# Supplementary material for: Research on the mechanism of Bacillus velezensis A-27 in enhancing the resistance of red kidney beans to soybean cyst nematode based on TMT proteomics analysis
Source: Front Plant Sci. 2024 Sep 23;15:1458330. doi: 10.3389/fpls.2024.1458330 (PMC11456435; doi:10.3389/fpls.2024.1458330)
Supplement: Supplementary file 2 [file Table1.xlsx]

## Sheet: Sheet1
Accession	Gene Name	Description	Coverage [%]	# Peptides	# PSMs	# Unique Peptides	# AAs	MW [kDa]	calc. pI	Score Sequest HT: Sequest HT	A1-1	A1-2	A1-3	A2-1	A2-2	A2-3	A3-1	A3-2	A3-3	A4-1	A4-2	A4-3
V7AV39	PHAVU_009G134700g	Alcohol dehydrogenase OS=Phaseolus vulgaris OX=3885 GN=PHAVU_009G134700g PE=3 SV=1	44	13	50	7	380	40.9	6.15	100.87	1346.8	1280.9	1110.9	1119.6	1198.1	1500.5	1494.7	1615.7	1860.8	6556.4	5920.8	5780.4
V7AF31	PHAVU_011G049600g	Allene oxide synthase OS=Phaseolus vulgaris OX=3885 GN=PHAVU_011G049600g PE=4 SV=1	61	27	69	26	480	53.7	8.09	153.07	4628.2	4036.3	3958.5	4144.5	4753.3	5623.8	6276.1	5638.1	6285.9	3454	3472.8	3356.9
V7AJ22	PHAVU_011G189200g	NADH:flavin oxidoreductase/NADH oxidase N-terminal domain-containing protein OS=Phaseolus vulgaris OX=3885 GN=PHAVU_011G189200g PE=3 SV=1	18	4	6	2	361	40.2	5.95	8.73	103.1	96.6	124.2	96.6	106.1	125.8	153.3	117.9	140	85.1	81.1	81.7
V7AF31	PHAVU_011G049600g	Allene oxide synthase OS=Phaseolus vulgaris OX=3885 GN=PHAVU_011G049600g PE=4 SV=1	61	27	69	26	480	53.7	8.09	153.07	4628.2	4036.3	3958.5	4144.5	4753.3	5623.8	6276.1	5638.1	6285.9	3454	3472.8	3356.9
V7AJ22	PHAVU_011G189200g	NADH:flavin oxidoreductase/NADH oxidase N-terminal domain-containing protein OS=Phaseolus vulgaris OX=3885 GN=PHAVU_011G189200g PE=3 SV=1	18	4	6	2	361	40.2	5.95	8.73	103.1	96.6	124.2	96.6	106.1	125.8	153.3	117.9	140	85.1	81.1	81.7
V7AR25	PHAVU_009G012100g	NADH:flavin oxidoreductase/NADH oxidase N-terminal domain-containing protein OS=Phaseolus vulgaris OX=3885 GN=PHAVU_009G012100g PE=3 SV=1	12	4	5	2	375	41.9	6.65	1.64	35.7	25.9	28.4	25.1	22.1	31.3	32.8	34	36	76.2	62	58.3
V7AZR5	PHAVU_009G149500g	Alcohol dehydrogenase OS=Phaseolus vulgaris OX=3885 GN=PHAVU_009G149500g PE=3 SV=1	38	11	18	9	381	41.2	6.46	35.34	233.8	230.1	212.7	206.4	244.3	276.7	264.2	276.8	288.1	2999.5	2759.4	2787.6
V7B379	PHAVU_008G020200g	allene-oxide cyclase OS=Phaseolus vulgaris OX=3885 GN=PHAVU_008G020200g PE=3 SV=1	36	8	22	7	250	27.4	9.07	61.4	1673.4	1663.4	1466.4	1199.4	1441.9	1627	1397.1	1348.1	1425.6	954.5	905.9	822.5
V7B5H7	PHAVU_008G052100g	Phospholipase A(1) LCAT3 OS=Phaseolus vulgaris OX=3885 GN=PHAVU_008G052100g PE=4 SV=1	18	8	13	8	446	50.3	6.43	22.87	821.3	710.2	659.1	825.1	846	1105.1	1221.7	1127.7	1277.9	773.9	800.2	773.5
V7C2I2	PHAVU_004G018900g	Alpha-dioxygenase 1 OS=Phaseolus vulgaris OX=3885 GN=PHAVU_004G018900g PE=4 SV=1	50	32	77	27	643	73.2	7.58	194.48	9234.6	7740	7084.8	6232	6530.3	8728.8	3876.3	3340.3	3855.7	5900.2	6102.4	5396.4
V7C4V3	PHAVU_003G010700g	Allene oxide synthase OS=Phaseolus vulgaris OX=3885 GN=PHAVU_003G010700g PE=4 SV=1	41	19	33	18	509	57.2	8.43	71.21	2269.7	2040.1	1829.8	1669.7	1683.2	2227	1484.7	1382.5	1637.3	2843.9	2927.8	2853.7
V7CAP7	PHAVU_003G111500g	allene-oxide cyclase OS=Phaseolus vulgaris OX=3885 GN=PHAVU_003G111500g PE=3 SV=1	27	6	15	5	254	27.9	9.33	39.25	2141.7	1974	1838.7	1163.6	1356.6	1686.9	878.6	765.1	818.5	1584.4	1586.7	1480.8
V7CB53	PHAVU_003G131500g	NADH:flavin oxidoreductase/NADH oxidase N-terminal domain-containing protein OS=Phaseolus vulgaris OX=3885 GN=PHAVU_003G131500g PE=3 SV=1	20	6	7	4	380	41.7	6.52	17.38	212.2	214.4	212.6	196	213.9	258.8	287.4	238	309	116.2	127.1	119.6
V7CNB4	PHAVU_002G254200g	Acyl-coenzyme A oxidase OS=Phaseolus vulgaris OX=3885 GN=PHAVU_002G254200g PE=3 SV=1	20	12	15	12	687	76.5	8.62	32.27	1063.8	883.5	922.2	1019.8	1094.1	1333.1	1066.6	865.5	963.7	1501.2	1476.7	1544.6
V7CTB5	PHAVU_001G064000g	Enoyl reductase (ER) domain-containing protein OS=Phaseolus vulgaris OX=3885 GN=PHAVU_001G064000g PE=3 SV=1	42	12	29	7	380	41	6.52	53.86	474.9	402.8	428.9	445.5	484.1	594.7	770.6	786	990.5	2898.7	2511.1	2564.3
