# Supplementary material for: Research on the mechanism of Bacillus velezensis A-27 in enhancing the resistance of red kidney beans to soybean cyst nematode based on TMT proteomics analysis
Source: Front Plant Sci. 2024 Sep 23;15:1458330. doi: 10.3389/fpls.2024.1458330 (PMC11456435; doi:10.3389/fpls.2024.1458330)
Supplement: Supplementary file 3 [file Table2.xls]

id	Classification_level1	Classification_level2	Term	ListHits	ListTotal	PopHits	PopTotal	p-value	q-value	Enrichment_score	Substances
pvu00940	Metabolism	Biosynthesis of other secondary metabolites	Phenylpropanoid biosynthesis	32	217	207	6272	3.89838946777332e-13	3.89838946777332e-11	4.46813152563503	V7BVX4:PHAVU_005G131400g,V7C983:PHAVU_003G143400g,Q9XFL5:FBP4,Q9XFL6:FBP5,T2DPE8:,V7BC68:PHAVU_008G249700g,V7AI71:PHAVU_011G105900g,V7AQ02:PHAVU_010G066900g,V7AQ57:PHAVU_010G071900g,V7AR47:PHAVU_010G066700g,V7AZ93:PHAVU_009G167700g,V7B2C3:PHAVU_009G259500g,V7B2S3:PHAVU_008G086900g,V7B3J0:PHAVU_009G258800g,V7B3J4:PHAVU_009G259300g,V7B5I1:PHAVU_008G086800g,V7BD35:PHAVU_007G096100g,V7BNB9:PHAVU_006G…
pvu00592	Metabolism	Lipid metabolism	alpha-Linolenic acid metabolism	8	217	74	6272	0.00381138541900034	0.0942473005558106	3.12467306015693	V7AV39:PHAVU_009G134700g,V7AR25:PHAVU_009G012100g,V7AZR5:PHAVU_009G149500g,V7C2I2:PHAVU_004G018900g,V7C4V3:PHAVU_003G010700g,V7CAP7:PHAVU_003G111500g,V7CNB4:PHAVU_002G254200g,V7CTB5:PHAVU_001G064000g
pvu00999	Metabolism	Biosynthesis of other secondary metabolites	Biosynthesis of various plant secondary metabolites	8	217	75	6272	0.00414258986120797	0.0942473005558106	3.08301075268817	V7BWU2:PHAVU_005G035300g,V7C3G2:PHAVU_004G151800g,V7AQ09:PHAVU_010G036100g,V7AVM1:PHAVU_009G061600g,V7BLV5:PHAVU_007G250300g,V7BNX5:PHAVU_006G065600g,V7BW78:PHAVU_005G059100g,V7CIX5:PHAVU_002G054100g
pvu00350	Metabolism	Amino acid metabolism	Tyrosine metabolism	7	217	60	6272	0.00437569649909842	0.0942473005558106	3.37204301075269	V7AV39:PHAVU_009G134700g,V7AZR5:PHAVU_009G149500g,V7B2T2:PHAVU_008G092400g,V7C6I5:PHAVU_003G064200g,V7CNA9:PHAVU_002G150400g,V7CTB5:PHAVU_001G064000g,V7D274:PHAVU_001G250500g
pvu00360	Metabolism	Amino acid metabolism	Phenylalanine metabolism	6	217	46	6272	0.00471236502779053	0.0942473005558106	3.76998597475456	V7B2T2:PHAVU_008G092400g,V7BD35:PHAVU_007G096100g,V7BGU8:PHAVU_007G180900g,V7C6I5:PHAVU_003G064200g,V7CNA9:PHAVU_002G150400g,V7D274:PHAVU_001G250500g
pvu00460	Metabolism	Metabolism of other amino acids	Cyanoamino acid metabolism	7	217	68	6272	0.00870655417348506	0.145109236224751	2.9753320683112	V7BWU2:PHAVU_005G035300g,V7BSE7:PHAVU_006G168300g,V7C3G2:PHAVU_004G151800g,V7BLV5:PHAVU_007G250300g,V7BNX5:PHAVU_006G065600g,V7C7P1:PHAVU_004G173700g,V7D1Q1:PHAVU_001G249200g
pvu00604	Metabolism	Glycan biosynthesis and metabolism	Glycosphingolipid biosynthesis - ganglio series	2	217	5	6272	0.0111205546813321	0.157774278946502	11.5612903225806	V7B475:PHAVU_008G015400g,V7BE14:PHAVU_007G010100g
pvu00620	Metabolism	Carbohydrate metabolism	Pyruvate metabolism	11	217	147	6272	0.0126219423157202	0.157774278946502	2.16282642089094	V7AV39:PHAVU_009G134700g,V7AKF4:PHAVU_010G016800g,V7APB9:PHAVU_010G016700g,V7AZR5:PHAVU_009G149500g,V7B5Z9:PHAVU_008G068700g,V7BCN8:PHAVU_007G004500g,V7BEI7:PHAVU_007G140600g,V7C2H1:PHAVU_004G018000g,V7C7L0:PHAVU_004G170800g,V7CHP4:PHAVU_003G285900g,V7CTB5:PHAVU_001G064000g
pvu00230	Metabolism	Nucleotide metabolism	Purine metabolism	9	217	113	6272	0.0159549861023184	0.177277623359093	2.30202683414216	V7BK01:PHAVU_007G234300g,V7CRF7:PHAVU_002G273500g,V7AEN9:PHAVU_011G003000g,V7AQR7:PHAVU_009G002200g,V7BM92:PHAVU_007G260200g,V7BPE1:PHAVU_006G082500g,V7BX19:PHAVU_005G157500g,V7C6S0:PHAVU_004G176900g,V7CBZ9:PHAVU_003G225600g
pvu00053	Metabolism	Carbohydrate metabolism	Ascorbate and aldarate metabolism	7	217	80	6272	0.0201745220224572	0.201745220224572	2.52903225806452	V7CAS9:PHAVU_003G084500g,V7AKF4:PHAVU_010G016800g,V7APB9:PHAVU_010G016700g,V7AZ08:PHAVU_009G130500g,V7B0C2:PHAVU_009G257400g,V7BQ72:PHAVU_006G101600g,V7C2H1:PHAVU_004G018000g
pvu04130	Genetic Information Processing	Folding, sorting and degradation	SNARE interactions in vesicular transport	5	217	47	6272	0.0223026928465663	0.202208445634082	3.07481125600549	V7BIR1:PHAVU_007G267300g,V7BJL3:PHAVU_007G221500g,V7BMG1:PHAVU_007G267200g,V7BY22:PHAVU_005G114200g,V7CYI4:PHAVU_001G210900g
pvu00010	Metabolism	Carbohydrate metabolism	Glycolysis / Gluconeogenesis	12	217	183	6272	0.024394688080576	0.202208445634082	1.89529349550502	V7C1Q5:PHAVU_004G027000g,V7AV39:PHAVU_009G134700g,V7AKF4:PHAVU_010G016800g,V7AMG7:PHAVU_010G078000g,V7APB9:PHAVU_010G016700g,V7AZR5:PHAVU_009G149500g,V7BH64:PHAVU_007G222900g,V7BQ03:PHAVU_006G177600g,V7C2H1:PHAVU_004G018000g,V7C660:PHAVU_004G127500g,V7CHP4:PHAVU_003G285900g,V7CTB5:PHAVU_001G064000g
pvu00511	Metabolism	Glycan biosynthesis and metabolism	Other glycan degradation	3	217	19	6272	0.0262870979324307	0.202208445634082	4.56366723259762	V7B475:PHAVU_008G015400g,V7BE14:PHAVU_007G010100g,V7BUJ3:PHAVU_005G009200g
pvu00520	Metabolism	Carbohydrate metabolism	Amino sugar and nucleotide sugar metabolism	11	217	170	6272	0.0331468818878704	0.217756454969521	1.87020872865275	V7AXV4:PHAVU_009G182400g,V7AZ08:PHAVU_009G130500g,V7AZV4:PHAVU_008G006200g,V7B475:PHAVU_008G015400g,V7BE14:PHAVU_007G010100g,V7BMN9:PHAVU_006G109000g,V7BQ72:PHAVU_006G101600g,V7BR07:PHAVU_006G208200g,V7BWV9:PHAVU_005G153300g,V7CLM4:PHAVU_002G206800g,V7CX95:PHAVU_001G077700g
pvu00280	Metabolism	Amino acid metabolism	Valine, leucine and isoleucine degradation	5	217	53	6272	0.0353688537106713	0.217756454969521	2.72671941570298	V7AF37:PHAVU_011G073500g,V7AU01:PHAVU_009G075100g,V7BFR4:PHAVU_007G173900g,V7C2H1:PHAVU_004G018000g,V7CGU5:PHAVU_003G291600g
pvu00051	Metabolism	Carbohydrate metabolism	Fructose and mannose metabolism	6	217	71	6272	0.0354446039388368	0.217756454969521	2.44252612448887	V7CD28:PHAVU_003G148700g,V7AXV4:PHAVU_009G182400g,V7AZV4:PHAVU_008G006200g,V7BH64:PHAVU_007G222900g,V7BWV9:PHAVU_005G153300g,V7C611:PHAVU_004G122700g
pvu00380	Metabolism	Amino acid metabolism	Tryptophan metabolism	6	217	72	6272	0.037595611834197	0.217756454969521	2.40860215053763	V7CUL4:PHAVU_001G001000g,V7B2C3:PHAVU_009G259500g,V7B3J0:PHAVU_009G258800g,V7B3J4:PHAVU_009G259300g,V7BGU8:PHAVU_007G180900g,V7C2H1:PHAVU_004G018000g
pvu04626	Organismal Systems	Environmental adaptation	Plant-pathogen interaction	14	217	241	6272	0.0391961618945137	0.217756454969521	1.67902556552001	V7AZS2:PHAVU_009G183100g,V7C5E3:PHAVU_004G104600g,Q8H6U1:CNGC-C,V7AJT4:PHAVU_011G186900g,V7AKN6:PHAVU_010G021200g,V7B4C8:PHAVU_008G130600g,V7B8X7:PHAVU_008G266600g,V7B9E5:PHAVU_008G286100g,V7BDM2:PHAVU_008G292500g,V7BGW5:PHAVU_007G210500g,V7BHE2:PHAVU_007G196800g,V7CB02:PHAVU_003G120800g,V7CVU7:PHAVU_001G135300g,V7CYQ0:PHAVU_001G216800g
pvu00480	Metabolism	Metabolism of other amino acids	Glutathione metabolism	8	217	117	6272	0.0491819040551465	0.258852126606034	1.97628894403088	H2FH47:GST1-2,V7BKK8:PHAVU_007G250000g,V7BXE0:PHAVU_005G053200g,V7C7P1:PHAVU_004G173700g,V7CM99:PHAVU_002G157200g,V7CRR2:PHAVU_002G288800g,V7CZ97:PHAVU_001G173300g,V7D1Q1:PHAVU_001G249200g
pvu00910	Metabolism	Energy metabolism	Nitrogen metabolism	5	217	59	6272	0.052358798775774	0.26179399387887	2.44942591580098	P04770:,T2DNH8:,V7AXQ4:PHAVU_009G178900g,V7BEX3:PHAVU_007G151300g,V7C9Z9:PHAVU_003G060400g
pvu00430	Metabolism	Metabolism of other amino acids	Taurine and hypotaurine metabolism	2	217	12	6272	0.0626011589898058	0.284550722680935	4.81720430107527	V7C7P1:PHAVU_004G173700g,V7D1Q1:PHAVU_001G249200g
pvu00603	Metabolism	Glycan biosynthesis and metabolism	Glycosphingolipid biosynthesis - globo and isoglobo series	2	217	12	6272	0.0626011589898058	0.284550722680935	4.81720430107527	V7B475:PHAVU_008G015400g,V7BE14:PHAVU_007G010100g
pvu00590	Metabolism	Lipid metabolism	Arachidonic acid metabolism	2	217	13	6272	0.0723404900602772	0.306684848271847	4.44665012406948	V7C7P1:PHAVU_004G173700g,V7D1Q1:PHAVU_001G249200g
pvu00950	Metabolism	Biosynthesis of other secondary metabolites	Isoquinoline alkaloid biosynthesis	3	217	29	6272	0.077198898662945	0.306684848271847	2.98998887652948	V7C6I5:PHAVU_003G064200g,V7CNA9:PHAVU_002G150400g,V7D274:PHAVU_001G250500g
pvu00040	Metabolism	Carbohydrate metabolism	Pentose and glucuronate interconversions	8	217	129	6272	0.0778609562307295	0.306684848271847	1.79244811202801	V7CD28:PHAVU_003G148700g,V7AKF4:PHAVU_010G016800g,V7ANF1:PHAVU_010G079900g,V7APB9:PHAVU_010G016700g,V7AZ08:PHAVU_009G130500g,V7BH80:PHAVU_007G218500g,V7C611:PHAVU_004G122700g,V7CAX6:PHAVU_003G188800g
pvu00071	Metabolism	Lipid metabolism	Fatty acid degradation	5	217	67	6272	0.0812752960250781	0.306684848271847	2.1569571497352	V7AV39:PHAVU_009G134700g,V7AZR5:PHAVU_009G149500g,V7C2H1:PHAVU_004G018000g,V7CNB4:PHAVU_002G254200g,V7CTB5:PHAVU_001G064000g
pvu00630	Metabolism	Carbohydrate metabolism	Glyoxylate and dicarboxylate metabolism	7	217	109	6272	0.0828049090333987	0.306684848271847	1.85617046463451	P04770:,T2DNH8:,V7CUL4:PHAVU_001G001000g,V7BVZ7:PHAVU_005G051800g,V7BSE7:PHAVU_006G168300g,V7CC20:PHAVU_003G221600g,V7CUP6:PHAVU_001G035500g
pvu00260	Metabolism	Amino acid metabolism	Glycine, serine and threonine metabolism	6	217	89	6272	0.0870493084134586	0.310890387190924	1.94853207683943	V7BSE7:PHAVU_006G168300g,V7ATX7:PHAVU_009G102000g,V7BMK3:PHAVU_006G105400g,V7C6I5:PHAVU_003G064200g,V7CNA9:PHAVU_002G150400g,V7CUP6:PHAVU_001G035500g
pvu00500	Metabolism	Carbohydrate metabolism	Starch and sucrose metabolism	11	217	208	6272	0.105584538781465	0.36408461648781	1.52853598014888	V7B2D1:PHAVU_009G223800g,V7C8M2:PHAVU_003G127500g,V7BWU2:PHAVU_005G035300g,V7C3G2:PHAVU_004G151800g,V7ASD5:PHAVU_010G137900g,V7BLV5:PHAVU_007G250300g,V7BLX0:PHAVU_006G087300g,V7BNX5:PHAVU_006G065600g,V7BRS0:PHAVU_006G149100g,V7BWV9:PHAVU_005G153300g,V7C6S0:PHAVU_004G176900g
pvu04146	Cellular Processes	Transport and catabolism	Peroxisome	6	217	98	6272	0.123053672528792	0.410178908429306	1.76958525345622	V7CUL4:PHAVU_001G001000g,V7BVZ7:PHAVU_005G051800g,V7ATX7:PHAVU_009G102000g,V7BRN1:PHAVU_006G148300g,V7CB92:PHAVU_003G200200g,V7CNB4:PHAVU_002G254200g
pvu00232	Metabolism	Biosynthesis of other secondary metabolites	Caffeine metabolism	1	217	4	6272	0.131404657615273	0.423885992307333	7.2258064516129	V7BK01:PHAVU_007G234300g
pvu00470	Metabolism	Metabolism of other amino acids	D-Amino acid metabolism	1	217	5	6272	0.161475683348759	0.489320252571996	5.78064516129032	V7CT70:PHAVU_002G332800g
pvu00965	Metabolism	Biosynthesis of other secondary metabolites	Betalain biosynthesis	1	217	5	6272	0.161475683348759	0.489320252571996	5.78064516129032	V7C595:PHAVU_004G132500g
pvu00710	Metabolism	Energy metabolism	Carbon fixation in photosynthetic organisms	6	217	109	6272	0.175366535439387	0.513832688636466	1.59100325540101	V7B5Z9:PHAVU_008G068700g,V7BEI7:PHAVU_007G140600g,V7BH64:PHAVU_007G222900g,V7C7L0:PHAVU_004G170800g,V7CAX6:PHAVU_003G188800g,V7CHP4:PHAVU_003G285900g
pvu00410	Metabolism	Metabolism of other amino acids	beta-Alanine metabolism	4	217	64	6272	0.179841441022763	0.513832688636466	1.80645161290323	V7C2H1:PHAVU_004G018000g,V7C6I5:PHAVU_003G064200g,V7CNA9:PHAVU_002G150400g,V7CNB4:PHAVU_002G254200g
pvu00052	Metabolism	Carbohydrate metabolism	Galactose metabolism	4	217	65	6272	0.186822526520801	0.518951462557782	1.77866004962779	V7C1Q5:PHAVU_004G027000g,V7ASD5:PHAVU_010G137900g,V7AZ08:PHAVU_009G130500g,V7CA54:PHAVU_003G168800g
pvu00531	Metabolism	Glycan biosynthesis and metabolism	Glycosaminoglycan degradation	2	217	24	6272	0.200878767249701	0.542915587161355	2.40860215053763	V7B475:PHAVU_008G015400g,V7BE14:PHAVU_007G010100g
pvu00290	Metabolism	Amino acid metabolism	Valine, leucine and isoleucine biosynthesis	2	217	25	6272	0.213679359526281	0.557358203124179	2.31225806451613	V7AU01:PHAVU_009G075100g,V7BCN8:PHAVU_007G004500g
pvu00440	Metabolism	Metabolism of other amino acids	Phosphonate and phosphinate metabolism	1	217	7	6272	0.218543990524864	0.557358203124179	4.12903225806452	V7AZV6:PHAVU_009G242400g
pvu00030	Metabolism	Carbohydrate metabolism	Pentose phosphate pathway	4	217	70	6272	0.222943281249672	0.557358203124179	1.65161290322581	V7BH64:PHAVU_007G222900g,V7BXX4:PHAVU_005G070000g,V7CAX6:PHAVU_003G188800g,V7CRG0:PHAVU_002G281000g
pvu00960	Metabolism	Biosynthesis of other secondary metabolites	Tropane, piperidine and pyridine alkaloid biosynthesis	3	217	50	6272	0.249057874585124	0.607458230695424	1.7341935483871	V7C6I5:PHAVU_003G064200g,V7CNA9:PHAVU_002G150400g,V7D274:PHAVU_001G250500g
pvu00740	Metabolism	Metabolism of cofactors and vitamins	Riboflavin metabolism	2	217	29	6272	0.265429093141974	0.618691288811452	1.99332591768632	V7BM92:PHAVU_007G260200g,V7C6S0:PHAVU_004G176900g
pvu00966	Metabolism	Biosynthesis of other secondary metabolites	Glucosinolate biosynthesis	1	217	9	6272	0.271745021876918	0.618691288811452	3.21146953405018	V7AU01:PHAVU_009G075100g
pvu00670	Metabolism	Metabolism of cofactors and vitamins	One carbon pool by folate	2	217	30	6272	0.278411079965154	0.618691288811452	1.92688172043011	V7BSE7:PHAVU_006G168300g,V7CC20:PHAVU_003G221600g
pvu00760	Metabolism	Metabolism of cofactors and vitamins	Nicotinate and nicotinamide metabolism	2	217	30	6272	0.278411079965154	0.618691288811452	1.92688172043011	V7BX19:PHAVU_005G157500g,V7C6S0:PHAVU_004G176900g
pvu00770	Metabolism	Metabolism of cofactors and vitamins	Pantothenate and CoA biosynthesis	3	217	55	6272	0.296406753117816	0.642679430257904	1.57653958944282	V7AU01:PHAVU_009G075100g,V7C2H1:PHAVU_004G018000g,V7C6S0:PHAVU_004G176900g
pvu00130	Metabolism	Metabolism of cofactors and vitamins	Ubiquinone and other terpenoid-quinone biosynthesis	4	217	82	6272	0.315347847821979	0.642679430257904	1.40991345397325	V7BVX4:PHAVU_005G131400g,V7AY44:PHAVU_009G221000g,V7AZ93:PHAVU_009G167700g,V7BUM1:PHAVU_006G194800g
pvu00600	Metabolism	Lipid metabolism	Sphingolipid metabolism	2	217	33	6272	0.317210754353063	0.642679430257904	1.75171065493646	V7B475:PHAVU_008G015400g,V7BE14:PHAVU_007G010100g
pvu00902	Metabolism	Metabolism of terpenoids and polyketides	Monoterpenoid biosynthesis	1	217	11	6272	0.321339715128952	0.642679430257904	2.62756598240469	V7AS32:PHAVU_010G095300g
pvu04122	Genetic Information Processing	Folding, sorting and degradation	Sulfur relay system	1	217	11	6272	0.321339715128952	0.642679430257904	2.62756598240469	V7BUG6:PHAVU_005G004900g
pvu00020	Metabolism	Carbohydrate metabolism	Citrate cycle (TCA cycle)	3	217	59	6272	0.334677171590803	0.656229748217261	1.46965554948059	V7CAI6:PHAVU_003G114300g,V7CHP4:PHAVU_003G285900g,V7CYP8:PHAVU_001G222900g
pvu00943	Metabolism	Biosynthesis of other secondary metabolites	Isoflavonoid biosynthesis	2	217	36	6272	0.355518286135573	0.68368901179918	1.60573476702509	A0A411P344:IFR1,V7BKS7:PHAVU_006G054200g
pvu00944	Metabolism	Biosynthesis of other secondary metabolites	Flavone and flavonol biosynthesis	1	217	14	6272	0.389497822396143	0.727857634420216	2.06451612903226	V7BED3:PHAVU_007G135800g
pvu00310	Metabolism	Amino acid metabolism	Lysine degradation	2	217	39	6272	0.393043122586917	0.727857634420216	1.48221670802316	V7ATX7:PHAVU_009G102000g,V7C2H1:PHAVU_004G018000g
pvu00513	Metabolism	Glycan biosynthesis and metabolism	Various types of N-glycan biosynthesis	2	217	41	6272	0.417510048959129	0.759109179925689	1.40991345397325	V7B475:PHAVU_008G015400g,V7BE14:PHAVU_007G010100g
pvu00790	Metabolism	Metabolism of cofactors and vitamins	Folate biosynthesis	2	217	43	6272	0.441472720418216	0.788344143603957	1.34433608402101	V7BL01:PHAVU_007G262100g,V7CTB2:PHAVU_001G063600g
pvu00220	Metabolism	Amino acid metabolism	Arginine biosynthesis	2	217	46	6272	0.476375830809275	0.83045611156378	1.25666199158485	P04770:,T2DNH8:
pvu00250	Metabolism	Amino acid metabolism	Alanine, aspartate and glutamate metabolism	3	217	76	6272	0.492625460281422	0.83045611156378	1.14091680814941	P04770:,T2DNH8:,V7AQR7:PHAVU_009G002200g
pvu04141	Genetic Information Processing	Folding, sorting and degradation	Protein processing in endoplasmic reticulum	9	217	249	6272	0.495754579260227	0.83045611156378	1.04469490866693	V7AL26:PHAVU_010G008000g,V7B2D2:PHAVU_008G052500g,V7B2Y0:PHAVU_008G011900g,V7B8Y3:PHAVU_008G266900g,V7BAJ3:PHAVU_007G026600g,V7BBB5:PHAVU_007G026400g,V7BP42:PHAVU_006G150700g,V7BRR1:PHAVU_006G148100g,V7CIM3:PHAVU_002G115300g
pvu00860	Metabolism	Metabolism of cofactors and vitamins	Porphyrin metabolism	2	217	49	6272	0.509929264952483	0.83045611156378	1.17972350230415	V7B353:PHAVU_008G096500g,V7BAC5:PHAVU_008G289900g
pvu04016	Environmental Information Processing	Signal transduction	MAPK signaling pathway - plant	7	217	194	6272	0.510177830156659	0.83045611156378	1.04289990023279	V7CLS1:PHAVU_002G141500g,V7CUL4:PHAVU_001G001000g,V7AYQ5:PHAVU_009G229800g,V7B5M9:PHAVU_008G176300g,V7BFM0:PHAVU_007G150600g,V7BHE2:PHAVU_007G196800g,V7CCJ9:PHAVU_003G134100g
pvu00330	Metabolism	Amino acid metabolism	Arginine and proline metabolism	3	217	79	6272	0.518719405457514	0.83045611156378	1.09759085340955	V7AS34:PHAVU_009G019600g,V7BGU8:PHAVU_007G180900g,V7C2H1:PHAVU_004G018000g
pvu00450	Metabolism	Metabolism of other amino acids	Selenocompound metabolism	1	217	21	6272	0.523187350285182	0.83045611156378	1.37634408602151	V7BRH8:PHAVU_006G221800g
pvu04144	Cellular Processes	Transport and catabolism	Endocytosis	7	217	198	6272	0.532083301146594	0.831380158041553	1.0218312153796	V7B129:PHAVU_008G014300g,V7AGW0:PHAVU_011G066700g,V7B2Y0:PHAVU_008G011900g,V7BCK2:PHAVU_007G002500g,V7BFM8:PHAVU_007G152000g,V7C077:PHAVU_005G141600g,V7CAP2:PHAVU_003G111000g
pvu03060	Genetic Information Processing	Folding, sorting and degradation	Protein export	2	217	53	6272	0.552432015360444	0.849895408246836	1.09068776628119	V7BQ55:PHAVU_006G101800g,V7CQ51:PHAVU_002G312800g
pvu00340	Metabolism	Amino acid metabolism	Histidine metabolism	1	217	27	6272	0.614304022564311	0.91406724658203	1.07048984468339	V7C2H1:PHAVU_004G018000g
pvu01040	Metabolism	Lipid metabolism	Biosynthesis of unsaturated fatty acids	1	217	27	6272	0.614304022564311	0.91406724658203	1.07048984468339	V7CNB4:PHAVU_002G254200g
pvu00270	Metabolism	Amino acid metabolism	Cysteine and methionine metabolism	5	217	154	6272	0.62156572767578	0.91406724658203	0.93841642228739	V7AU01:PHAVU_009G075100g,V7BHN7:PHAVU_007G204900g,V7BNW7:PHAVU_006G144900g,V7CQ53:PHAVU_002G304200g,V7CT70:PHAVU_002G332800g
pvu00562	Metabolism	Carbohydrate metabolism	Inositol phosphate metabolism	3	217	95	6272	0.644457087114489	0.933995778426796	0.912733446519525	V7CAS9:PHAVU_003G084500g,V7ANV7:PHAVU_010G033400g,V7BFM8:PHAVU_007G152000g
pvu00565	Metabolism	Lipid metabolism	Ether lipid metabolism	1	217	31	6272	0.665193957984367	0.94295816337247	0.932362122788762	V7ANV7:PHAVU_010G033400g
pvu00640	Metabolism	Carbohydrate metabolism	Propanoate metabolism	1	217	34	6272	0.698922635015142	0.94295816337247	0.850094876660342	V7CNB4:PHAVU_002G254200g
pvu00730	Metabolism	Metabolism of cofactors and vitamins	Thiamine metabolism	1	217	34	6272	0.698922635015142	0.94295816337247	0.850094876660342	V7AEN9:PHAVU_011G003000g
pvu00561	Metabolism	Lipid metabolism	Glycerolipid metabolism	3	217	104	6272	0.704264150004346	0.94295816337247	0.833746898263027	V7AKF4:PHAVU_010G016800g,V7APB9:PHAVU_010G016700g,V7C2H1:PHAVU_004G018000g
pvu00240	Metabolism	Nucleotide metabolism	Pyrimidine metabolism	2	217	72	6272	0.718023007364689	0.94295816337247	0.802867383512545	V7BX19:PHAVU_005G157500g,V7C6S0:PHAVU_004G176900g
pvu00908	Metabolism	Metabolism of terpenoids and polyketides	Zeatin biosynthesis	1	217	36	6272	0.719506946395037	0.94295816337247	0.802867383512545	V7CXA3:PHAVU_001G182900g
pvu00945	Metabolism	Biosynthesis of other secondary metabolites	Stilbenoid, diarylheptanoid and gingerol biosynthesis	1	217	37	6272	0.72926752892106	0.94295816337247	0.781168265039233	T2DPE8:
pvu04075	Environmental Information Processing	Signal transduction	Plant hormone signal transduction	10	217	341	6272	0.751204023179329	0.94295816337247	0.847601929807965	V7CLS1:PHAVU_002G141500g,Q93XA0:PHAVU_001G123300g,V7AHM5:PHAVU_011G153400g,V7B5M9:PHAVU_008G176300g,V7BBE9:PHAVU_008G226500g,V7BFM0:PHAVU_007G150600g,V7BMV3:PHAVU_006G110900g,V7BZJ6:PHAVU_005G124100g,V7CAB9:PHAVU_003G099000g,V7CS02:PHAVU_002G289000g
pvu00920	Metabolism	Energy metabolism	Sulfur metabolism	1	217	40	6272	0.756566699645473	0.94295816337247	0.72258064516129	V7BWB8:PHAVU_005G062700g
pvu04136	Cellular Processes	Transport and catabolism	Autophagy - other	1	217	40	6272	0.756566699645473	0.94295816337247	0.72258064516129	V7ADN6:PHAVU_011G006500g
pvu00785	Metabolism	Metabolism of cofactors and vitamins	Lipoic acid metabolism	1	217	41	6272	0.765043115912631	0.94295816337247	0.704956726986625	V7CUP6:PHAVU_001G035500g
pvu00100	Metabolism	Lipid metabolism	Steroid biosynthesis	1	217	42	6272	0.773225693965425	0.94295816337247	0.688172043010753	V7BEZ8:PHAVU_007G039100g
pvu00591	Metabolism	Lipid metabolism	Linoleic acid metabolism	1	217	42	6272	0.773225693965425	0.94295816337247	0.688172043010753	V7ATG9:PHAVU_010G135500g
pvu02010	Environmental Information Processing	Membrane transport	ABC transporters	2	217	85	6272	0.799148643343439	0.951367432551713	0.680075901328273	V7AQP1:PHAVU_010G145600g,V7BXD2:PHAVU_005G166500g
pvu03420	Genetic Information Processing	Replication and repair	Nucleotide excision repair	2	217	85	6272	0.799148643343439	0.951367432551713	0.680075901328273	V7BAJ3:PHAVU_007G026600g,V7BBB5:PHAVU_007G026400g
pvu00906	Metabolism	Metabolism of terpenoids and polyketides	Carotenoid biosynthesis	1	217	48	6272	0.816694696217804	0.953026458723859	0.602150537634409	V7D3F8:PHAVU_001G263600g
pvu04070	Environmental Information Processing	Signal transduction	Phosphatidylinositol signaling system	2	217	89	6272	0.819602754502519	0.953026458723859	0.649510692279812	V7CAS9:PHAVU_003G084500g,V7BFM8:PHAVU_007G152000g
pvu03022	Genetic Information Processing	Transcription	Basal transcription factors	1	217	50	6272	0.829254759773615	0.953166390544384	0.578064516129032	V7CV70:PHAVU_001G056500g
pvu00400	Metabolism	Amino acid metabolism	Phenylalanine, tyrosine and tryptophan biosynthesis	1	217	52	6272	0.840957903081693	0.955633980774652	0.555831265508685	V7D274:PHAVU_001G250500g
pvu00564	Metabolism	Lipid metabolism	Glycerophospholipid metabolism	3	217	137	6272	0.859283506396503	0.957679680092028	0.632917353425948	V7ANV7:PHAVU_010G033400g,V7AZV6:PHAVU_009G242400g,V7BTS2:PSD2
pvu00510	Metabolism	Glycan biosynthesis and metabolism	N-Glycan biosynthesis	1	217	56	6272	0.862022339116672	0.957679680092028	0.516129032258065	V7ADW1:PHAVU_011G038300g
pvu03050	Genetic Information Processing	Folding, sorting and degradation	Proteasome	1	217	58	6272	0.871488508883745	0.957679680092028	0.49833147942158	V7CH05:PHAVU_003G264300g
pvu04145	Cellular Processes	Transport and catabolism	Phagosome	2	217	110	6272	0.899292996497083	0.977492387496829	0.525513196480938	V7CUY9:PHAVU_001G111700g,V7B2D2:PHAVU_008G052500g
pvu00941	Metabolism	Biosynthesis of other secondary metabolites	Flavonoid biosynthesis	1	217	80	6272	0.941286495957546	0.998282686909253	0.361290322580645	T2DPE8:
pvu03008	Genetic Information Processing	Translation	Ribosome biogenesis in eukaryotes	1	217	81	6272	0.943344123602444	0.998282686909253	0.356829948227798	V7B6U4:PHAVU_008G205900g
pvu03018	Genetic Information Processing	Folding, sorting and degradation	RNA degradation	2	217	133	6272	0.94836855256379	0.998282686909253	0.434634974533107	V7AK34:PHAVU_011G097400g,V7C660:PHAVU_004G127500g
pvu03013	Genetic Information Processing	Translation	Nucleocytoplasmic transport	1	217	114	6272	0.982600353804482	0.999988985047294	0.253537068477646	V7CW42:PHAVU_001G074000g
pvu04814	Cellular Processes	Cell motility	Motor proteins	1	217	128	6272	0.989475928211972	0.999988985047294	0.225806451612903	V7CUY9:PHAVU_001G111700g
pvu00190	Metabolism	Energy metabolism	Oxidative phosphorylation	1	217	158	6272	0.996430840454489	0.999988985047294	0.182931808901592	V7AZS8:PHAVU_009G239000g
pvu03040	Genetic Information Processing	Transcription	Spliceosome	1	217	206	6272	0.999374431128037	0.999988985047294	0.140306921390542	V7B2Y0:PHAVU_008G011900g
pvu03010	Genetic Information Processing	Translation	Ribosome	2	217	390	6272	0.999988985047294	0.999988985047294	0.148221670802316	V7BVP3:PHAVU_005G126000g,V7CTV4:PHAVU_001G008500g
