# Supplementary material for: Research on the mechanism of Bacillus velezensis A-27 in enhancing the resistance of red kidney beans to soybean cyst nematode based on TMT proteomics analysis
Source: Front Plant Sci. 2024 Sep 23;15:1458330. doi: 10.3389/fpls.2024.1458330 (PMC11456435; doi:10.3389/fpls.2024.1458330)
Supplement: Supplementary file 4 [file Table3.xls]

id	Category	Term	ListHits	ListTotal	PopHits	PopTotal	p-value	q-value	Enrichment_score	Substances
GO:0006979	biological_process	response to oxidative stress	30	1155	145	24127	8.99750868615638e-12	6.82803476867347e-09	4.32189879086431	Q9XFL5:FBP4,Q9XFL6:FBP5,V7AI71:PHAVU_011G105900g,V7AQ02:PHAVU_010G066900g,V7AR47:PHAVU_010G066700g,V7AVB3:PHAVU_009G140700g,V7B2S3:PHAVU_008G086900g,V7B5I1:PHAVU_008G086800g,V7BB25:PHAVU_008G249900g,V7BC68:PHAVU_008G249700g,V7BCG4:PHAVU_007G082600g,V7BNB9:PHAVU_006G129800g,V7BR14:PHAVU_006G129400g,V7BR52:PHAVU_006G129700g,V7BV39:PHAVU_006G209100g,V7BY15:PHAVU_005G113800g,V7C0N4:PHAVU_005G154900g,…
GO:0020037	molecular_function	heme binding	60	1155	488	24127	2.21134919347496e-11	6.82803476867347e-09	2.568341494571	A0A088LHH7:,P39865:NIA1,Q9XFL5:FBP4,Q9XFL6:FBP5,V7ACT9:PHAVU_011G000200g,V7AEC3:PHAVU_011G048600g,V7AF31:PHAVU_011G049600g,V7AI71:PHAVU_011G105900g,V7ALW0:PHAVU_010G053100g,V7ANB7:PHAVU_010G077000g,V7APB8:PHAVU_010G048700g,V7AQ02:PHAVU_010G066900g,V7AR47:PHAVU_010G066700g,V7ASM8:PHAVU_009G061500g,V7AVB3:PHAVU_009G140700g,V7AVM1:PHAVU_009G061600g,V7AZ76:PHAVU_009G244100g,V7AZX4:PHAVU_009G244200g,V…
GO:0140825	molecular_function	lactoperoxidase activity	25	1155	106	24127	2.39300283948837e-11	6.82803476867347e-09	4.92669280405129	Q9XFL5:FBP4,Q9XFL6:FBP5,V7AI71:PHAVU_011G105900g,V7AQ02:PHAVU_010G066900g,V7AR47:PHAVU_010G066700g,V7AVB3:PHAVU_009G140700g,V7B2S3:PHAVU_008G086900g,V7B5I1:PHAVU_008G086800g,V7BB25:PHAVU_008G249900g,V7BC68:PHAVU_008G249700g,V7BCG4:PHAVU_007G082600g,V7BNB9:PHAVU_006G129800g,V7BR14:PHAVU_006G129400g,V7BR52:PHAVU_006G129700g,V7BV39:PHAVU_006G209100g,V7BY15:PHAVU_005G113800g,V7C0N4:PHAVU_005G154900g,…
GO:0005730	cellular_component	nucleolus	25	1155	109	24127	4.59317671027194e-11	9.82939815998195e-09	4.79109575439851	V7AE59:PHAVU_011G042200g,V7AEK0:PHAVU_011G059700g,V7AFQ0:PHAVU_011G090000g,V7AI97:PHAVU_011G044300g,V7AQR9:PHAVU_009G010600g,V7B0W6:PHAVU_009G217600g,V7BCR6:PHAVU_008G266400g,V7BG83:PHAVU_007G167300g,V7BIH2:PHAVU_007G144800g,V7BJN7:PHAVU_007G223300g,V7BK80:PHAVU_006G037700g,V7BL54:PHAVU_007G268100g,V7BNR3:PHAVU_006G059200g,V7BQT5:PHAVU_006G199700g,V7BTW3:PHAVU_006G212200g,V7BYF5:PHAVU_005G127600g…
GO:0042744	biological_process	hydrogen peroxide catabolic process	24	1155	104	24127	9.75242310315734e-11	1.66961483526054e-08	4.82057942057942	Q9XFL5:FBP4,Q9XFL6:FBP5,V7AI71:PHAVU_011G105900g,V7AQ02:PHAVU_010G066900g,V7AR47:PHAVU_010G066700g,V7AVB3:PHAVU_009G140700g,V7B5I1:PHAVU_008G086800g,V7BB25:PHAVU_008G249900g,V7BC68:PHAVU_008G249700g,V7BCG4:PHAVU_007G082600g,V7BNB9:PHAVU_006G129800g,V7BR14:PHAVU_006G129400g,V7BR52:PHAVU_006G129700g,V7BV39:PHAVU_006G209100g,V7BY15:PHAVU_005G113800g,V7C0N4:PHAVU_005G154900g,V7C6Q8:PHAVU_003G003100g,…
GO:0016491	molecular_function	oxidoreductase activity	52	1155	465	24127	1.30145928968321e-08	1.85674858661472e-06	2.33599404180049	A0A411P344:IFR1,V5N927:,V7AE29:PHAVU_011G044400g,V7AEY5:PHAVU_011G044700g,V7AFT5:PHAVU_011G097000g,V7AJ22:PHAVU_011G189200g,V7AKF4:PHAVU_010G016800g,V7AMF8:PHAVU_010G015900g,V7APB9:PHAVU_010G016700g,V7AQ09:PHAVU_010G036100g,V7AR25:PHAVU_009G012100g,V7AV39:PHAVU_009G134700g,V7AVA0:PHAVU_009G053100g,V7AZR5:PHAVU_009G149500g,V7B488:PHAVU_008G135100g,V7B9T9:PHAVU_008G178000g,V7BAS6:PHAVU_008G207700g,…
GO:0005975	biological_process	carbohydrate metabolic process	48	1155	421	24127	2.57002819851388e-08	3.14277733989698e-06	2.38166394175895	Q9ZP43:PHAVU_010G017600g,V7AFB2:PHAVU_011G075900g,V7AHB3:PHAVU_011G077900g,V7AI55:PHAVU_011G167300g,V7AII1:PHAVU_011G177000g,V7AIN5:PHAVU_011G055900g,V7AIP1:PHAVU_011G056400g,V7AKQ4:PHAVU_010G0238001g,V7ANJ3:PHAVU_010G0238000g,V7APN5:PHAVU_010G139300g,V7ASD5:PHAVU_010G137900g,V7AYU3:PHAVU_009G232500g,V7AZL5:PHAVU_009G144900g,V7AZV4:PHAVU_008G006200g,V7B0B1:PHAVU_009G256400g,V7B2Y3:PHAVU_009G24060…
GO:0009408	biological_process	response to heat	10	1155	33	24127	2.05171065768632e-06	0.000219533040372436	6.33005378459924	V7AGV2:PHAVU_011G100000g,V7ALM9:PHAVU_010G053900g,V7ARZ1:PHAVU_010G125300g,V7ATP7:PHAVU_009G088500g,V7AW45:PHAVU_009G046500g,V7B4W6:PHAVU_008G035600g,V7BSS1:PHAVU_005G037400g,V7CKE6:PHAVU_002G168000g,V7CN36:PHAVU_002G180400g,V7CQZ2:PHAVU_002G2573000g
GO:0005576	cellular_component	extracellular region	50	1155	529	24127	3.96319802579713e-06	0.000376944167786927	1.97440240918502	P80366:,P83959:,Q9XFL6:FBP5,V7AD40:PHAVU_011G010600g,V7ADH3:PHAVU_011G0280001g,V7AEP6:PHAVU_011G063800g,V7AFN5:PHAVU_011G092600g,V7AI71:PHAVU_011G105900g,V7ANF1:PHAVU_010G079900g,V7AQ02:PHAVU_010G066900g,V7AR47:PHAVU_010G066700g,V7AU13:PHAVU_009G018600g,V7AVB3:PHAVU_009G140700g,V7AZL5:PHAVU_009G144900g,V7B2A7:PHAVU_008G073700g,V7B5I1:PHAVU_008G086800g,V7BB25:PHAVU_008G249900g,V7BC68:PHAVU_008G249…
GO:0042555	cellular_component	MCM complex	5	1155	7	24127	4.82876626318234e-06	0.000413342392128408	14.9208410636982	A0A097PJU7:,V7AG23:PHAVU_011G041300g,V7B339:PHAVU_009G245600g,V7C891:PHAVU_003G116100g,V7CNV8:PHAVU_002G194200g
GO:0015267	molecular_function	channel activity	13	1155	64	24127	8.72995108377707e-06	0.000679348920701198	4.24311417748918	Q107R6:Aqp1,Q506K0:PIP1;2,T2DP46:,V5N991:,V7AUG1:PHAVU_009G108800g,V7AVK3:PHAVU_009G118900g,V7B694:PHAVU_008G1064001g,V7B887:PHAVU_008G226000g,V7BYR4:PHAVU_005G135300g,V7C4N1:PHAVU_004G082700g,V7C5D9:PHAVU_004G136000g,V7CUV4:PHAVU_001G108800g,V7CZB7:PHAVU_001G241200g
GO:0008194	molecular_function	UDP-glycosyltransferase activity	24	1155	188	24127	1.18920376590443e-05	0.000848298686345161	2.6667035092567	V7AIW4:PHAVU_011G184600g,V7ANF3:PHAVU_010G101800g,V7AQ57:PHAVU_010G071900g,V7B3N0:PHAVU_008G034300g,V7BAC2:PHAVU_007G020800g,V7BB40:PHAVU_007G039400g,V7BED3:PHAVU_007G135800g,V7BJI4:PHAVU_006G017400g,V7BQX7:PHAVU_006G205600g,V7BTQ6:PHAVU_006G208500g,V7BTR8:PHAVU_006G208300g,V7BUZ9:PHAVU_006G205500g,V7BZF4:PHAVU_004G035300g,V7BZJ1:PHAVU_004G035500g,V7C1R4:PHAVU_004G104200g,V7C2Y0:PHAVU_004G029500g…
GO:0006950	biological_process	response to stress	13	1155	68	24127	1.74533333171764e-05	0.001149234870731	3.99351922587217	V7AJR1:PHAVU_011G209300g,V7AKL2:PHAVU_011G209400g,V7ALP7:PHAVU_011G209200g,V7B130:PHAVU_008G044900g,V7BAM6:PHAVU_008G237000g,V7BP42:PHAVU_006G150700g,V7BSM8:PHAVU_005G030100g,V7BZ34:PHAVU_004G025000g,V7C5E3:PHAVU_004G104600g,V7CBW2:PHAVU_003G146400g,V7CK71:PHAVU_002G166100g,V7CKF0:PHAVU_002G096900g,V7CQS1:PHAVU_002G332200g
GO:0000347	cellular_component	THO complex	5	1155	9	24127	2.67226273788776e-05	0.00163389778830852	11.6050986050986	A0A097PJU7:,V7AG23:PHAVU_011G041300g,V7B339:PHAVU_009G245600g,V7C891:PHAVU_003G116100g,V7CNV8:PHAVU_002G194200g
GO:0006270	biological_process	DNA replication initiation	5	1155	10	24127	5.13318162876542e-05	0.00292933564948213	10.4445887445887	A0A097PJU7:,V7AG23:PHAVU_011G041300g,V7B339:PHAVU_009G245600g,V7C891:PHAVU_003G116100g,V7CNV8:PHAVU_002G194200g
GO:0004364	molecular_function	glutathione transferase activity	11	1155	57	24127	7.00344538291419e-05	0.00374684327985909	4.0312447786132	H2FH47:GST1-2,V7B3P4:PHAVU_008G113700g,V7B696:PHAVU_008G195600g,V7BAD5:PHAVU_008G195500g,V7BHZ3:PHAVU_007G161900g,V7BKK8:PHAVU_007G250000g,V7BMF8:PHAVU_006G022600g,V7BW21:PHAVU_005G053900g,V7BXE0:PHAVU_005G053200g,V7BXE9:PHAVU_005G054100g,V7CZ97:PHAVU_001G173300g
GO:0030976	molecular_function	thiamine pyrophosphate binding	5	1155	11	24127	9.03913484066208e-05	0.00430161284770093	9.49508067689886	V7AMG7:PHAVU_010G078000g,V7AZ70:PHAVU_009G166100g,V7B832:PHAVU_008G243200g,V7BAX2:PHAVU_007G011400g,V7BQ03:PHAVU_006G177600g
GO:0004553	molecular_function	hydrolase activity, hydrolyzing O-glycosyl compounds	19	1155	149	24127	9.48319086434606e-05	0.00430161284770093	2.66372061942532	U5TZG4:,V7AHI3:PHAVU_011G085200g,V7AI55:PHAVU_011G167300g,V7AIN5:PHAVU_011G055900g,V7AIP1:PHAVU_011G056400g,V7ASD5:PHAVU_010G137900g,V7B3X4:PHAVU_008G097200g,V7BLV5:PHAVU_007G250300g,V7BMN9:PHAVU_006G109000g,V7BNA8:PHAVU_006G125100g,V7C0I3:PHAVU_005G151800g,V7C0T3:PHAVU_005G158500g,V7C3G2:PHAVU_004G151800g,V7C701:PHAVU_003G076700g,V7CS50:PHAVU_001G036600g,V7CUQ8:PHAVU_001G036700g,V7CWP6:PHAVU_001…
GO:0010008	cellular_component	endosome membrane	7	1155	24	24127	9.54797244232682e-05	0.00430161284770093	6.09267676767677	V7AWD8:PHAVU_009G086800g,V7BVD4:PHAVU_006G216500g,V7C5P2:PHAVU_004G145000g,V7CE03:PHAVU_003G175400g,V7CMY2:PHAVU_002G249200g,V7CPG7:PHAVU_002G184900g,V7CUM1:PHAVU_001G041600g
GO:0005829	cellular_component	cytosol	19	1155	151	24127	0.000113509937044089	0.004858225305487	2.62843955161836	H2FH47:GST1-2,Q69F96:BA12,V7APU5:PHAVU_010G148300g,V7AZ08:PHAVU_009G130500g,V7B2R9:PHAVU_008G066300g,V7B696:PHAVU_008G195600g,V7BAD5:PHAVU_008G195500g,V7BAJ3:PHAVU_007G026600g,V7BBB5:PHAVU_007G026400g,V7BMF8:PHAVU_006G022600g,V7BUG6:PHAVU_005G004900g,V7BW21:PHAVU_005G053900g,V7BXE0:PHAVU_005G053200g,V7BXE9:PHAVU_005G054100g,V7C245:PHAVU_004G041600g,V7CAB9:PHAVU_003G099000g,V7CBK1:PHAVU_003G210700…
GO:0006334	biological_process	nucleosome assembly	7	1155	25	24127	0.000127153441491042	0.00500393706102903	5.8489696969697	V7AY36:PHAVU_009G188000g,V7B2N9:PHAVU_009G231400g,V7B7N7:PHAVU_008G235600g,V7BAL9:PHAVU_008G236000g,V7BJS9:PHAVU_007G188400g,V7CKP5:PHAVU_002G110800g,V7CTB3:PHAVU_002G328400g
GO:0032259	biological_process	methylation	22	1155	191	24127	0.000128605859045139	0.00500393706102903	2.40608327100474	T2DNU7:,T2DPE8:,V7AGS4:PHAVU_011G1223001g,V7ANS0:PHAVU_010G090800g,V7AS39:PHAVU_009G020000g,V7AW38:PHAVU_009G155600g,V7B2C3:PHAVU_009G259500g,V7B3J0:PHAVU_009G258800g,V7B3J4:PHAVU_009G259300g,V7B4Z8:PHAVU_008G072600g,V7BDF3:PHAVU_007G108000g,V7BFN9:PHAVU_007G091000g,V7BMP7:PHAVU_007G274300g,V7BRH8:PHAVU_006G221800g,V7BSB6:PHAVU_005G023700g,V7BWX5:PHAVU_005G038200g,V7C5Z2:PHAVU_003G049900g,V7CKP8:…
GO:0016157	molecular_function	sucrose synthase activity	5	1155	12	24127	0.000148843670285907	0.00553957312020594	8.70382395382395	V7B2D1:PHAVU_009G223800g,V7BLX0:PHAVU_006G087300g,V7BRJ2:PHAVU_005G002600g,V7C8M2:PHAVU_003G127500g,V7CY85:PHAVU_001G209600g
GO:0010181	molecular_function	FMN binding	9	1155	43	24127	0.00016539444032988	0.00589906837176572	4.37215342796738	Q93WZ7:,V7AJ22:PHAVU_011G189200g,V7AJT1:PHAVU_011G152500g,V7AR25:PHAVU_009G012100g,V7BTA5:PHAVU_006G1949000g,V7BUM1:PHAVU_006G194800g,V7BVZ7:PHAVU_005G051800g,V7CB53:PHAVU_003G131500g,V7CBV6:PHAVU_003G145400g
GO:0006108	biological_process	malate metabolic process	6	1155	19	24127	0.00018814079183747	0.00644194071251497	6.59658236500342	U5U073:,V7AUA6:PHAVU_009G111500g,V7B5Z9:PHAVU_008G068700g,V7BEI7:PHAVU_007G140600g,V7BZS4:PHAVU_005G166400g,V7C7L0:PHAVU_004G170800g
GO:0009807	biological_process	lignan biosynthetic process	7	1155	28	24127	0.000276155590251068	0.00909189174057361	5.22229437229437	A0A411P344:IFR1,V7AE29:PHAVU_011G044400g,V7AEY5:PHAVU_011G044700g,V7CFJ5:PHAVU_002G033300g,V7CJ47:PHAVU_002G132400g,V7CJ80:PHAVU_002G033200g,V7CMS4:PHAVU_002G132300g
GO:0042254	biological_process	ribosome biogenesis	8	1155	38	24127	0.000364589474821764	0.0115588366832381	4.39772157666895	V7AE59:PHAVU_011G042200g,V7AEK0:PHAVU_011G059700g,V7AQR9:PHAVU_009G010600g,V7B0W6:PHAVU_009G217600g,V7B7P2:PHAVU_008G235900g,V7BNR3:PHAVU_006G059200g,V7CBE1:PHAVU_003G209500g,V7CPS5:PHAVU_002G221600g
GO:0000272	biological_process	polysaccharide catabolic process	9	1155	48	24127	0.000396830710997723	0.0121316817362161	3.91672077922078	P06215:,P27054:CHI4,V7AI94:PHAVU_011G107700g,V7AUQ4:PHAVU_009G116700g,V7AXG6:PHAVU_009G116600g,V7B0X4:PHAVU_008G033000g,V7B4U2:PHAVU_008G033200g,V7BDW4:PHAVU_007G045400g,V7BZY5:PHAVU_004G049200g
GO:0016616	molecular_function	oxidoreductase activity, acting on the CH-OH group of donors, NAD or NADP as acceptor	10	1155	59	24127	0.000449398621462996	0.0130482602119292	3.54053855748771	D2DWA6:,V7AFY4:PHAVU_011G097200g,V7AS32:PHAVU_010G095300g,V7BQS0:PHAVU_006G200600g,V7C5B0:PHAVU_003G029500g,V7C611:PHAVU_004G122700g,V7C7L1:PHAVU_003G029500g,V7CJI1:PHAVU_002G144600g,V7CJP0:PHAVU_002G144800g,V7CTN8:PHAVU_001G004000g
GO:0005544	molecular_function	calcium-dependent phospholipid binding	6	1155	22	24127	0.000457298839203128	0.0130482602119292	5.69704840613932	V7AJR1:PHAVU_011G209300g,V7AKL2:PHAVU_011G209400g,V7ALP7:PHAVU_011G209200g,V7BSM8:PHAVU_005G030100g,V7CQS1:PHAVU_002G332200g,V7CRG6:PHAVU_002G281400g
GO:0006749	biological_process	glutathione metabolic process	7	1155	31	24127	0.000540924322666715	0.0149364909742809	4.7169110459433	H2FH47:GST1-2,V7B3P4:PHAVU_008G113700g,V7BKK8:PHAVU_007G250000g,V7BW21:PHAVU_005G053900g,V7BWB8:PHAVU_005G062700g,V7BXE0:PHAVU_005G053200g,V7BXE9:PHAVU_005G054100g
GO:0016705	molecular_function	oxidoreductase activity, acting on paired donors, with incorporation or reduction of molecular oxygen	29	1155	320	24127	0.000792171541854152	0.0211905887445986	1.89308170995671	A0A088LHH7:,V7ACT9:PHAVU_011G000200g,V7AF31:PHAVU_011G049600g,V7ALW0:PHAVU_010G053100g,V7ANB7:PHAVU_010G077000g,V7APB8:PHAVU_010G048700g,V7AS34:PHAVU_009G019600g,V7ASM8:PHAVU_009G061500g,V7AVM1:PHAVU_009G061600g,V7AZ76:PHAVU_009G244100g,V7AZX4:PHAVU_009G244200g,V7B1W7:PHAVU_009G244000g,V7BKS7:PHAVU_006G054200g,V7BLR0:C4H-1,V7BPB8:PHAVU_006G078600g,V7BXQ1:PHAVU_005G063500g,V7BZ05:PHAVU_004G021400g…
GO:0004471	molecular_function	malate dehydrogenase (decarboxylating) (NAD+) activity	4	1155	10	24127	0.000869749484500618	0.0218972223156626	8.355670995671	V7AUA6:PHAVU_009G111500g,V7B5Z9:PHAVU_008G068700g,V7BZS4:PHAVU_005G166400g,V7C7L0:PHAVU_004G170800g
GO:0031593	molecular_function	polyubiquitin modification-dependent protein binding	4	1155	10	24127	0.000869749484500618	0.0218972223156626	8.355670995671	V7BAJ3:PHAVU_007G026600g,V7BBB5:PHAVU_007G026400g,V7CFV3:PHAVU_003G269300g,V7CIM3:PHAVU_002G115300g
GO:0003955	molecular_function	NAD(P)H dehydrogenase (quinone) activity	5	1155	17	24127	0.00095166902348844	0.0232751052601744	6.14387573211103	V7AJT1:PHAVU_011G152500g,V7BTA5:PHAVU_006G1949000g,V7BUM1:PHAVU_006G194800g,V7BV98:PHAVU_005G030700g,V7BWN6:PHAVU_005G030800g
GO:0003878	molecular_function	ATP citrate synthase activity	3	1155	5	24127	0.0010174693375967	0.0241931598050771	12.5335064935065	V7BVR9:PHAVU_005G043500g,V7CAI6:PHAVU_003G114300g,V7CYP8:PHAVU_001G222900g
GO:0008422	molecular_function	beta-glucosidase activity	5	1155	18	24127	0.00126610074656693	0.0292914118665214	5.8025493025493	V7B0X4:PHAVU_008G033000g,V7B4U2:PHAVU_008G033200g,V7BNX5:PHAVU_006G065600g,V7BWU2:PHAVU_005G035300g,V7BZY5:PHAVU_004G049200g
GO:0016887	molecular_function	ATP hydrolysis activity	33	1155	393	24127	0.00133029193298972	0.0299665761747158	1.75405307161032	A0A097PJ68:,A0A097PJU7:,V7AFJ5:PHAVU_011G084000g,V7AFP9:PHAVU_011G030700g,V7AG23:PHAVU_011G041300g,V7AJN0:PHAVU_011G083800g,V7ATM6:PHAVU_010G140600g,V7ATP7:PHAVU_009G088500g,V7AUY2:PHAVU_009G100900g,V7AVN6:PHAVU_009G149600g,V7AZ35:PHAVU_009G240000g,V7AZS8:PHAVU_009G239000g,V7B0E3:PHAVU_009G201200g,V7B0N8:PHAVU_009G175800g,V7B130:PHAVU_008G044900g,V7B339:PHAVU_009G245600g,V7B4W6:PHAVU_008G035600g,…
GO:0098552	cellular_component	side of membrane	8	1155	47	24127	0.00160192888535142	0.0351602852784825	3.55560467900893	V7AI66:PHAVU_011G139300g,V7ATF4:PHAVU_009G086700g,V7B244:PHAVU_008G075000g,V7BCC6:PHAVU_008G288800g,V7BL05:PHAVU_006G057400g,V7BUT6:PHAVU_005G092700g,V7CVX6:PHAVU_001G041400g,V7D2S1:PHAVU_001G268300g
GO:0009653	biological_process	anatomical structure morphogenesis	7	1155	37	24127	0.00164902308482181	0.0352890940151868	3.95200655200655	V7AEP6:PHAVU_011G063800g,V7CBY8:PHAVU_003G224600g,V7CC49:PHAVU_003G224800g,V7CEL4:PHAVU_002G001700g,V7CI96:PHAVU_002G004100g,V7CKK8:PHAVU_002G170300g,V7CUP8:PHAVU_001G003700g
GO:0004497	molecular_function	monooxygenase activity	28	1155	322	24127	0.00179187308879452	0.0374108137562954	1.81645021645022	A0A088LHH7:,V7ACT9:PHAVU_011G000200g,V7AF31:PHAVU_011G049600g,V7ALW0:PHAVU_010G053100g,V7ANB7:PHAVU_010G077000g,V7APB8:PHAVU_010G048700g,V7ASM8:PHAVU_009G061500g,V7AVM1:PHAVU_009G061600g,V7AZ76:PHAVU_009G244100g,V7AZX4:PHAVU_009G244200g,V7B1W7:PHAVU_009G244000g,V7BKS7:PHAVU_006G054200g,V7BLR0:C4H-1,V7BPB8:PHAVU_006G078600g,V7BXQ1:PHAVU_005G063500g,V7BZ05:PHAVU_004G021400g,V7C2N6:PHAVU_004G021300g…
GO:0033356	biological_process	UDP-L-arabinose metabolic process	3	1155	6	24127	0.00196241510807663	0.0399958888693712	10.4445887445887	Q69F96:BA12,V7AZ08:PHAVU_009G130500g,V7C245:PHAVU_004G041600g
GO:0005245	molecular_function	voltage-gated calcium channel activity	2	1155	2	24127	0.00228980840598051	0.0435572443448737	20.8891774891775	V7C229:PHAVU_004G1083000g,V7C493:PHAVU_004G1083002g
GO:0031428	cellular_component	box C/D RNP complex	2	1155	2	24127	0.00228980840598051	0.0435572443448737	20.8891774891775	V7AE59:PHAVU_011G042200g,V7CBE1:PHAVU_003G209500g
GO:0102483	molecular_function	scopolin beta-glucosidase activity	2	1155	2	24127	0.00228980840598051	0.0435572443448737	20.8891774891775	V7BNX5:PHAVU_006G065600g,V7BWU2:PHAVU_005G035300g
GO:0071949	molecular_function	FAD binding	11	1155	85	24127	0.00239426200835043	0.0445540930249559	2.70330532212885	P39865:NIA1,V7AU72:PHAVU_009G081800g,V7B0C2:PHAVU_009G257400g,V7BNA3:PHAVU_006G124600g,V7BQW9:PHAVU_006G125800g,V7CLF3:PHAVU_002G198800g,V7CLF6:PHAVU_002G199300g,V7CLG0:PHAVU_002G199800g,V7CLG8:PHAVU_002G200600g,V7CNB4:PHAVU_002G254200g,V7CVT8:PHAVU_001G074300g
GO:0042732	biological_process	D-xylose metabolic process	4	1155	13	24127	0.00263861597272068	0.0470772905247339	6.42743922743923	V7BEP6:PHAVU_007G146300g,V7C7N8:PHAVU_003G096800g,V7CD28:PHAVU_003G148700g,V7CY42:PHAVU_001G207400g
GO:0042973	molecular_function	glucan endo-1,3-beta-D-glucosidase activity	9	1155	62	24127	0.00263984806680751	0.0470772905247339	3.03229995810641	V7AHB3:PHAVU_011G077900g,V7AII1:PHAVU_011G177000g,V7AKQ4:PHAVU_010G0238001g,V7ANJ3:PHAVU_010G0238000g,V7B0B1:PHAVU_009G256400g,V7BLJ0:PHAVU_006G072800g,V7BRS0:PHAVU_006G149100g,V7CU12:PHAVU_001G014900g,V7CVL7:PHAVU_001G128500g
GO:0008171	molecular_function	O-methyltransferase activity	8	1155	52	24127	0.00310589878536895	0.0542581502097106	3.21371961371961	T2DPE8:,V7AGS4:PHAVU_011G1223001g,V7B2C3:PHAVU_009G259500g,V7B3J0:PHAVU_009G258800g,V7B3J4:PHAVU_009G259300g,V7BFN9:PHAVU_007G091000g,V7CKP8:PHAVU_002G1740000g,V7CMW8:PHAVU_002G1740001g
GO:0042221	biological_process	response to chemical	8	1155	53	24127	0.00350757385918637	0.0585710565009094	3.15308339459283	H2FH47:GST1-2,V7B3P4:PHAVU_008G113700g,V7BKK8:PHAVU_007G250000g,V7BW21:PHAVU_005G053900g,V7BXE0:PHAVU_005G053200g,V7BXE9:PHAVU_005G054100g,V7C6I5:PHAVU_003G064200g,V7CNA9:PHAVU_002G150400g
GO:0031408	biological_process	oxylipin biosynthetic process	7	1155	42	24127	0.00351125289958329	0.0585710565009094	3.48152958152958	O24320:PHAVU_010G134900g,Q9FQF9:,Q9M684:LOX4,V7APJ9:PHAVU_010G135800g,V7ATG9:PHAVU_010G135500g,V7BM23:PHAVU_006G091400g,V7C2I2:PHAVU_004G018900g
GO:0048046	cellular_component	apoplast	14	1155	129	24127	0.0035580548341674	0.0585710565009094	2.26704251820531	V7AHI3:PHAVU_011G085200g,V7AMB4:PHAVU_010G063600g,V7AQZ6:PHAVU_010G063800g,V7B5N8:PHAVU_008G1508000g,V7B8Q2:PHAVU_008G147800g,V7B8U8:PHAVU_008G151200g,V7BDS1:PHAVU_007G119700g,V7BHE3:PHAVU_007G229500g,V7BVC1:PHAVU_005G032600g,V7CW05:PHAVU_001G145700g,V7CWP6:PHAVU_001G098200g,V7CXE0:PHAVU_001G179900g,V7CYI8:PHAVU_001G145500g,V7CZM5:PHAVU_001G145600g
GO:0016998	biological_process	cell wall macromolecule catabolic process	5	1155	23	24127	0.00407542341361608	0.0658219328689691	4.54112554112554	P06215:,P27054:CHI4,V7AUQ4:PHAVU_009G116700g,V7AXG6:PHAVU_009G116600g,V7CL08:PHAVU_002G114200g
GO:0005886	cellular_component	plasma membrane	37	1155	490	24127	0.0043964541876146	0.0696919404555203	1.57734605530524	T2DLR6:,T2DN55:,V7AHI0:PHAVU_011G150000g,V7ASB6:PHAVU_009G048300g,V7ATW9:PHAVU_009G094200g,V7AU69:PHAVU_009G081300g,V7AUY2:PHAVU_009G100900g,V7AZ04:PHAVU_009G245700g,V7AZS8:PHAVU_009G239000g,V7B244:PHAVU_008G075000g,V7B2R9:PHAVU_008G066300g,V7B560:PHAVU_008G155100g,V7BB22:PHAVU_007G016600g,V7BBU3:PHAVU_008G239500g,V7BCC6:PHAVU_008G288800g,V7BEZ3:PHAVU_007G152900g,V7BHN8:PHAVU_007G153000g,V7BL05:P…
GO:0016874	molecular_function	ligase activity	4	1155	15	24127	0.00466604157801896	0.0726205743778951	5.57044733044733	V7BFR4:PHAVU_007G173900g,V7BPB1:PHAVU_006G079500g,V7C2A1:PHAVU_004G114600g,V7CGU5:PHAVU_003G291600g
GO:0009414	biological_process	response to water deprivation	5	1155	24	24127	0.00494792666504707	0.0756325933085767	4.35191197691198	V7B9I5:PHAVU_008G285800g,V7CKP5:PHAVU_002G110800g,V7CN36:PHAVU_002G180400g,V7CY85:PHAVU_001G209600g,V7CZZ8:PHAVU_001G186300g
GO:0006099	biological_process	tricarboxylic acid cycle	8	1155	57	24127	0.00552963997788306	0.083041610895928	2.93181438444596	U5U073:,V7AHW1:PHAVU_011G130400g,V7BAX2:PHAVU_007G011400g,V7BFZ5:PHAVU_007G101300g,V7BUW3:PHAVU_005G095300g,V7BVR9:PHAVU_005G043500g,V7CAI6:PHAVU_003G114300g,V7CYP8:PHAVU_001G222900g
GO:0071555	biological_process	cell wall organization	15	1155	151	24127	0.0059914458382127	0.0870700417570551	2.07508385654081	Q69F96:BA12,V7AHI3:PHAVU_011G085200g,V7ATW9:PHAVU_009G094200g,V7B0X4:PHAVU_008G033000g,V7B2X7:PHAVU_008G089700g,V7B4U2:PHAVU_008G033200g,V7BRB4:PHAVU_006G135100g,V7BZY5:PHAVU_004G049200g,V7C225:PHAVU_004G045900g,V7C245:PHAVU_004G041600g,V7CDX3:PHAVU_003G277500g,V7CR17:PHAVU_002G268200g,V7CU87:PHAVU_002G325300g,V7CWP6:PHAVU_001G098200g,V7CXE0:PHAVU_001G179900g
GO:0030246	molecular_function	carbohydrate binding	18	1155	195	24127	0.00600132297157272	0.0870700417570551	1.92823176823177	I0J8I4:Pha-E,P84869:,T2DN52:PHAVU_007G239800g,V7AFB2:PHAVU_011G075900g,V7APN5:PHAVU_010G139300g,V7AZL5:PHAVU_009G144900g,V7B2D2:PHAVU_008G052500g,V7B3L8:PHAVU_008G117700g,V7BIJ0:PHAVU_007G260300g,V7BNA8:PHAVU_006G125100g,V7C1Q5:PHAVU_004G027000g,V7CHJ3:PHAVU_002G084400g,V7CKS4:PHAVU_002G1073000g,V7CL12:PHAVU_002G119900g,V7CRZ3:PHAVU_002G295500g,V7CS95:PHAVU_001G040500g,V7CUG7:PHAVU_001G100400g,V7…
GO:0051082	molecular_function	unfolded protein binding	10	1155	83	24127	0.00620383363411273	0.0885080265133417	2.51676837219006	V7AGT8:PHAVU_011G123600g,V7AGV2:PHAVU_011G100000g,V7AJN3:PHAVU_011G206700g,V7ALM9:PHAVU_010G053900g,V7B2D2:PHAVU_008G052500g,V7B9I0:PHAVU_008G285400g,V7BSS1:PHAVU_005G037400g,V7C4I2:PHAVU_004G107700g,V7CJW6:PHAVU_002G083000g,V7CQZ2:PHAVU_002G2573000g
GO:0009695	biological_process	jasmonic acid biosynthetic process	2	1155	3	24127	0.00665055275434812	0.0889511430894061	13.9261183261183	V7B379:PHAVU_008G020200g,V7CAP7:PHAVU_003G111500g
GO:0036374	molecular_function	glutathione hydrolase activity	2	1155	3	24127	0.00665055275434812	0.0889511430894061	13.9261183261183	V7C7P1:PHAVU_004G173700g,V7D1Q1:PHAVU_001G249200g
GO:0046423	molecular_function	allene-oxide cyclase activity	2	1155	3	24127	0.00665055275434812	0.0889511430894061	13.9261183261183	V7B379:PHAVU_008G020200g,V7CAP7:PHAVU_003G111500g
GO:0061077	biological_process	chaperone-mediated protein folding	2	1155	3	24127	0.00665055275434812	0.0889511430894061	13.9261183261183	V7AKW6:PHAVU_010G024400g,V7C4I2:PHAVU_004G107700g
GO:0004568	molecular_function	chitinase activity	5	1155	26	24127	0.00707530489568468	0.0917645604652437	4.01714951714952	P06215:,P27054:CHI4,V7AUQ4:PHAVU_009G116700g,V7AXG6:PHAVU_009G116600g,V7CL08:PHAVU_002G114200g
GO:0006032	biological_process	chitin catabolic process	5	1155	26	24127	0.00707530489568468	0.0917645604652437	4.01714951714952	P06215:,P27054:CHI4,V7AUQ4:PHAVU_009G116700g,V7AXG6:PHAVU_009G116600g,V7CL08:PHAVU_002G114200g
GO:0016787	molecular_function	hydrolase activity	25	1155	308	24127	0.00731472706309272	0.093453826358319	1.6955501208748	V7AG22:PHAVU_011G100800g,V7AK76:PHAVU_011G197000g,V7ANI2:PHAVU_010G112800g,V7ASM4:PHAVU_009G058000g,V7ASZ9:PHAVU_010G121500g,V7AWT2:PHAVU_009G063600g,V7AY44:PHAVU_009G221000g,V7B2Y3:PHAVU_009G240600g,V7BAI1:PHAVU_008G199700g,V7BBX8:PHAVU_007G063700g,V7BBY8:PHAVU_007G064700g,V7BEL4:PHAVU_007G064600g,V7BGA9:PHAVU_007G195800g,V7BM92:PHAVU_007G260200g,V7BRV7:PHAVU_006G155000g,V7BUJ3:PHAVU_005G009200g…
GO:0006098	biological_process	pentose-phosphate shunt	4	1155	17	24127	0.00753807114635757	0.0935157811780011	4.91510058568882	V7CAX6:PHAVU_003G188800g,V7CRG0:PHAVU_002G281000g,V7CS80:PHAVU_002G295200g,V7CT96:PHAVU_002G295300g
GO:0006289	biological_process	nucleotide-excision repair	4	1155	17	24127	0.00753807114635757	0.0935157811780011	4.91510058568882	V7BAJ3:PHAVU_007G026600g,V7BBB5:PHAVU_007G026400g,V7C3S2:PHAVU_004G095600g,V7CQV4:PHAVU_002G227900g
GO:0006417	biological_process	regulation of translation	5	1155	27	24127	0.00834740720343214	0.102076865230542	3.86836620169953	V7AYR7:PHAVU_009G237900g,V7C002:PHAVU_005G172200g,V7C7W3:PHAVU_003G039000g,V7CAD6:PHAVU_003G108600g,V7CV03:PHAVU_001G113100g
GO:0009699	biological_process	phenylpropanoid biosynthetic process	6	1155	38	24127	0.00881565931628563	0.106284568658317	3.29829118250171	V7AMB4:PHAVU_010G063600g,V7AQZ6:PHAVU_010G063800g,V7BVC1:PHAVU_005G032600g,V7CW05:PHAVU_001G145700g,V7CYI8:PHAVU_001G145500g,V7CZM5:PHAVU_001G145600g
GO:0008964	molecular_function	phosphoenolpyruvate carboxylase activity	3	1155	10	24127	0.0101930531393513	0.117908830909253	6.26675324675325	V7AHW1:PHAVU_011G130400g,V7BFZ5:PHAVU_007G101300g,V7BUW3:PHAVU_005G095300g
GO:0033320	biological_process	UDP-D-xylose biosynthetic process	3	1155	10	24127	0.0101930531393513	0.117908830909253	6.26675324675325	V7BEP6:PHAVU_007G146300g,V7C7N8:PHAVU_003G096800g,V7CY42:PHAVU_001G207400g
GO:0048040	molecular_function	UDP-glucuronate decarboxylase activity	3	1155	10	24127	0.0101930531393513	0.117908830909253	6.26675324675325	V7BEP6:PHAVU_007G146300g,V7C7N8:PHAVU_003G096800g,V7CY42:PHAVU_001G207400g
GO:0003824	molecular_function	catalytic activity	15	1155	161	24127	0.0105901401736479	0.120868799848568	1.94619666048237	V7AHH1:PHAVU_011G020400g,V7AU73:PHAVU_009G108300g,V7AZW5:PHAVU_009G243200g,V7B832:PHAVU_008G243200g,V7BAV4:PHAVU_007G031800g,V7BH55:PHAVU_007G216600g,V7BHN7:PHAVU_007G204900g,V7CCW5:PHAVU_003G254000g,V7CFY2:PHAVU_003G264200g,V7CPS5:PHAVU_002G221600g,V7CPX4:PHAVU_002G226500g,V7CT70:PHAVU_002G332800g,V7CTB2:PHAVU_001G063600g,V7CTV7:PHAVU_001G082000g,V7D274:PHAVU_001G250500g
GO:0005506	molecular_function	iron ion binding	30	1155	404	24127	0.0119741113639034	0.126717895031	1.55117654622605	A0A088LHH7:,Q93WZ7:,V7ACT9:PHAVU_011G000200g,V7AF31:PHAVU_011G049600g,V7ALW0:PHAVU_010G053100g,V7ANB7:PHAVU_010G077000g,V7APB8:PHAVU_010G048700g,V7AS34:PHAVU_009G019600g,V7ASM8:PHAVU_009G061500g,V7AVM1:PHAVU_009G061600g,V7AZ76:PHAVU_009G244100g,V7AZX4:PHAVU_009G244200g,V7B1W7:PHAVU_009G244000g,V7BKS7:PHAVU_006G054200g,V7BLR0:C4H-1,V7BPB8:PHAVU_006G078600g,V7BXQ1:PHAVU_005G063500g,V7BZ05:PHAVU_004…
GO:0016760	molecular_function	cellulose synthase (UDP-forming) activity	7	1155	53	24127	0.0127502612194885	0.126717895031	2.75894797026872	V7AK73:PHAVU_011G101500g,V7ATW9:PHAVU_009G094200g,V7BL30:PHAVU_006G058700g,V7BNQ5:PHAVU_006G058400g,V7BVE5:PHAVU_005G1164000g,V7BVL5:PHAVU_005G001000g,V7CR17:PHAVU_002G268200g
GO:0004563	molecular_function	beta-N-acetylhexosaminidase activity	2	1155	4	24127	0.0128790383968423	0.126717895031	10.4445887445887	V7B475:PHAVU_008G015400g,V7BE14:PHAVU_007G010100g
GO:0004616	molecular_function	phosphogluconate dehydrogenase (decarboxylating) activity	2	1155	4	24127	0.0128790383968423	0.126717895031	10.4445887445887	V7CS80:PHAVU_002G295200g,V7CT96:PHAVU_002G295300g
GO:0004737	molecular_function	pyruvate decarboxylase activity	2	1155	4	24127	0.0128790383968423	0.126717895031	10.4445887445887	V7AMG7:PHAVU_010G078000g,V7BQ03:PHAVU_006G177600g
GO:0010029	biological_process	regulation of seed germination	2	1155	4	24127	0.0128790383968423	0.126717895031	10.4445887445887	V7B9I5:PHAVU_008G285800g,V7BEZ8:PHAVU_007G039100g
GO:0010319	cellular_component	stromule	2	1155	4	24127	0.0128790383968423	0.126717895031	10.4445887445887	V7C0A8:PHAVU_005G181700g,V7CAX6:PHAVU_003G188800g
GO:0019521	biological_process	D-gluconate metabolic process	2	1155	4	24127	0.0128790383968423	0.126717895031	10.4445887445887	V7CS80:PHAVU_002G295200g,V7CT96:PHAVU_002G295300g
GO:0046686	biological_process	response to cadmium ion	2	1155	4	24127	0.0128790383968423	0.126717895031	10.4445887445887	V7BKI0:PHAVU_007G247500g,V7BTM5:PHAVU_006G205400g
GO:0050105	molecular_function	L-gulonolactone oxidase activity	2	1155	4	24127	0.0128790383968423	0.126717895031	10.4445887445887	V7B0C2:PHAVU_009G257400g,V7CVT8:PHAVU_001G074300g
GO:0052691	molecular_function	UDP-arabinopyranose mutase activity	2	1155	4	24127	0.0128790383968423	0.126717895031	10.4445887445887	Q69F96:BA12,V7C245:PHAVU_004G041600g
GO:0102148	molecular_function	N-acetyl-beta-D-galactosaminidase activity	2	1155	4	24127	0.0128790383968423	0.126717895031	10.4445887445887	V7B475:PHAVU_008G015400g,V7BE14:PHAVU_007G010100g
GO:0016126	biological_process	sterol biosynthetic process	4	1155	20	24127	0.0136933688144168	0.131702513540907	4.1778354978355	V7ALW0:PHAVU_010G053100g,V7AS39:PHAVU_009G020000g,V7BSB6:PHAVU_005G023700g,V7CNE8:PHAVU_002G153600g
GO:0070403	molecular_function	NAD+ binding	4	1155	20	24127	0.0136933688144168	0.131702513540907	4.1778354978355	V7BEP6:PHAVU_007G146300g,V7C7N8:PHAVU_003G096800g,V7CE52:PHAVU_003G178200g,V7CY42:PHAVU_001G207400g
GO:0034440	biological_process	lipid oxidation	6	1155	42	24127	0.0142576141215126	0.135605752089054	2.98416821273964	O24320:PHAVU_010G134900g,Q9FQF9:,Q9M684:LOX4,V7APJ9:PHAVU_010G135800g,V7ATG9:PHAVU_010G135500g,V7BM23:PHAVU_006G091400g
GO:0050832	biological_process	defense response to fungus	10	1155	94	24127	0.014443652115521	0.135865562756989	2.22225292438058	F8QXQ0:PHAVU_003G282500g,P83959:,P84869:,V7BJZ7:PHAVU_006G0279000g,V7BMJ4:PHAVU_006G0278000g,V7BNW8:PHAVU_006G0279001g,V7BQ58:PHAVU_006G102300g,V7BWM4:PHAVU_005G071400g,V7CCS9:PHAVU_003G247400g,V7CM78:PHAVU_002G155500g
GO:0046872	molecular_function	metal ion binding	104	1155	1760	24127	0.0146961215337922	0.136737826444849	1.23436048799685	O24320:PHAVU_010G134900g,Q9FQF9:,Q9M684:LOX4,Q9XFL5:FBP4,Q9XFL6:FBP5,T2DP08:,U5U069:,V7ADB8:PHAVU_011G023300g,V7AEC3:PHAVU_011G048600g,V7AGV2:PHAVU_011G100000g,V7AI63:PHAVU_011G163000g,V7AI71:PHAVU_011G105900g,V7AK49:PHAVU_010G009500g,V7AL80:PHAVU_011G134200g,V7ALM9:PHAVU_010G053900g,V7ALZ8:PHAVU_010G033600g,V7AMF8:PHAVU_010G015900g,V7AN78:PHAVU_010G103800g,V7APJ9:PHAVU_010G135800g,V7AQ02:PHAVU_0…
GO:0008061	molecular_function	chitin binding	5	1155	31	24127	0.0150122966559295	0.138177698252427	3.36922217567379	P06215:,P27054:CHI4,V7AUQ4:PHAVU_009G116700g,V7AXG6:PHAVU_009G116600g,V7CL08:PHAVU_002G114200g
GO:0008168	molecular_function	methyltransferase activity	15	1155	168	24127	0.0152007878203071	0.138424195470031	1.86510513296228	T2DNU7:,V7ANS0:PHAVU_010G090800g,V7AS39:PHAVU_009G020000g,V7AW38:PHAVU_009G155600g,V7AX28:PHAVU_009G074700g,V7B4Z8:PHAVU_008G072600g,V7BDF3:PHAVU_007G108000g,V7BMP7:PHAVU_007G274300g,V7BSB6:PHAVU_005G023700g,V7BWX5:PHAVU_005G038200g,V7C5Z2:PHAVU_003G049900g,V7CLG2:PHAVU_002G129100g,V7CNS9:PHAVU_002G273700g,V7CV79:PHAVU_001G057200g,V7CXK0:PHAVU_001G124800g
GO:0030244	biological_process	cellulose biosynthetic process	7	1155	55	24127	0.0154656505605899	0.139353651366999	2.65862258953168	V7AK73:PHAVU_011G101500g,V7ATW9:PHAVU_009G094200g,V7BL30:PHAVU_006G058700g,V7BNQ5:PHAVU_006G058400g,V7BVE5:PHAVU_005G1164000g,V7BVL5:PHAVU_005G001000g,V7CR17:PHAVU_002G268200g
GO:0005504	molecular_function	fatty acid binding	3	1155	12	24127	0.0173969743763516	0.15352381511502	5.22229437229437	V7B7K3:PHAVU_008G113900g,V7CHJ5:PHAVU_003G282100g,V7CNB4:PHAVU_002G254200g
GO:0032040	cellular_component	small-subunit processome	3	1155	12	24127	0.0173969743763516	0.15352381511502	5.22229437229437	V7AE59:PHAVU_011G042200g,V7C4C4:PHAVU_004G178100g,V7CBE1:PHAVU_003G209500g
GO:0009055	molecular_function	electron transfer activity	10	1155	97	24127	0.0176945141624638	0.154556164521113	2.15352345249252	V7AI66:PHAVU_011G139300g,V7ATF4:PHAVU_009G086700g,V7AV87:PHAVU_009G133600g,V7AVM7:PHAVU_009G062600g,V7BB81:PHAVU_007G022500g,V7BUT6:PHAVU_005G092700g,V7C4T2:PHAVU_003G012600g,V7CA06:PHAVU_003G166700g,V7CLA7:PHAVU_002G086900g,V7CVX6:PHAVU_001G041400g
GO:0005985	biological_process	sucrose metabolic process	4	1155	22	24127	0.0191695022515777	0.164090939273505	3.79803227075954	V7B2D1:PHAVU_009G223800g,V7BLX0:PHAVU_006G087300g,V7C8M2:PHAVU_003G127500g,V7CY85:PHAVU_001G209600g
GO:0031640	biological_process	killing of cells of another organism	4	1155	22	24127	0.0191695022515777	0.164090939273505	3.79803227075954	F8QXQ0:PHAVU_003G282500g,P83959:,P84869:,V7BWM4:PHAVU_005G071400g
GO:0003849	molecular_function	3-deoxy-7-phosphoheptulonate synthase activity	2	1155	5	24127	0.020786751103006	0.166294008824048	8.355670995671	T2DMJ6:,V7B9S5:PHAVU_008G176200g
GO:0003885	molecular_function	D-arabinono-1,4-lactone oxidase activity	2	1155	5	24127	0.020786751103006	0.166294008824048	8.355670995671	V7B0C2:PHAVU_009G257400g,V7CVT8:PHAVU_001G074300g
GO:0003979	molecular_function	UDP-glucose 6-dehydrogenase activity	2	1155	5	24127	0.020786751103006	0.166294008824048	8.355670995671	V7C8C1:PHAVU_003G043700g,V7CED6:PHAVU_003G186000g
GO:0006065	biological_process	UDP-glucuronate biosynthetic process	2	1155	5	24127	0.020786751103006	0.166294008824048	8.355670995671	V7C8C1:PHAVU_003G043700g,V7CED6:PHAVU_003G186000g
GO:0006751	biological_process	glutathione catabolic process	2	1155	5	24127	0.020786751103006	0.166294008824048	8.355670995671	V7C7P1:PHAVU_004G173700g,V7D1Q1:PHAVU_001G249200g
GO:0006850	biological_process	mitochondrial pyruvate transmembrane transport	2	1155	5	24127	0.020786751103006	0.166294008824048	8.355670995671	V7BRM6:PHAVU_006G144000g,V7CW50:PHAVU_001G083800g
GO:0009832	biological_process	plant-type cell wall biogenesis	2	1155	5	24127	0.020786751103006	0.166294008824048	8.355670995671	Q69F96:BA12,V7C245:PHAVU_004G041600g
GO:0006542	biological_process	glutamine biosynthetic process	3	1155	13	24127	0.0218244818974409	0.167098773700495	4.82057942057942	P04770:,T2DNH8:,V7C3G4:PHAVU_004G148300g
GO:0009407	biological_process	toxin catabolic process	3	1155	13	24127	0.0218244818974409	0.167098773700495	4.82057942057942	V7B696:PHAVU_008G195600g,V7BAD5:PHAVU_008G195500g,V7BMF8:PHAVU_006G022600g
GO:0015977	biological_process	carbon fixation	3	1155	13	24127	0.0218244818974409	0.167098773700495	4.82057942057942	V7AHW1:PHAVU_011G130400g,V7BFZ5:PHAVU_007G101300g,V7BUW3:PHAVU_005G095300g
GO:0030151	molecular_function	molybdenum ion binding	3	1155	13	24127	0.0218244818974409	0.167098773700495	4.82057942057942	P39865:NIA1,V7AZW5:PHAVU_009G243200g,V7C036:PHAVU_004G0542000g
GO:0005484	molecular_function	SNAP receptor activity	5	1155	34	24127	0.0218633909514667	0.167098773700495	3.07193786605551	V7BIR1:PHAVU_007G267300g,V7BJL3:PHAVU_007G221500g,V7BMG1:PHAVU_007G267200g,V7C8E7:PHAVU_003G121300g,V7CYI4:PHAVU_001G210900g
GO:0051213	molecular_function	dioxygenase activity	4	1155	24	24127	0.0258270583384742	0.193362771864028	3.48152958152958	T2DNM1:PHAVU_002G066300g,V7AS34:PHAVU_009G019600g,V7C2I2:PHAVU_004G018900g,V7C595:PHAVU_004G132500g
GO:0043130	molecular_function	ubiquitin binding	5	1155	36	24127	0.0274009873265311	0.193362771864028	2.90127465127465	V7AZ32:PHAVU_009G132300g,V7BAJ3:PHAVU_007G026600g,V7BBB5:PHAVU_007G026400g,V7CI82:PHAVU_002G040300g,V7CT14:PHAVU_001G055700g
GO:0051287	molecular_function	NAD binding	9	1155	90	24127	0.0282593669520615	0.193362771864028	2.08891774891775	D2DWA6:,V7AUA6:PHAVU_009G111500g,V7B5Z9:PHAVU_008G068700g,V7BQ72:PHAVU_006G101600g,V7BYN3:PHAVU_004G0147000g,V7BZS4:PHAVU_005G166400g,V7C7L0:PHAVU_004G170800g,V7C8C1:PHAVU_003G043700g,V7CED6:PHAVU_003G186000g
GO:0000027	biological_process	ribosomal large subunit assembly	2	1155	6	24127	0.0301989191004707	0.193362771864028	6.96305916305916	V7BJN7:PHAVU_007G223300g,V7BTW3:PHAVU_006G212200g
GO:0008080	molecular_function	N-acetyltransferase activity	2	1155	6	24127	0.0301989191004707	0.193362771864028	6.96305916305916	V7CNR2:PHAVU_002G265900g,V7CR75:PHAVU_002G266000g
GO:0015098	molecular_function	molybdate ion transmembrane transporter activity	2	1155	6	24127	0.0301989191004707	0.193362771864028	6.96305916305916	V7ASB6:PHAVU_009G048300g,V7CWH7:PHAVU_001G056300g
GO:0030515	molecular_function	snoRNA binding	2	1155	6	24127	0.0301989191004707	0.193362771864028	6.96305916305916	V7AE59:PHAVU_011G042200g,V7CBE1:PHAVU_003G209500g
GO:0032508	biological_process	DNA duplex unwinding	2	1155	6	24127	0.0301989191004707	0.193362771864028	6.96305916305916	A0A097PJU7:,V7CNV8:PHAVU_002G194200g
GO:0047627	molecular_function	adenylylsulfatase activity	2	1155	6	24127	0.0301989191004707	0.193362771864028	6.96305916305916	V7B1S6:PHAVU_009G240300g,V7BPE1:PHAVU_006G082500g
GO:0006189	biological_process	'de novo' IMP biosynthetic process	3	1155	15	24127	0.0323422617696948	0.193362771864028	4.1778354978355	V7AQR7:PHAVU_009G002200g,V7CC20:PHAVU_003G221600g,V7CRF7:PHAVU_002G273500g
GO:0008553	molecular_function	P-type proton-exporting transporter activity	3	1155	15	24127	0.0323422617696948	0.193362771864028	4.1778354978355	V7AUY2:PHAVU_009G100900g,V7AZS8:PHAVU_009G239000g,V7CSZ4:PHAVU_001G058900g
GO:0042742	biological_process	defense response to bacterium	3	1155	15	24127	0.0323422617696948	0.193362771864028	4.1778354978355	V7BQ58:PHAVU_006G102300g,V7C4I2:PHAVU_004G107700g,V7CUG7:PHAVU_001G100400g
GO:0120029	biological_process	proton export across plasma membrane	3	1155	15	24127	0.0323422617696948	0.193362771864028	4.1778354978355	V7AUY2:PHAVU_009G100900g,V7AZS8:PHAVU_009G239000g,V7CSZ4:PHAVU_001G058900g
GO:0004565	molecular_function	beta-galactosidase activity	4	1155	26	24127	0.0337120883179449	0.193362771864028	3.21371961371961	V7AFB2:PHAVU_011G075900g,V7APN5:PHAVU_010G139300g,V7AYU3:PHAVU_009G232500g,V7CTM1:PHAVU_001G010900g
GO:0006364	biological_process	rRNA processing	9	1155	93	24127	0.0339673215011667	0.193362771864028	2.02153330540427	V7B0L6:PHAVU_008G022900g,V7BCR6:PHAVU_008G266400g,V7BDF6:PHAVU_008G287000g,V7BG83:PHAVU_007G167300g,V7BL54:PHAVU_007G268100g,V7C4C4:PHAVU_004G178100g,V7CB75:PHAVU_003G198700g,V7CEK1:PHAVU_003G192200g,V7CV79:PHAVU_001G057200g
GO:0006629	biological_process	lipid metabolic process	12	1155	141	24127	0.0383965114744884	0.193362771864028	1.77780233950447	E2JFD6:O6FAD,V7ADX2:PHAVU_011G033700g,V7AZS2:PHAVU_009G183100g,V7B5H7:PHAVU_008G052100g,V7B6X6:PHAVU_008G208700g,V7B9G5:PHAVU_008G260700g,V7BVN9:PHAVU_005G125500g,V7C1E5:PHAVU_004G020000g,V7C889:PHAVU_003G048300g,V7CAI6:PHAVU_003G114300g,V7CAM9:PHAVU_003G0808001g,V7CUF3:PHAVU_001G036200g
GO:0004356	molecular_function	glutamate-ammonia ligase activity	3	1155	16	24127	0.03842393845415	0.193362771864028	3.91672077922078	P04770:,T2DNH8:,V7C3G4:PHAVU_004G148300g
GO:0052862	molecular_function	glucan endo-1,4-beta-glucanase activity, C-3 substituted reducing group	3	1155	16	24127	0.03842393845415	0.193362771864028	3.91672077922078	V7B0X4:PHAVU_008G033000g,V7B4U2:PHAVU_008G033200g,V7BZY5:PHAVU_004G049200g
GO:0016717	molecular_function	oxidoreductase activity, acting on paired donors, with oxidation of a pair of donors resulting in the reduction of molecular oxygen to two molecules of water	2	1155	7	24127	0.0409536311554817	0.193362771864028	5.96833642547928	E2JFD6:O6FAD,V7B9G5:PHAVU_008G260700g
GO:0030658	cellular_component	transport vesicle membrane	2	1155	7	24127	0.0409536311554817	0.193362771864028	5.96833642547928	T2DN55:,V7BUH5:PHAVU_006G190200g
GO:0042128	biological_process	nitrate assimilation	2	1155	7	24127	0.0409536311554817	0.193362771864028	5.96833642547928	P39865:NIA1,V7CBE9:PHAVU_003G205900g
GO:0000166	molecular_function	nucleotide binding	5	1155	40	24127	0.0409548899841883	0.193362771864028	2.61114718614719	V7BUG6:PHAVU_005G004900g,V7BVR9:PHAVU_005G043500g,V7C136:PHAVU_004G080200g,V7CAI6:PHAVU_003G114300g,V7CYP8:PHAVU_001G222900g
GO:0030145	molecular_function	manganese ion binding	5	1155	40	24127	0.0409548899841883	0.193362771864028	2.61114718614719	V7B5N8:PHAVU_008G1508000g,V7B8Q2:PHAVU_008G147800g,V7B8U8:PHAVU_008G151200g,V7BDS1:PHAVU_007G119700g,V7BHE3:PHAVU_007G229500g
GO:0006457	biological_process	protein folding	8	1155	83	24127	0.0449759540233495	0.193362771864028	2.01341469775205	V7AGT8:PHAVU_011G123600g,V7AGV2:PHAVU_011G100000g,V7AJN3:PHAVU_011G206700g,V7ALM9:PHAVU_010G053900g,V7B2D2:PHAVU_008G052500g,V7BSS1:PHAVU_005G037400g,V7CCM4:PHAVU_003G246400g,V7CQZ2:PHAVU_002G2573000g
GO:0007049	biological_process	cell cycle	9	1155	98	24127	0.0451612027208855	0.193362771864028	1.91839385104691	A0A097PJU7:,V7AGV1:PHAVU_011G002100g,V7AJN0:PHAVU_011G083800g,V7AW61:PHAVU_009G157900g,V7B0N8:PHAVU_009G175800g,V7B339:PHAVU_009G245600g,V7CNV8:PHAVU_002G194200g,V7CP45:PHAVU_002G278300g,V7CU87:PHAVU_002G325300g
GO:0000154	biological_process	rRNA modification	1	1155	1	24127	0.0478716790317891	0.193362771864028	20.8891774891775	V7CR75:PHAVU_002G266000g
GO:0000470	biological_process	maturation of LSU-rRNA	1	1155	1	24127	0.0478716790317891	0.193362771864028	20.8891774891775	V7BJN7:PHAVU_007G223300g
GO:0001181	molecular_function	RNA polymerase I general transcription initiation factor activity	1	1155	1	24127	0.0478716790317891	0.193362771864028	20.8891774891775	V7AMM4:PHAVU_010G020100g
GO:0001887	biological_process	selenium compound metabolic process	1	1155	1	24127	0.0478716790317891	0.193362771864028	20.8891774891775	V7BRH8:PHAVU_006G221800g
GO:0003848	molecular_function	2-amino-4-hydroxy-6-hydroxymethyldihydropteridine diphosphokinase activity	1	1155	1	24127	0.0478716790317891	0.193362771864028	20.8891774891775	V7BL01:PHAVU_007G262100g
GO:0004156	molecular_function	dihydropteroate synthase activity	1	1155	1	24127	0.0478716790317891	0.193362771864028	20.8891774891775	V7BL01:PHAVU_007G262100g
GO:0004476	molecular_function	mannose-6-phosphate isomerase activity	1	1155	1	24127	0.0478716790317891	0.193362771864028	20.8891774891775	V7AZV4:PHAVU_008G006200g
GO:0005797	cellular_component	Golgi medial cisterna	1	1155	1	24127	0.0478716790317891	0.193362771864028	20.8891774891775	V7BNC6:PHAVU_006G051000g
GO:0006268	biological_process	DNA unwinding involved in DNA replication	1	1155	1	24127	0.0478716790317891	0.193362771864028	20.8891774891775	V7C891:PHAVU_003G116100g
GO:0006361	biological_process	transcription initiation at RNA polymerase I promoter	1	1155	1	24127	0.0478716790317891	0.193362771864028	20.8891774891775	V7AMM4:PHAVU_010G020100g
GO:0008115	molecular_function	sarcosine oxidase activity	1	1155	1	24127	0.0478716790317891	0.193362771864028	20.8891774891775	V7ATX7:PHAVU_009G102000g
GO:0009226	biological_process	nucleotide-sugar biosynthetic process	1	1155	1	24127	0.0478716790317891	0.193362771864028	20.8891774891775	V7AZ08:PHAVU_009G130500g
GO:0009556	biological_process	microsporogenesis	1	1155	1	24127	0.0478716790317891	0.193362771864028	20.8891774891775	V7BIL0:PHAVU_007G262300g
GO:0009636	biological_process	response to toxic substance	1	1155	1	24127	0.0478716790317891	0.193362771864028	20.8891774891775	V7B9I5:PHAVU_008G285800g
GO:0009702	molecular_function	L-arabinokinase activity	1	1155	1	24127	0.0478716790317891	0.193362771864028	20.8891774891775	V7CX95:PHAVU_001G077700g
GO:0009863	biological_process	salicylic acid mediated signaling pathway	1	1155	1	24127	0.0478716790317891	0.193362771864028	20.8891774891775	V7B9E5:PHAVU_008G286100g
GO:0010115	biological_process	regulation of abscisic acid biosynthetic process	1	1155	1	24127	0.0478716790317891	0.193362771864028	20.8891774891775	V7CKE6:PHAVU_002G168000g
GO:0010167	biological_process	response to nitrate	1	1155	1	24127	0.0478716790317891	0.193362771864028	20.8891774891775	V7CBE9:PHAVU_003G205900g
GO:0010192	biological_process	mucilage biosynthetic process	1	1155	1	24127	0.0478716790317891	0.193362771864028	20.8891774891775	V7AHN4:PHAVU_011G089900g
GO:0010271	biological_process	regulation of chlorophyll catabolic process	1	1155	1	24127	0.0478716790317891	0.193362771864028	20.8891774891775	V7B9I5:PHAVU_008G285800g
GO:0010491	molecular_function	UTP:arabinose-1-phosphate uridylyltransferase activity	1	1155	1	24127	0.0478716790317891	0.193362771864028	20.8891774891775	V7AZ08:PHAVU_009G130500g
GO:0010555	biological_process	response to mannitol	1	1155	1	24127	0.0478716790317891	0.193362771864028	20.8891774891775	V7CY85:PHAVU_001G209600g
GO:0010968	biological_process	regulation of microtubule nucleation	1	1155	1	24127	0.0478716790317891	0.193362771864028	20.8891774891775	V7B7P4:PHAVU_008G230000g
GO:0015706	biological_process	nitrate transmembrane transport	1	1155	1	24127	0.0478716790317891	0.193362771864028	20.8891774891775	V7CBE9:PHAVU_003G205900g
GO:0016435	molecular_function	rRNA (guanine) methyltransferase activity	1	1155	1	24127	0.0478716790317891	0.193362771864028	20.8891774891775	V7CX56:PHAVU_001G113000g
GO:0016540	biological_process	protein autoprocessing	1	1155	1	24127	0.0478716790317891	0.193362771864028	20.8891774891775	V7BTS2:PSD2
GO:0017103	molecular_function	UTP:galactose-1-phosphate uridylyltransferase activity	1	1155	1	24127	0.0478716790317891	0.193362771864028	20.8891774891775	V7AZ08:PHAVU_009G130500g
GO:0018315	biological_process	molybdenum incorporation into molybdenum-molybdopterin complex	1	1155	1	24127	0.0478716790317891	0.193362771864028	20.8891774891775	V7BUG6:PHAVU_005G004900g
GO:0018580	molecular_function	nitronate monooxygenase activity	1	1155	1	24127	0.0478716790317891	0.193362771864028	20.8891774891775	V7BTM5:PHAVU_006G205400g
GO:0019303	biological_process	D-ribose catabolic process	1	1155	1	24127	0.0478716790317891	0.193362771864028	20.8891774891775	V7BXX4:PHAVU_005G070000g
GO:0019354	biological_process	siroheme biosynthetic process	1	1155	1	24127	0.0478716790317891	0.193362771864028	20.8891774891775	V7BWX5:PHAVU_005G038200g
GO:0019566	biological_process	arabinose metabolic process	1	1155	1	24127	0.0478716790317891	0.193362771864028	20.8891774891775	V7CX95:PHAVU_001G077700g
GO:0030732	molecular_function	methionine S-methyltransferase activity	1	1155	1	24127	0.0478716790317891	0.193362771864028	20.8891774891775	V7BRH8:PHAVU_006G221800g
GO:0031204	biological_process	post-translational protein targeting to membrane, translocation	1	1155	1	24127	0.0478716790317891	0.193362771864028	20.8891774891775	V7BNC6:PHAVU_006G051000g
GO:0032984	biological_process	protein-containing complex disassembly	1	1155	1	24127	0.0478716790317891	0.193362771864028	20.8891774891775	V7B5L4:PHAVU_008G148800g
GO:0033540	biological_process	fatty acid beta-oxidation using acyl-CoA oxidase	1	1155	1	24127	0.0478716790317891	0.193362771864028	20.8891774891775	V7CNB4:PHAVU_002G254200g
GO:0034757	biological_process	negative regulation of iron ion transport	1	1155	1	24127	0.0478716790317891	0.193362771864028	20.8891774891775	V7B9I5:PHAVU_008G285800g
GO:0042167	biological_process	heme catabolic process	1	1155	1	24127	0.0478716790317891	0.193362771864028	20.8891774891775	V7CUT7:PHAVU_001G111200g
GO:0042807	cellular_component	central vacuole	1	1155	1	24127	0.0478716790317891	0.193362771864028	20.8891774891775	V7AUG1:PHAVU_009G108800g
GO:0044548	molecular_function	S100 protein binding	1	1155	1	24127	0.0478716790317891	0.193362771864028	20.8891774891775	V7CKF0:PHAVU_002G096900g
GO:0045333	biological_process	cellular respiration	1	1155	1	24127	0.0478716790317891	0.193362771864028	20.8891774891775	V7ATR2:PHAVU_009G065300g
GO:0046398	biological_process	UDP-glucuronate metabolic process	1	1155	1	24127	0.0478716790317891	0.193362771864028	20.8891774891775	V7AZ08:PHAVU_009G130500g
GO:0046408	molecular_function	chlorophyll synthetase activity	1	1155	1	24127	0.0478716790317891	0.193362771864028	20.8891774891775	V7B353:PHAVU_008G096500g
GO:0046500	biological_process	S-adenosylmethionine metabolic process	1	1155	1	24127	0.0478716790317891	0.193362771864028	20.8891774891775	V7BRH8:PHAVU_006G221800g
GO:0046527	molecular_function	glucosyltransferase activity	1	1155	1	24127	0.0478716790317891	0.193362771864028	20.8891774891775	V7CU87:PHAVU_002G325300g
GO:0046554	molecular_function	malate dehydrogenase (NADP+) activity	1	1155	1	24127	0.0478716790317891	0.193362771864028	20.8891774891775	V7BEI7:PHAVU_007G140600g
GO:0046608	molecular_function	carotenoid isomerase activity	1	1155	1	24127	0.0478716790317891	0.193362771864028	20.8891774891775	V7BII3:PHAVU_007G265400g
GO:0047259	molecular_function	glucomannan 4-beta-mannosyltransferase activity	1	1155	1	24127	0.0478716790317891	0.193362771864028	20.8891774891775	V7AHN4:PHAVU_011G089900g
GO:0047338	molecular_function	UTP:xylose-1-phosphate uridylyltransferase activity	1	1155	1	24127	0.0478716790317891	0.193362771864028	20.8891774891775	V7AZ08:PHAVU_009G130500g
GO:0047350	molecular_function	glucuronate-1-phosphate uridylyltransferase activity	1	1155	1	24127	0.0478716790317891	0.193362771864028	20.8891774891775	V7AZ08:PHAVU_009G130500g
GO:0047793	molecular_function	cycloeucalenol cycloisomerase activity	1	1155	1	24127	0.0478716790317891	0.193362771864028	20.8891774891775	V7AX94:PHAVU_009G167500g
GO:0048039	molecular_function	ubiquinone binding	1	1155	1	24127	0.0478716790317891	0.193362771864028	20.8891774891775	V7ATR2:PHAVU_009G065300g
GO:0048359	biological_process	mucilage metabolic process involved in seed coat development	1	1155	1	24127	0.0478716790317891	0.193362771864028	20.8891774891775	V7AHN4:PHAVU_011G089900g
GO:0048509	biological_process	regulation of meristem development	1	1155	1	24127	0.0478716790317891	0.193362771864028	20.8891774891775	V7B9I5:PHAVU_008G285800g
GO:0050313	molecular_function	sulfur dioxygenase activity	1	1155	1	24127	0.0478716790317891	0.193362771864028	20.8891774891775	V7BWB8:PHAVU_005G062700g
GO:0050511	molecular_function	undecaprenyldiphospho-muramoylpentapeptide beta-N-acetylglucosaminyltransferase activity	1	1155	1	24127	0.0478716790317891	0.193362771864028	20.8891774891775	V7CU87:PHAVU_002G325300g
GO:0050513	molecular_function	glycoprotein 2-beta-D-xylosyltransferase activity	1	1155	1	24127	0.0478716790317891	0.193362771864028	20.8891774891775	V7BNC6:PHAVU_006G051000g
GO:0051391	biological_process	tRNA acetylation	1	1155	1	24127	0.0478716790317891	0.193362771864028	20.8891774891775	V7CR75:PHAVU_002G266000g
GO:0052573	biological_process	UDP-D-galactose metabolic process	1	1155	1	24127	0.0478716790317891	0.193362771864028	20.8891774891775	V7AZ08:PHAVU_009G130500g
GO:0070125	biological_process	mitochondrial translational elongation	1	1155	1	24127	0.0478716790317891	0.193362771864028	20.8891774891775	V7B4Z6:PHAVU_008G157300g
GO:0070476	biological_process	rRNA (guanine-N7)-methylation	1	1155	1	24127	0.0478716790317891	0.193362771864028	20.8891774891775	V7CX56:PHAVU_001G113000g
GO:0071522	molecular_function	ureidoglycine aminohydrolase activity	1	1155	1	24127	0.0478716790317891	0.193362771864028	20.8891774891775	V7CBZ9:PHAVU_003G225600g
GO:0071781	cellular_component	endoplasmic reticulum cisternal network	1	1155	1	24127	0.0478716790317891	0.193362771864028	20.8891774891775	V7AKW6:PHAVU_010G024400g
GO:0080117	biological_process	secondary growth	1	1155	1	24127	0.0478716790317891	0.193362771864028	20.8891774891775	V7B9I5:PHAVU_008G285800g
GO:0080141	biological_process	regulation of jasmonic acid biosynthetic process	1	1155	1	24127	0.0478716790317891	0.193362771864028	20.8891774891775	V7C493:PHAVU_004G1083002g
GO:0085035	cellular_component	haustorium	1	1155	1	24127	0.0478716790317891	0.193362771864028	20.8891774891775	V7AKW6:PHAVU_010G024400g
GO:0090332	biological_process	stomatal closure	1	1155	1	24127	0.0478716790317891	0.193362771864028	20.8891774891775	V7CUG7:PHAVU_001G100400g
GO:0090409	molecular_function	malonyl-CoA synthetase activity	1	1155	1	24127	0.0478716790317891	0.193362771864028	20.8891774891775	V7APU5:PHAVU_010G148300g
GO:0090410	biological_process	malonate catabolic process	1	1155	1	24127	0.0478716790317891	0.193362771864028	20.8891774891775	V7APU5:PHAVU_010G148300g
GO:0140496	molecular_function	gamma-tubulin complex binding	1	1155	1	24127	0.0478716790317891	0.193362771864028	20.8891774891775	V7B7P4:PHAVU_008G230000g
GO:1901565	biological_process	organonitrogen compound catabolic process	1	1155	1	24127	0.0478716790317891	0.193362771864028	20.8891774891775	V7AF37:PHAVU_011G073500g
GO:1903175	biological_process	fatty alcohol biosynthetic process	1	1155	1	24127	0.0478716790317891	0.193362771864028	20.8891774891775	V7BIL0:PHAVU_007G262300g
GO:1905775	biological_process	negative regulation of DNA helicase activity	1	1155	1	24127	0.0478716790317891	0.193362771864028	20.8891774891775	V7C891:PHAVU_003G116100g
GO:2000033	biological_process	regulation of seed dormancy process	1	1155	1	24127	0.0478716790317891	0.193362771864028	20.8891774891775	V7BEZ8:PHAVU_007G039100g
GO:0009409	biological_process	response to cold	4	1155	29	24127	0.0478889107887546	0.193362771864028	2.88126586057621	V7AJN3:PHAVU_011G206700g,V7C0A8:PHAVU_005G181700g,V7CAX6:PHAVU_003G188800g,V7CZZ8:PHAVU_001G186300g
GO:0009793	biological_process	embryo development ending in seed dormancy	5	1155	42	24127	0.0490136951066367	0.196975225405075	2.4868068439497	V7BM85:PHAVU_007G259400g,V7BWB8:PHAVU_005G062700g,V7CAD6:PHAVU_003G108600g,V7CIV2:PHAVU_002G051500g,V7CVX7:PHAVU_001G143100g
GO:0016702	molecular_function	oxidoreductase activity, acting on single donors with incorporation of molecular oxygen, incorporation of two atoms of oxygen	6	1155	56	24127	0.0505116457862178	0.200368417729859	2.23812615955473	O24320:PHAVU_010G134900g,Q9FQF9:,Q9M684:LOX4,V7APJ9:PHAVU_010G135800g,V7ATG9:PHAVU_010G135500g,V7BM23:PHAVU_006G091400g
GO:0051028	biological_process	mRNA transport	3	1155	18	24127	0.05218479377201	0.200368417729859	3.48152958152958	V7C002:PHAVU_005G172200g,V7CMV4:PHAVU_002G172900g,V7CW42:PHAVU_001G074000g
GO:0000326	cellular_component	protein storage vacuole	2	1155	8	24127	0.0529010074847526	0.200368417729859	5.22229437229437	V7AEY9:PHAVU_011G067800g,V7BYZ3:PHAVU_005G140300g
GO:0004017	molecular_function	adenylate kinase activity	2	1155	8	24127	0.0529010074847526	0.200368417729859	5.22229437229437	V7AEN9:PHAVU_011G003000g,V7CX80:PHAVU_001G173800g
GO:0004066	molecular_function	asparagine synthase (glutamine-hydrolyzing) activity	2	1155	8	24127	0.0529010074847526	0.200368417729859	5.22229437229437	A9XS73:,V7BLC0:PHAVU_006G069300g
GO:0006529	biological_process	asparagine biosynthetic process	2	1155	8	24127	0.0529010074847526	0.200368417729859	5.22229437229437	A9XS73:,V7BLC0:PHAVU_006G069300g
GO:0006878	biological_process	intracellular copper ion homeostasis	2	1155	8	24127	0.0529010074847526	0.200368417729859	5.22229437229437	T2DP47:,V7BKI0:PHAVU_007G247500g
GO:0009635	biological_process	response to herbicide	2	1155	8	24127	0.0529010074847526	0.200368417729859	5.22229437229437	V7AZ70:PHAVU_009G166100g,V7BIL0:PHAVU_007G262300g
GO:0030544	molecular_function	Hsp70 protein binding	2	1155	8	24127	0.0529010074847526	0.200368417729859	5.22229437229437	V7AGV2:PHAVU_011G100000g,V7ALM9:PHAVU_010G053900g
GO:0047617	molecular_function	acyl-CoA hydrolase activity	2	1155	8	24127	0.0529010074847526	0.200368417729859	5.22229437229437	V7AS11:PHAVU_010G093700g,V7B302:PHAVU_008G073300g
GO:0055129	biological_process	L-proline biosynthetic process	2	1155	8	24127	0.0529010074847526	0.200368417729859	5.22229437229437	V7AKD5:PHAVU_010G0154000g,V7CN36:PHAVU_002G180400g
GO:0070973	biological_process	protein localization to endoplasmic reticulum exit site	2	1155	8	24127	0.0529010074847526	0.200368417729859	5.22229437229437	V7BRR1:PHAVU_006G148100g,V7CSR6:PHAVU_002G319800g
GO:0080008	cellular_component	Cul4-RING E3 ubiquitin ligase complex	2	1155	8	24127	0.0529010074847526	0.200368417729859	5.22229437229437	V7B228:PHAVU_009G215400g,V7BK80:PHAVU_006G037700g
GO:0004190	molecular_function	aspartic-type endopeptidase activity	9	1155	104	24127	0.0615409047646568	0.232066143077296	1.80771728271728	T2DNN2:,V7AVI2:PHAVU_009G144100g,V7BHC4:PHAVU_007G109000g,V7BP67:PHAVU_006G153100g,V7BPV5:PHAVU_006G093600g,V7C7T2:PHAVU_003G026700g,V7CAM9:PHAVU_003G0808001g,V7CB36:PHAVU_003G092200g,V7CF40:PHAVU_002G014200g
GO:0005525	molecular_function	GTP binding	21	1155	307	24127	0.0648223315887277	0.242113613393682	1.42890139176784	U5U2K6:,V7ADZ3:PHAVU_011G035400g,V7AEK0:PHAVU_011G059700g,V7AGW0:PHAVU_011G066700g,V7AIL9:PHAVU_011G116300g,V7AK75:PHAVU_010G006400g,V7AKN1:PHAVU_010G020700g,V7B129:PHAVU_008G014300g,V7B4Z6:PHAVU_008G157300g,V7B7C3:PHAVU_008G139400g,V7BC53:PHAVU_007G070800g,V7BK12:PHAVU_007G235000g,V7BNW1:PHAVU_006G144500g,V7BS11:PHAVU_005G015200g,V7BTL1:PHAVU_006G204200g,V7BV16:PHAVU_005G099300g,V7C077:PHAVU_005…
GO:0003747	molecular_function	translation release factor activity	2	1155	9	24127	0.0659024204681401	0.242113613393682	4.64203944203944	V7C0N5:PHAVU_004G067400g,V7C5C6:PHAVU_004G141500g
GO:0004602	molecular_function	glutathione peroxidase activity	2	1155	9	24127	0.0659024204681401	0.242113613393682	4.64203944203944	V7CM99:PHAVU_002G157200g,V7CRR2:PHAVU_002G288800g
GO:0006596	biological_process	polyamine biosynthetic process	2	1155	9	24127	0.0659024204681401	0.242113613393682	4.64203944203944	V7AWF0:PHAVU_009G054800g,V7BEA5:PHAVU_007G056100g
GO:0018216	biological_process	peptidyl-arginine methylation	2	1155	9	24127	0.0659024204681401	0.242113613393682	4.64203944203944	V7BSC6:PHAVU_005G024700g,V7C6C2:PHAVU_004G172200g
GO:0030042	biological_process	actin filament depolymerization	2	1155	9	24127	0.0659024204681401	0.242113613393682	4.64203944203944	V7BG91:PHAVU_007G108800g,V7CZ19:PHAVU_001G160700g
GO:0003678	molecular_function	DNA helicase activity	3	1155	20	24127	0.0679789431948933	0.248675108439439	3.13337662337662	V7AG23:PHAVU_011G041300g,V7B339:PHAVU_009G245600g,V7C3S2:PHAVU_004G095600g
GO:0009610	biological_process	response to symbiotic fungus	4	1155	33	24127	0.0711503381621854	0.259168891348216	2.5320215138397	V7AFN5:PHAVU_011G092600g,V7BTM5:PHAVU_006G205400g,V7C652:PHAVU_003G050900g,V7C6L3:PHAVU_003G062900g
GO:0050660	molecular_function	flavin adenine dinucleotide binding	7	1155	77	24127	0.0753024193567675	0.262816337300889	1.89901613537977	Q93WZ7:,V7AF37:PHAVU_011G073500g,V7ATX7:PHAVU_009G102000g,V7AZ70:PHAVU_009G166100g,V7CBV6:PHAVU_003G145400g,V7CF41:PHAVU_003G241100g,V7CPN3:PHAVU_002G292800g
GO:0005978	biological_process	glycogen biosynthetic process	3	1155	21	24127	0.0765941819215691	0.262816337300889	2.98416821273964	U5TZG4:,V7AU90:PHAVU_009G023100g,V7BC72:PHAVU_008G284000g
GO:0008652	biological_process	amino acid biosynthetic process	3	1155	21	24127	0.0765941819215691	0.262816337300889	2.98416821273964	T2DMJ6:,V7AU01:PHAVU_009G075100g,V7B9S5:PHAVU_008G176200g
GO:0009651	biological_process	response to salt stress	3	1155	21	24127	0.0765941819215691	0.262816337300889	2.98416821273964	V7B9I5:PHAVU_008G285800g,V7CN36:PHAVU_002G180400g,V7CZZ8:PHAVU_001G186300g
GO:0010427	molecular_function	abscisic acid binding	3	1155	21	24127	0.0765941819215691	0.262816337300889	2.98416821273964	Q43634:Ypr10,V7B248:PHAVU_009G252300g,V7CAE0:PHAVU_003G109000g
GO:0038023	molecular_function	signaling receptor activity	3	1155	21	24127	0.0765941819215691	0.262816337300889	2.98416821273964	Q43634:Ypr10,V7B248:PHAVU_009G252300g,V7CAE0:PHAVU_003G109000g
GO:0030170	molecular_function	pyridoxal phosphate binding	9	1155	109	24127	0.0777571975439464	0.262816337300889	1.72479447158346	V7ARW9:PHAVU_010G123200g,V7AZW5:PHAVU_009G243200g,V7BH55:PHAVU_007G216600g,V7BRH8:PHAVU_006G221800g,V7BSE7:PHAVU_006G168300g,V7C0Q0:PHAVU_005G156300g,V7CN36:PHAVU_002G180400g,V7CTV7:PHAVU_001G082000g,V7D274:PHAVU_001G250500g
GO:0004427	molecular_function	inorganic diphosphate phosphatase activity	2	1155	10	24127	0.0798297623003374	0.262816337300889	4.1778354978355	V7BF20:PHAVU_007G158400g,V7CA89:PHAVU_003G171500g
GO:0009099	biological_process	valine biosynthetic process	2	1155	10	24127	0.0798297623003374	0.262816337300889	4.1778354978355	V7AL80:PHAVU_011G134200g,V7AZ70:PHAVU_009G166100g
GO:0009627	biological_process	systemic acquired resistance	2	1155	10	24127	0.0798297623003374	0.262816337300889	4.1778354978355	V7B7K3:PHAVU_008G113900g,V7CHJ5:PHAVU_003G282100g
GO:0015629	cellular_component	actin cytoskeleton	2	1155	10	24127	0.0798297623003374	0.262816337300889	4.1778354978355	V7BG91:PHAVU_007G108800g,V7CZ19:PHAVU_001G160700g
GO:0080019	molecular_function	alcohol-forming very long-chain fatty acyl-CoA reductase activity	2	1155	10	24127	0.0798297623003374	0.262816337300889	4.1778354978355	V7BIL0:PHAVU_007G262300g,V7BVN9:PHAVU_005G125500g
GO:0102965	molecular_function	alcohol-forming long-chain fatty acyl-CoA reductase activity	2	1155	10	24127	0.0798297623003374	0.262816337300889	4.1778354978355	V7BIL0:PHAVU_007G262300g,V7BVN9:PHAVU_005G125500g
GO:0000139	cellular_component	Golgi membrane	14	1155	193	24127	0.0805812667730355	0.262816337300889	1.51527712356728	V7AWD8:PHAVU_009G086800g,V7B015:PHAVU_009G248100g,V7BHL7:PHAVU_007G203300g,V7BNC6:PHAVU_006G051000g,V7BRB4:PHAVU_006G135100g,V7BVD4:PHAVU_006G216500g,V7C225:PHAVU_004G045900g,V7C5P2:PHAVU_004G145000g,V7CE03:PHAVU_003G175400g,V7CHJ3:PHAVU_002G084400g,V7CMY2:PHAVU_002G249200g,V7CN64:PHAVU_002G173400g,V7CPG7:PHAVU_002G184900g,V7CUM1:PHAVU_001G041600g
GO:0016620	molecular_function	oxidoreductase activity, acting on the aldehyde or oxo group of donors, NAD or NADP as acceptor	5	1155	49	24127	0.0840336572939232	0.262816337300889	2.13154872338546	V7C2H1:PHAVU_004G018000g,V7C3S3:PHAVU_004G162300g,V7CGZ0:PHAVU_002G072100g,V7CQF2:PHAVU_002G314000g,V7CTX2:PHAVU_002G3141000g
GO:0004089	molecular_function	carbonate dehydratase activity	3	1155	22	24127	0.0856612366063045	0.262816337300889	2.84852420306966	V7AXQ4:PHAVU_009G178900g,V7BEX3:PHAVU_007G151300g,V7C9Z9:PHAVU_003G060400g
GO:0005737	cellular_component	cytoplasm	47	1155	803	24127	0.0904938004162156	0.262816337300889	1.22265422414862	O24320:PHAVU_010G134900g,P04770:,Q9FQF9:,Q9M684:LOX4,V7ADN6:PHAVU_011G006500g,V7AGV1:PHAVU_011G002100g,V7AKD5:PHAVU_010G0154000g,V7ANA5:PHAVU_011G198900g,V7APG2:PHAVU_010G132700g,V7APJ9:PHAVU_010G135800g,V7ATG9:PHAVU_010G135500g,V7ATP7:PHAVU_009G088500g,V7AVN6:PHAVU_009G149600g,V7AW61:PHAVU_009G157900g,V7AY36:PHAVU_009G188000g,V7B2N9:PHAVU_009G231400g,V7B4W6:PHAVU_008G035600g,V7B7W5:PHAVU_008G123…
GO:0000266	biological_process	mitochondrial fission	1	1155	2	24127	0.0934535496575989	0.262816337300889	10.4445887445887	V7CVE7:PHAVU_001G125100g
GO:0000325	cellular_component	plant-type vacuole	1	1155	2	24127	0.0934535496575989	0.262816337300889	10.4445887445887	V7C493:PHAVU_004G1083002g
GO:0001516	biological_process	prostaglandin biosynthetic process	1	1155	2	24127	0.0934535496575989	0.262816337300889	10.4445887445887	V7AR02:PHAVU_009G009900g
GO:0003995	molecular_function	acyl-CoA dehydrogenase activity	1	1155	2	24127	0.0934535496575989	0.262816337300889	10.4445887445887	V7AF37:PHAVU_011G073500g
GO:0004076	molecular_function	biotin synthase activity	1	1155	2	24127	0.0934535496575989	0.262816337300889	10.4445887445887	V7ADB8:PHAVU_011G023300g
GO:0004109	molecular_function	coproporphyrinogen oxidase activity	1	1155	2	24127	0.0934535496575989	0.262816337300889	10.4445887445887	V7BAC5:PHAVU_008G289900g
GO:0004112	molecular_function	cyclic-nucleotide phosphodiesterase activity	1	1155	2	24127	0.0934535496575989	0.262816337300889	10.4445887445887	V7CRD0:PHAVU_002G243100g
GO:0004310	molecular_function	farnesyl-diphosphate farnesyltransferase activity	1	1155	2	24127	0.0934535496575989	0.262816337300889	10.4445887445887	V5N8M3:
GO:0004375	molecular_function	glycine dehydrogenase (decarboxylating) activity	1	1155	2	24127	0.0934535496575989	0.262816337300889	10.4445887445887	V7CUP6:PHAVU_001G035500g
GO:0004587	molecular_function	ornithine-oxo-acid transaminase activity	1	1155	2	24127	0.0934535496575989	0.262816337300889	10.4445887445887	V7CN36:PHAVU_002G180400g
GO:0004591	molecular_function	oxoglutarate dehydrogenase (succinyl-transferring) activity	1	1155	2	24127	0.0934535496575989	0.262816337300889	10.4445887445887	V7BAX2:PHAVU_007G011400g
GO:0004612	molecular_function	phosphoenolpyruvate carboxykinase (ATP) activity	1	1155	2	24127	0.0934535496575989	0.262816337300889	10.4445887445887	V7CHP4:PHAVU_003G285900g
GO:0004641	molecular_function	phosphoribosylformylglycinamidine cyclo-ligase activity	1	1155	2	24127	0.0934535496575989	0.262816337300889	10.4445887445887	V7CRF7:PHAVU_002G273500g
GO:0004665	molecular_function	prephenate dehydrogenase (NADP+) activity	1	1155	2	24127	0.0934535496575989	0.262816337300889	10.4445887445887	V7CE52:PHAVU_003G178200g
GO:0004747	molecular_function	ribokinase activity	1	1155	2	24127	0.0934535496575989	0.262816337300889	10.4445887445887	V7BXX4:PHAVU_005G070000g
GO:0004795	molecular_function	threonine synthase activity	1	1155	2	24127	0.0934535496575989	0.262816337300889	10.4445887445887	V7C0Q0:PHAVU_005G156300g
GO:0004839	molecular_function	ubiquitin activating enzyme activity	1	1155	2	24127	0.0934535496575989	0.262816337300889	10.4445887445887	V7BQF4:PHAVU_006G072200g
GO:0005537	molecular_function	mannose binding	1	1155	2	24127	0.0934535496575989	0.262816337300889	10.4445887445887	P05087:DLEC2
GO:0006123	biological_process	mitochondrial electron transport, cytochrome c to oxygen	1	1155	2	24127	0.0934535496575989	0.262816337300889	10.4445887445887	V7C1D7:PHAVU_005G174600g
GO:0006571	biological_process	tyrosine biosynthetic process	1	1155	2	24127	0.0934535496575989	0.262816337300889	10.4445887445887	V7CE52:PHAVU_003G178200g
GO:0008430	molecular_function	selenium binding	1	1155	2	24127	0.0934535496575989	0.262816337300889	10.4445887445887	V7D3H8:PHAVU_001G265900g
GO:0008716	molecular_function	D-alanine-D-alanine ligase activity	1	1155	2	24127	0.0934535496575989	0.262816337300889	10.4445887445887	V7B2X7:PHAVU_008G089700g
GO:0008864	molecular_function	formyltetrahydrofolate deformylase activity	1	1155	2	24127	0.0934535496575989	0.262816337300889	10.4445887445887	V7CC20:PHAVU_003G221600g
GO:0008977	molecular_function	prephenate dehydrogenase (NAD+) activity	1	1155	2	24127	0.0934535496575989	0.262816337300889	10.4445887445887	V7CE52:PHAVU_003G178200g
GO:0009045	molecular_function	xylose isomerase activity	1	1155	2	24127	0.0934535496575989	0.262816337300889	10.4445887445887	V7CD28:PHAVU_003G148700g
GO:0009413	biological_process	response to flooding	1	1155	2	24127	0.0934535496575989	0.262816337300889	10.4445887445887	V7CN36:PHAVU_002G180400g
GO:0009620	biological_process	response to fungus	1	1155	2	24127	0.0934535496575989	0.262816337300889	10.4445887445887	V7AKW6:PHAVU_010G024400g
GO:0009678	molecular_function	pyrophosphate hydrolysis-driven proton transmembrane transporter activity	1	1155	2	24127	0.0934535496575989	0.262816337300889	10.4445887445887	V7CA89:PHAVU_003G171500g
GO:0010078	biological_process	maintenance of root meristem identity	1	1155	2	24127	0.0934535496575989	0.262816337300889	10.4445887445887	V7CX56:PHAVU_001G113000g
GO:0015631	molecular_function	tubulin binding	1	1155	2	24127	0.0934535496575989	0.262816337300889	10.4445887445887	V7CKF0:PHAVU_002G096900g
GO:0016095	biological_process	polyprenol catabolic process	1	1155	2	24127	0.0934535496575989	0.262816337300889	10.4445887445887	V7ADW1:PHAVU_011G038300g
GO:0016531	molecular_function	copper chaperone activity	1	1155	2	24127	0.0934535496575989	0.262816337300889	10.4445887445887	V7C494:PHAVU_004G175600g
GO:0019776	molecular_function	Atg8 ligase activity	1	1155	2	24127	0.0934535496575989	0.262816337300889	10.4445887445887	V7ADN6:PHAVU_011G006500g
GO:0030366	molecular_function	molybdopterin synthase activity	1	1155	2	24127	0.0934535496575989	0.262816337300889	10.4445887445887	V7BUG6:PHAVU_005G004900g
GO:0031167	biological_process	rRNA methylation	1	1155	2	24127	0.0934535496575989	0.262816337300889	10.4445887445887	V7CQA1:PHAVU_002G308600g
GO:0032787	biological_process	monocarboxylic acid metabolic process	1	1155	2	24127	0.0934535496575989	0.262816337300889	10.4445887445887	V7AZW5:PHAVU_009G243200g
GO:0033730	molecular_function	arogenate dehydrogenase (NADP+) activity	1	1155	2	24127	0.0934535496575989	0.262816337300889	10.4445887445887	V7CE52:PHAVU_003G178200g
GO:0042274	biological_process	ribosomal small subunit biogenesis	1	1155	2	24127	0.0934535496575989	0.262816337300889	10.4445887445887	V7CR75:PHAVU_002G266000g
GO:0042853	biological_process	L-alanine catabolic process	1	1155	2	24127	0.0934535496575989	0.262816337300889	10.4445887445887	V7ARW9:PHAVU_010G123200g
GO:0043953	biological_process	protein transport by the Tat complex	1	1155	2	24127	0.0934535496575989	0.262816337300889	10.4445887445887	V7BQ55:PHAVU_006G101800g
GO:0045047	biological_process	protein targeting to ER	1	1155	2	24127	0.0934535496575989	0.262816337300889	10.4445887445887	V7D131:PHAVU_001G228900g
GO:0047918	molecular_function	GDP-mannose 3,5-epimerase activity	1	1155	2	24127	0.0934535496575989	0.262816337300889	10.4445887445887	V7BQ72:PHAVU_006G101600g
GO:0050155	molecular_function	ornithine(lysine) transaminase activity	1	1155	2	24127	0.0934535496575989	0.262816337300889	10.4445887445887	V7CN36:PHAVU_002G180400g
GO:0050220	molecular_function	prostaglandin-E synthase activity	1	1155	2	24127	0.0934535496575989	0.262816337300889	10.4445887445887	V7AR02:PHAVU_009G009900g
GO:0050521	molecular_function	alpha-glucan, water dikinase activity	1	1155	2	24127	0.0934535496575989	0.262816337300889	10.4445887445887	V7C6L3:PHAVU_003G062900g
GO:0051117	molecular_function	ATPase binding	1	1155	2	24127	0.0934535496575989	0.262816337300889	10.4445887445887	V7B5L4:PHAVU_008G148800g
GO:0051753	molecular_function	mannan synthase activity	1	1155	2	24127	0.0934535496575989	0.262816337300889	10.4445887445887	V7AHN4:PHAVU_011G089900g
GO:0051996	molecular_function	squalene synthase activity	1	1155	2	24127	0.0934535496575989	0.262816337300889	10.4445887445887	V5N8M3:
GO:0052689	molecular_function	carboxylic ester hydrolase activity	1	1155	2	24127	0.0934535496575989	0.262816337300889	10.4445887445887	V7C1E5:PHAVU_004G020000g
GO:0055046	biological_process	microgametogenesis	1	1155	2	24127	0.0934535496575989	0.262816337300889	10.4445887445887	V7CJN3:PHAVU_002G149700g
GO:0071786	biological_process	endoplasmic reticulum tubular network organization	1	1155	2	24127	0.0934535496575989	0.262816337300889	10.4445887445887	V7CVJ3:PHAVU_001G057800g
GO:0102389	molecular_function	polyprenol reductase activity	1	1155	2	24127	0.0934535496575989	0.262816337300889	10.4445887445887	V7ADW1:PHAVU_011G038300g
GO:0008199	molecular_function	ferric iron binding	2	1155	11	24127	0.0945647568792917	0.262816337300889	3.79803227075954	P80366:,V7BBA0:PHAVU_008G221200g
GO:0009044	molecular_function	xylan 1,4-beta-xylosidase activity	2	1155	11	24127	0.0945647568792917	0.262816337300889	3.79803227075954	V7BR07:PHAVU_006G208200g,V7CLM4:PHAVU_002G206800g
GO:0015976	biological_process	carbon utilization	2	1155	11	24127	0.0945647568792917	0.262816337300889	3.79803227075954	V7AXQ4:PHAVU_009G178900g,V7C9Z9:PHAVU_003G060400g
GO:0045493	biological_process	xylan catabolic process	2	1155	11	24127	0.0945647568792917	0.262816337300889	3.79803227075954	V7BR07:PHAVU_006G208200g,V7CLM4:PHAVU_002G206800g
GO:0052861	molecular_function	glucan endo-1,3-beta-glucanase activity, C-3 substituted reducing group	3	1155	23	24127	0.0951583416383148	0.263610163244005	2.72467532467532	V7B0X4:PHAVU_008G033000g,V7B4U2:PHAVU_008G033200g,V7BZY5:PHAVU_004G049200g
GO:0005794	cellular_component	Golgi apparatus	9	1155	114	24127	0.0963475350607998	0.266043516167886	1.64914559125085	Q69F96:BA12,V7AHN4:PHAVU_011G089900g,V7ATL6:PHAVU_009G092600g,V7B459:PHAVU_008G128000g,V7BCK2:PHAVU_007G002500g,V7BTU4:PHAVU_006G171600g,V7C245:PHAVU_004G041600g,V7C2C8:PHAVU_004G048100g,V7CDT5:PHAVU_003G169400g
GO:0004185	molecular_function	serine-type carboxypeptidase activity	5	1155	52	24127	0.102202971921526	0.281304642973718	2.00857475857476	V7AD40:PHAVU_011G010600g,V7ADH3:PHAVU_011G0280001g,V7BK94:PHAVU_007G242200g,V7BNQ4:PHAVU_006G021700g,V7CK66:PHAVU_002G094800g
GO:0009058	biological_process	biosynthetic process	6	1155	68	24127	0.106434024514093	0.292011298025846	1.84316271963331	V7ARW9:PHAVU_010G123200g,V7AXV4:PHAVU_009G182400g,V7AZE7:PHAVU_009G226600g,V7BH55:PHAVU_007G216600g,V7BRH8:PHAVU_006G221800g,V7D274:PHAVU_001G250500g
GO:0006633	biological_process	fatty acid biosynthetic process	9	1155	117	24127	0.108635466043655	0.297030145909076	1.60685980685981	O24320:PHAVU_010G134900g,Q9FQF9:,Q9M684:LOX4,V7APJ9:PHAVU_010G135800g,V7APU5:PHAVU_010G148300g,V7ATG9:PHAVU_010G135500g,V7B877:PHAVU_008G130800g,V7BM23:PHAVU_006G091400g,V7C2I2:PHAVU_004G018900g
GO:0009423	biological_process	chorismate biosynthetic process	2	1155	12	24127	0.10999831337988	0.297030145909076	3.48152958152958	T2DMJ6:,V7B9S5:PHAVU_008G176200g
GO:0010960	biological_process	magnesium ion homeostasis	2	1155	12	24127	0.10999831337988	0.297030145909076	3.48152958152958	V7ASM1:PHAVU_009G057700g,V7CYD4:PHAVU_001G149200g
GO:0016274	molecular_function	protein-arginine N-methyltransferase activity	2	1155	12	24127	0.10999831337988	0.297030145909076	3.48152958152958	V7BSC6:PHAVU_005G024700g,V7C6C2:PHAVU_004G172200g
GO:0042026	biological_process	protein refolding	2	1155	12	24127	0.10999831337988	0.297030145909076	3.48152958152958	V7ATP7:PHAVU_009G088500g,V7B4W6:PHAVU_008G035600g
GO:0004864	molecular_function	protein phosphatase inhibitor activity	4	1155	39	24127	0.114807573810093	0.308564642643643	2.14247974247974	Q43634:Ypr10,V7B248:PHAVU_009G252300g,V7BC26:PHAVU_007G068200g,V7CAE0:PHAVU_003G109000g
GO:0016597	molecular_function	amino acid binding	3	1155	25	24127	0.115351268277997	0.308564642643643	2.5067012987013	V7B118:PHAVU_008G013100g,V7BB76:PHAVU_007G0220000g,V7C0A8:PHAVU_005G181700g
GO:0098542	biological_process	defense response to other organism	3	1155	25	24127	0.115351268277997	0.308564642643643	2.5067012987013	V7B3L8:PHAVU_008G117700g,V7CXN7:PHAVU_001G195000g,V7CXU9:PHAVU_001G194700g
GO:0005509	molecular_function	calcium ion binding	18	1155	278	24127	0.120526466383079	0.31777416037781	1.35253667196113	Q9ZP43:PHAVU_010G017600g,V7AJR1:PHAVU_011G209300g,V7AJT4:PHAVU_011G186900g,V7AKL2:PHAVU_011G209400g,V7ALP7:PHAVU_011G209200g,V7B2D2:PHAVU_008G052500g,V7B3N0:PHAVU_008G034300g,V7B8X7:PHAVU_008G266600g,V7BDM2:PHAVU_008G292500g,V7BHE2:PHAVU_007G196800g,V7BNW1:PHAVU_006G144500g,V7BQ69:PHAVU_006G101200g,V7BSM8:PHAVU_005G030100g,V7BTS2:PSD2,V7C493:PHAVU_004G1083002g,V7CEN1:PHAVU_003G225900g,V7CQS1:PHAV…
GO:0015293	molecular_function	symporter activity	9	1155	120	24127	0.12175851278628	0.31777416037781	1.56668831168831	V7ARQ0:PHAVU_009G030600g,V7B0N0:PHAVU_008G024100g,V7B4Z7:PHAVU_008G149600g,V7BDA8:PHAVU_007G105500g,V7BDU6:PHAVU_007G097200g,V7BNT6:PHAVU_006G061500g,V7C2M6:PHAVU_004G056700g,V7CJU4:PHAVU_002G046800g,V7CTT1:PHAVU_002G310600g
GO:0005200	molecular_function	structural constituent of cytoskeleton	3	1155	26	24127	0.125999856968439	0.31777416037781	2.41028971028971	V7AK75:PHAVU_010G006400g,V7BC53:PHAVU_007G070800g,V7CUY9:PHAVU_001G111700g
GO:0015145	molecular_function	monosaccharide transmembrane transporter activity	3	1155	26	24127	0.125999856968439	0.31777416037781	2.41028971028971	V7ARQ0:PHAVU_009G030600g,V7CJU4:PHAVU_002G046800g,V7CTT1:PHAVU_002G310600g
GO:0007186	biological_process	G protein-coupled receptor signaling pathway	2	1155	13	24127	0.126029919103959	0.31777416037781	3.21371961371961	V7BDJ0:PHAVU_007G111000g,V7CJ65:PHAVU_002G134200g
GO:0009088	biological_process	threonine biosynthetic process	2	1155	13	24127	0.126029919103959	0.31777416037781	3.21371961371961	V7C0Q0:PHAVU_005G156300g,V7C2X5:PHAVU_004G070100g
GO:0019853	biological_process	L-ascorbic acid biosynthetic process	2	1155	13	24127	0.126029919103959	0.31777416037781	3.21371961371961	V7B0C2:PHAVU_009G257400g,V7CVT8:PHAVU_001G074300g
GO:0043161	biological_process	proteasome-mediated ubiquitin-dependent protein catabolic process	2	1155	13	24127	0.126029919103959	0.31777416037781	3.21371961371961	V7BAJ3:PHAVU_007G026600g,V7BBB5:PHAVU_007G026400g
GO:0043424	molecular_function	protein histidine kinase binding	2	1155	13	24127	0.126029919103959	0.31777416037781	3.21371961371961	V7B9I5:PHAVU_008G285800g,V7CAB9:PHAVU_003G099000g
GO:0000786	cellular_component	nucleosome	5	1155	56	24127	0.129172770715511	0.31777416037781	1.86510513296228	V7B7N7:PHAVU_008G235600g,V7BAL9:PHAVU_008G236000g,V7BJS9:PHAVU_007G188400g,V7CKP5:PHAVU_002G110800g,V7CTB3:PHAVU_002G328400g
GO:0002182	biological_process	cytoplasmic translational elongation	1	1155	3	24127	0.136855048109225	0.31777416037781	6.96305916305916	V7BVP3:PHAVU_005G126000g
GO:0003688	molecular_function	DNA replication origin binding	1	1155	3	24127	0.136855048109225	0.31777416037781	6.96305916305916	A0A097PJU7:
GO:0003865	molecular_function	3-oxo-5-alpha-steroid 4-dehydrogenase activity	1	1155	3	24127	0.136855048109225	0.31777416037781	6.96305916305916	V7ADW1:PHAVU_011G038300g
GO:0003935	molecular_function	GTP cyclohydrolase II activity	1	1155	3	24127	0.136855048109225	0.31777416037781	6.96305916305916	V7BTL1:PHAVU_006G204200g
GO:0003973	molecular_function	(S)-2-hydroxy-acid oxidase activity	1	1155	3	24127	0.136855048109225	0.31777416037781	6.96305916305916	V7BVZ7:PHAVU_005G051800g
GO:0003983	molecular_function	UTP:glucose-1-phosphate uridylyltransferase activity	1	1155	3	24127	0.136855048109225	0.31777416037781	6.96305916305916	V7AZ08:PHAVU_009G130500g
GO:0004044	molecular_function	amidophosphoribosyltransferase activity	1	1155	3	24127	0.136855048109225	0.31777416037781	6.96305916305916	V7AQR7:PHAVU_009G002200g
GO:0004750	molecular_function	D-ribulose-phosphate 3-epimerase activity	1	1155	3	24127	0.136855048109225	0.31777416037781	6.96305916305916	V7CAX6:PHAVU_003G188800g
GO:0004792	molecular_function	thiosulfate sulfurtransferase activity	1	1155	3	24127	0.136855048109225	0.31777416037781	6.96305916305916	V7CKR8:PHAVU_002G112600g
GO:0004846	molecular_function	urate oxidase activity	1	1155	3	24127	0.136855048109225	0.31777416037781	6.96305916305916	V7BK01:PHAVU_007G234300g
GO:0004848	molecular_function	ureidoglycolate hydrolase activity	1	1155	3	24127	0.136855048109225	0.31777416037781	6.96305916305916	A4GX19:
GO:0005751	cellular_component	mitochondrial respiratory chain complex IV	1	1155	3	24127	0.136855048109225	0.31777416037781	6.96305916305916	V7C1D7:PHAVU_005G174600g
GO:0005982	biological_process	starch metabolic process	1	1155	3	24127	0.136855048109225	0.31777416037781	6.96305916305916	V7CY85:PHAVU_001G209600g
GO:0005983	biological_process	starch catabolic process	1	1155	3	24127	0.136855048109225	0.31777416037781	6.96305916305916	V7C6L3:PHAVU_003G062900g
GO:0006011	biological_process	UDP-glucose metabolic process	1	1155	3	24127	0.136855048109225	0.31777416037781	6.96305916305916	V7AZ08:PHAVU_009G130500g
GO:0006552	biological_process	leucine catabolic process	1	1155	3	24127	0.136855048109225	0.31777416037781	6.96305916305916	V7CGU5:PHAVU_003G291600g
GO:0008460	molecular_function	dTDP-glucose 4,6-dehydratase activity	1	1155	3	24127	0.136855048109225	0.31777416037781	6.96305916305916	V7BWT5:PHAVU_005G076400g
GO:0008649	molecular_function	rRNA methyltransferase activity	1	1155	3	24127	0.136855048109225	0.31777416037781	6.96305916305916	V7AI97:PHAVU_011G044300g
GO:0009225	biological_process	nucleotide-sugar metabolic process	1	1155	3	24127	0.136855048109225	0.31777416037781	6.96305916305916	V7BWT5:PHAVU_005G076400g
GO:0009298	biological_process	GDP-mannose biosynthetic process	1	1155	3	24127	0.136855048109225	0.31777416037781	6.96305916305916	V7AZV4:PHAVU_008G006200g
GO:0009753	biological_process	response to jasmonic acid	1	1155	3	24127	0.136855048109225	0.31777416037781	6.96305916305916	V7CN36:PHAVU_002G180400g
GO:0016040	molecular_function	glutamate synthase (NADH) activity	1	1155	3	24127	0.136855048109225	0.31777416037781	6.96305916305916	Q93WZ7:
GO:0016701	molecular_function	oxidoreductase activity, acting on single donors with incorporation of molecular oxygen	1	1155	3	24127	0.136855048109225	0.31777416037781	6.96305916305916	V7C595:PHAVU_004G132500g
GO:0017040	molecular_function	N-acylsphingosine amidohydrolase activity	1	1155	3	24127	0.136855048109225	0.31777416037781	6.96305916305916	V7BM04:PHAVU_006G010200g
GO:0019628	biological_process	urate catabolic process	1	1155	3	24127	0.136855048109225	0.31777416037781	6.96305916305916	V7BK01:PHAVU_007G234300g
GO:0030261	biological_process	chromosome condensation	1	1155	3	24127	0.136855048109225	0.31777416037781	6.96305916305916	A0A097PJ68:
GO:0030598	molecular_function	rRNA N-glycosylase activity	1	1155	3	24127	0.136855048109225	0.31777416037781	6.96305916305916	V7CQR5:PHAVU_002G258400g
GO:0031080	cellular_component	nuclear pore outer ring	1	1155	3	24127	0.136855048109225	0.31777416037781	6.96305916305916	V7CW42:PHAVU_001G074000g
GO:0042273	biological_process	ribosomal large subunit biogenesis	1	1155	3	24127	0.136855048109225	0.31777416037781	6.96305916305916	V7C4Y4:PHAVU_003G017500g
GO:0046514	biological_process	ceramide catabolic process	1	1155	3	24127	0.136855048109225	0.31777416037781	6.96305916305916	V7BM04:PHAVU_006G010200g
GO:0046524	molecular_function	sucrose-phosphate synthase activity	1	1155	3	24127	0.136855048109225	0.31777416037781	6.96305916305916	V7BRJ2:PHAVU_005G002600g
GO:0051011	molecular_function	microtubule minus-end binding	1	1155	3	24127	0.136855048109225	0.31777416037781	6.96305916305916	V7AQB8:PHAVU_010G078100g
GO:0070417	biological_process	cellular response to cold	1	1155	3	24127	0.136855048109225	0.31777416037781	6.96305916305916	V7B9I5:PHAVU_008G285800g
GO:0071215	biological_process	cellular response to abscisic acid stimulus	1	1155	3	24127	0.136855048109225	0.31777416037781	6.96305916305916	V7B9I5:PHAVU_008G285800g
GO:0102121	molecular_function	ceramidase activity	1	1155	3	24127	0.136855048109225	0.31777416037781	6.96305916305916	V7BM04:PHAVU_006G010200g
GO:1990110	biological_process	callus formation	1	1155	3	24127	0.136855048109225	0.31777416037781	6.96305916305916	V7CX56:PHAVU_001G113000g
GO:1990316	cellular_component	Atg1/ULK1 kinase complex	1	1155	3	24127	0.136855048109225	0.31777416037781	6.96305916305916	V7B6A8:PHAVU_008G187800g
GO:0004866	molecular_function	endopeptidase inhibitor activity	3	1155	27	24127	0.136984421938565	0.31777416037781	2.32101972101972	V7AIE7:PHAVU_011G169800g,V7AJ80:PHAVU_011G169900g,V7C4W6:PHAVU_004G129600g
GO:0030245	biological_process	cellulose catabolic process	3	1155	27	24127	0.136984421938565	0.31777416037781	2.32101972101972	V7BNG5:PHAVU_006G133700g,V7BWU2:PHAVU_005G035300g,V7C9X4:PHAVU_003G089600g
GO:0003680	molecular_function	minor groove of adenine-thymine-rich DNA binding	4	1155	42	24127	0.140139342986492	0.322850294573581	1.98944547515976	V7AMZ6:PHAVU_010G085300g,V7ANJ4:PHAVU_010G084600g,V7CE04:PHAVU_003G216000g,V7CZ27:PHAVU_001G234600g
GO:0006811	biological_process	monoatomic ion transport	2	1155	14	24127	0.142567069332726	0.322850294573581	2.98416821273964	V7AU69:PHAVU_009G081300g,V7BB22:PHAVU_007G016600g
GO:0009097	biological_process	isoleucine biosynthetic process	2	1155	14	24127	0.142567069332726	0.322850294573581	2.98416821273964	V7AL80:PHAVU_011G134200g,V7AZ70:PHAVU_009G166100g
GO:0009308	biological_process	amine metabolic process	2	1155	14	24127	0.142567069332726	0.322850294573581	2.98416821273964	V7C6I5:PHAVU_003G064200g,V7CNA9:PHAVU_002G150400g
GO:0031072	molecular_function	heat shock protein binding	2	1155	14	24127	0.142567069332726	0.322850294573581	2.98416821273964	V7BSS1:PHAVU_005G037400g,V7CQZ2:PHAVU_002G2573000g
GO:0035556	biological_process	intracellular signal transduction	2	1155	14	24127	0.142567069332726	0.322850294573581	2.98416821273964	V7ART9:PHAVU_010G087800g,V7D1X8:PLC1
GO:0052593	molecular_function	tryptamine:oxygen oxidoreductase (deaminating) activity	2	1155	14	24127	0.142567069332726	0.322850294573581	2.98416821273964	V7C6I5:PHAVU_003G064200g,V7CNA9:PHAVU_002G150400g
GO:0052594	molecular_function	aminoacetone:oxygen oxidoreductase(deaminating) activity	2	1155	14	24127	0.142567069332726	0.322850294573581	2.98416821273964	V7C6I5:PHAVU_003G064200g,V7CNA9:PHAVU_002G150400g
GO:0052596	molecular_function	phenethylamine:oxygen oxidoreductase (deaminating) activity	2	1155	14	24127	0.142567069332726	0.322850294573581	2.98416821273964	V7C6I5:PHAVU_003G064200g,V7CNA9:PHAVU_002G150400g
GO:0003724	molecular_function	RNA helicase activity	7	1155	93	24127	0.157614810916442	0.34822467873538	1.5723036819811	V7ANI2:PHAVU_010G112800g,V7B0E3:PHAVU_009G201200g,V7BAI1:PHAVU_008G199700g,V7BBX8:PHAVU_007G063700g,V7BGA9:PHAVU_007G195800g,V7BYJ7:PHAVU_004G011600g,V7CJ55:PHAVU_002G133300g
GO:0005545	molecular_function	1-phosphatidylinositol binding	2	1155	15	24127	0.159524732034731	0.34822467873538	2.78522366522367	V7ATL6:PHAVU_009G092600g,V7CDT5:PHAVU_003G169400g
GO:0005773	cellular_component	vacuole	2	1155	15	24127	0.159524732034731	0.34822467873538	2.78522366522367	P06215:,V7AZE7:PHAVU_009G226600g
GO:0008081	molecular_function	phosphoric diester hydrolase activity	2	1155	15	24127	0.159524732034731	0.34822467873538	2.78522366522367	V7ADX2:PHAVU_011G033700g,V7C889:PHAVU_003G048300g
GO:0019722	biological_process	calcium-mediated signaling	2	1155	15	24127	0.159524732034731	0.34822467873538	2.78522366522367	V7C493:PHAVU_004G1083002g,V7CEN1:PHAVU_003G225900g
GO:0043328	biological_process	protein transport to vacuole involved in ubiquitin-dependent protein catabolic process via the multivesicular body sorting pathway	2	1155	15	24127	0.159524732034731	0.34822467873538	2.78522366522367	V7AZ32:PHAVU_009G132300g,V7CI82:PHAVU_002G040300g
GO:0030136	cellular_component	clathrin-coated vesicle	3	1155	29	24127	0.159864340189633	0.34822467873538	2.16094939543215	V7ATL6:PHAVU_009G092600g,V7BCK2:PHAVU_007G002500g,V7CDT5:PHAVU_003G169400g
GO:0006508	biological_process	proteolysis	27	1155	461	24127	0.163815187045346	0.34822467873538	1.22344423472406	P25803:,T2DNN2:,V7AD40:PHAVU_011G010600g,V7ADH3:PHAVU_011G0280001g,V7AFN5:PHAVU_011G092600g,V7ARN3:PHAVU_009G008200g,V7AST1:PHAVU_009G067300g,V7AU13:PHAVU_009G018600g,V7AVI2:PHAVU_009G144100g,V7AVN6:PHAVU_009G149600g,V7B2A7:PHAVU_008G073700g,V7BHC4:PHAVU_007G109000g,V7BHU5:PHAVU_007G242100g,V7BK94:PHAVU_007G242200g,V7BMX1:PHAVU_007G280000g,V7BNQ4:PHAVU_006G021700g,V7BP67:PHAVU_006G153100g,V7BPV5:…
GO:0005788	cellular_component	endoplasmic reticulum lumen	2	1155	16	24127	0.176824845403385	0.34822467873538	2.61114718614719	P25803:,V7B2D2:PHAVU_008G052500g
GO:0016628	molecular_function	oxidoreductase activity, acting on the CH-CH group of donors, NAD or NADP as acceptor	2	1155	16	24127	0.176824845403385	0.34822467873538	2.61114718614719	V7ALE3:PHAVU_010G038800g,V7BYH8:PHAVU_004G014100g
GO:0001671	molecular_function	ATPase activator activity	1	1155	4	24127	0.178180384680019	0.34822467873538	5.22229437229437	V7CQV4:PHAVU_002G227900g
GO:0003958	molecular_function	NADPH-hemoprotein reductase activity	1	1155	4	24127	0.178180384680019	0.34822467873538	5.22229437229437	V7CBV6:PHAVU_003G145400g
GO:0003984	molecular_function	acetolactate synthase activity	1	1155	4	24127	0.178180384680019	0.34822467873538	5.22229437229437	V7AZ70:PHAVU_009G166100g
GO:0004034	molecular_function	aldose 1-epimerase activity	1	1155	4	24127	0.178180384680019	0.34822467873538	5.22229437229437	V7C1Q5:PHAVU_004G027000g
GO:0004105	molecular_function	choline-phosphate cytidylyltransferase activity	1	1155	4	24127	0.178180384680019	0.34822467873538	5.22229437229437	V7AZV6:PHAVU_009G242400g
GO:0004421	molecular_function	hydroxymethylglutaryl-CoA synthase activity	1	1155	4	24127	0.178180384680019	0.34822467873538	5.22229437229437	V7CNE8:PHAVU_002G153600g
GO:0004455	molecular_function	ketol-acid reductoisomerase activity	1	1155	4	24127	0.178180384680019	0.34822467873538	5.22229437229437	V7AL80:PHAVU_011G134200g
GO:0004609	molecular_function	phosphatidylserine decarboxylase activity	1	1155	4	24127	0.178180384680019	0.34822467873538	5.22229437229437	V7BTS2:PSD2
GO:0004781	molecular_function	sulfate adenylyltransferase (ATP) activity	1	1155	4	24127	0.178180384680019	0.34822467873538	5.22229437229437	V7BCM2:PHAVU_007G062900g
GO:0004801	molecular_function	transaldolase activity	1	1155	4	24127	0.178180384680019	0.34822467873538	5.22229437229437	V7CRG0:PHAVU_002G281000g
GO:0005784	cellular_component	Sec61 translocon complex	1	1155	4	24127	0.178180384680019	0.34822467873538	5.22229437229437	V7AM96:PHAVU_010G070500g
GO:0006084	biological_process	acetyl-CoA metabolic process	1	1155	4	24127	0.178180384680019	0.34822467873538	5.22229437229437	V7CNE8:PHAVU_002G153600g
GO:0006546	biological_process	glycine catabolic process	1	1155	4	24127	0.178180384680019	0.34822467873538	5.22229437229437	V7CUP6:PHAVU_001G035500g
GO:0006725	biological_process	cellular aromatic compound metabolic process	1	1155	4	24127	0.178180384680019	0.34822467873538	5.22229437229437	V7C595:PHAVU_004G132500g
GO:0006809	biological_process	nitric oxide biosynthetic process	1	1155	4	24127	0.178180384680019	0.34822467873538	5.22229437229437	P39865:NIA1
GO:0008198	molecular_function	ferrous iron binding	1	1155	4	24127	0.178180384680019	0.34822467873538	5.22229437229437	V7C595:PHAVU_004G132500g
GO:0008252	molecular_function	nucleotidase activity	1	1155	4	24127	0.178180384680019	0.34822467873538	5.22229437229437	V7BX19:PHAVU_005G157500g
GO:0008686	molecular_function	3,4-dihydroxy-2-butanone-4-phosphate synthase activity	1	1155	4	24127	0.178180384680019	0.34822467873538	5.22229437229437	V7BTL1:PHAVU_006G204200g
GO:0008863	molecular_function	formate dehydrogenase (NAD+) activity	1	1155	4	24127	0.178180384680019	0.34822467873538	5.22229437229437	D2DWA6:
GO:0008934	molecular_function	inositol monophosphate 1-phosphatase activity	1	1155	4	24127	0.178180384680019	0.34822467873538	5.22229437229437	V7CAS9:PHAVU_003G084500g
GO:0009051	biological_process	pentose-phosphate shunt, oxidative branch	1	1155	4	24127	0.178180384680019	0.34822467873538	5.22229437229437	V7B156:PHAVU_008G016900g
GO:0009082	biological_process	branched-chain amino acid biosynthetic process	1	1155	4	24127	0.178180384680019	0.34822467873538	5.22229437229437	V7AU01:PHAVU_009G075100g
GO:0009102	biological_process	biotin biosynthetic process	1	1155	4	24127	0.178180384680019	0.34822467873538	5.22229437229437	V7ADB8:PHAVU_011G023300g
GO:0009113	biological_process	purine nucleobase biosynthetic process	1	1155	4	24127	0.178180384680019	0.34822467873538	5.22229437229437	V7AQR7:PHAVU_009G002200g
GO:0009624	biological_process	response to nematode	1	1155	4	24127	0.178180384680019	0.34822467873538	5.22229437229437	V7CAX6:PHAVU_003G188800g
GO:0009631	biological_process	cold acclimation	1	1155	4	24127	0.178180384680019	0.34822467873538	5.22229437229437	V7C6L3:PHAVU_003G062900g
GO:0009809	biological_process	lignin biosynthetic process	1	1155	4	24127	0.178180384680019	0.34822467873538	5.22229437229437	V7BQS0:PHAVU_006G200600g
GO:0009966	biological_process	regulation of signal transduction	1	1155	4	24127	0.178180384680019	0.34822467873538	5.22229437229437	V7BC26:PHAVU_007G068200g
GO:0010142	biological_process	farnesyl diphosphate biosynthetic process, mevalonate pathway	1	1155	4	24127	0.178180384680019	0.34822467873538	5.22229437229437	V7CNE8:PHAVU_002G153600g
GO:0010431	biological_process	seed maturation	1	1155	4	24127	0.178180384680019	0.34822467873538	5.22229437229437	V7CY85:PHAVU_001G209600g
GO:0019008	cellular_component	molybdopterin synthase complex	1	1155	4	24127	0.178180384680019	0.34822467873538	5.22229437229437	V7BUG6:PHAVU_005G004900g
GO:0019346	biological_process	transsulfuration	1	1155	4	24127	0.178180384680019	0.34822467873538	5.22229437229437	V7CTV7:PHAVU_001G082000g
GO:0019904	molecular_function	protein domain specific binding	1	1155	4	24127	0.178180384680019	0.34822467873538	5.22229437229437	V7BKI0:PHAVU_007G247500g
GO:0032366	biological_process	intracellular sterol transport	1	1155	4	24127	0.178180384680019	0.34822467873538	5.22229437229437	V7BIJ8:PHAVU_007G266700g
GO:0032934	molecular_function	sterol binding	1	1155	4	24127	0.178180384680019	0.34822467873538	5.22229437229437	V7BIJ8:PHAVU_007G266700g
GO:0035145	cellular_component	exon-exon junction complex	1	1155	4	24127	0.178180384680019	0.34822467873538	5.22229437229437	V7C002:PHAVU_005G172200g
GO:0042183	biological_process	formate catabolic process	1	1155	4	24127	0.178180384680019	0.34822467873538	5.22229437229437	D2DWA6:
GO:0042586	molecular_function	peptide deformylase activity	1	1155	4	24127	0.178180384680019	0.34822467873538	5.22229437229437	V7AU53:PHAVU_010G154200g
GO:0043546	molecular_function	molybdopterin cofactor binding	1	1155	4	24127	0.178180384680019	0.34822467873538	5.22229437229437	P39865:NIA1
GO:0050048	molecular_function	L-leucine:2-oxoglutarate aminotransferase activity	1	1155	4	24127	0.178180384680019	0.34822467873538	5.22229437229437	V7AU01:PHAVU_009G075100g
GO:0050464	molecular_function	nitrate reductase (NADPH) activity	1	1155	4	24127	0.178180384680019	0.34822467873538	5.22229437229437	P39865:NIA1
GO:0052654	molecular_function	L-leucine transaminase activity	1	1155	4	24127	0.178180384680019	0.34822467873538	5.22229437229437	V7AU01:PHAVU_009G075100g
GO:0052655	molecular_function	L-valine transaminase activity	1	1155	4	24127	0.178180384680019	0.34822467873538	5.22229437229437	V7AU01:PHAVU_009G075100g
GO:0052656	molecular_function	L-isoleucine transaminase activity	1	1155	4	24127	0.178180384680019	0.34822467873538	5.22229437229437	V7AU01:PHAVU_009G075100g
GO:0052832	molecular_function	inositol monophosphate 3-phosphatase activity	1	1155	4	24127	0.178180384680019	0.34822467873538	5.22229437229437	V7CAS9:PHAVU_003G084500g
GO:0052833	molecular_function	inositol monophosphate 4-phosphatase activity	1	1155	4	24127	0.178180384680019	0.34822467873538	5.22229437229437	V7CAS9:PHAVU_003G084500g
GO:0061578	molecular_function	K63-linked deubiquitinase activity	1	1155	4	24127	0.178180384680019	0.34822467873538	5.22229437229437	V7CAP2:PHAVU_003G111000g
GO:0070063	molecular_function	RNA polymerase binding	1	1155	4	24127	0.178180384680019	0.34822467873538	5.22229437229437	V7BBF3:PHAVU_007G047100g
GO:0097054	biological_process	L-glutamate biosynthetic process	1	1155	4	24127	0.178180384680019	0.34822467873538	5.22229437229437	Q93WZ7:
GO:0140492	molecular_function	metal-dependent deubiquitinase activity	1	1155	4	24127	0.178180384680019	0.34822467873538	5.22229437229437	V7CAP2:PHAVU_003G111000g
GO:0006541	biological_process	glutamine metabolic process	3	1155	31	24127	0.18379761305686	0.358384411791963	2.02153330540427	A9XS73:,Q93WZ7:,V7BLC0:PHAVU_006G069300g
GO:0004601	molecular_function	peroxidase activity	2	1155	17	24127	0.194395846311632	0.375627188358368	2.45755029284441	V7BHE2:PHAVU_007G196800g,V7C2I2:PHAVU_004G018900g
GO:0009073	biological_process	aromatic amino acid family biosynthetic process	2	1155	17	24127	0.194395846311632	0.375627188358368	2.45755029284441	T2DMJ6:,V7B9S5:PHAVU_008G176200g
GO:0016210	molecular_function	naringenin-chalcone synthase activity	2	1155	17	24127	0.194395846311632	0.375627188358368	2.45755029284441	V7AZ15:PHAVU_009G131000g,V7CFR0:PHAVU_002G038700g
GO:0102128	molecular_function	chalcone synthase activity	2	1155	17	24127	0.194395846311632	0.375627188358368	2.45755029284441	V7AZ15:PHAVU_009G131000g,V7CFR0:PHAVU_002G038700g
GO:0009664	biological_process	plant-type cell wall organization	3	1155	32	24127	0.196099802187338	0.377928165863681	1.95836038961039	V7AEP6:PHAVU_011G063800g,V7CKK8:PHAVU_002G170300g,V7CUP8:PHAVU_001G003700g
GO:0009607	biological_process	response to biotic stimulus	4	1155	48	24127	0.196469665665114	0.377928165863681	1.74076479076479	Q43634:Ypr10,V7B248:PHAVU_009G252300g,V7C4C7:MLO,V7C9D5:PHAVU_003G148400g
GO:0005507	molecular_function	copper ion binding	6	1155	82	24127	0.19891887696823	0.381781521714808	1.52847640164713	V7C494:PHAVU_004G175600g,V7C6I5:PHAVU_003G064200g,V7C9C2:PHAVU_003G080100g,V7CBP1:PHAVU_003G217800g,V7CNA9:PHAVU_002G150400g,V7CUM3:PHAVU_001G001500g
GO:0004252	molecular_function	serine-type endopeptidase activity	10	1155	154	24127	0.204044107045314	0.38631669475431	1.35644009669984	V7AFN5:PHAVU_011G092600g,V7AU13:PHAVU_009G018600g,V7B2A7:PHAVU_008G073700g,V7BHU5:PHAVU_007G242100g,V7BMX1:PHAVU_007G280000g,V7BQ78:PHAVU_006G183800g,V7C652:PHAVU_003G050900g,V7CQ51:PHAVU_002G312800g,V7CXV0:PHAVU_001G199900g,V7CZC9:PHAVU_001G238100g
GO:0006865	biological_process	amino acid transport	6	1155	83	24127	0.206439447695799	0.38631669475431	1.51006102331404	V7B0N0:PHAVU_008G024100g,V7B4Z7:PHAVU_008G149600g,V7BDA8:PHAVU_007G105500g,V7BDU6:PHAVU_007G097200g,V7BNT6:PHAVU_006G061500g,V7C2M6:PHAVU_004G056700g
GO:0003755	molecular_function	peptidyl-prolyl cis-trans isomerase activity	5	1155	66	24127	0.208283244880265	0.38631669475431	1.58251344614981	V7AKW6:PHAVU_010G024400g,V7ALP9:PHAVU_010G024500g,V7B7D6:PHAVU_008G201800g,V7CCM4:PHAVU_003G246400g,V7CFR7:PHAVU_002G035700g
GO:0140662	molecular_function	ATP-dependent protein folding chaperone	5	1155	66	24127	0.208283244880265	0.38631669475431	1.58251344614981	V7B2Y0:PHAVU_008G011900g,V7B9I0:PHAVU_008G285400g,V7C4I2:PHAVU_004G107700g,V7C9P5:PHAVU_003G154800g,V7CJW6:PHAVU_002G083000g
GO:0006886	biological_process	intracellular protein transport	9	1155	137	24127	0.210571615905348	0.38631669475431	1.37228173286567	V7AM96:PHAVU_010G070500g,V7BAI9:PHAVU_007G001700g,V7BIR1:PHAVU_007G267300g,V7BJL3:PHAVU_007G221500g,V7BMG1:PHAVU_007G267200g,V7BQ55:PHAVU_006G101800g,V7BRR1:PHAVU_006G148100g,V7CSR6:PHAVU_002G319800g,V7CYI4:PHAVU_001G210900g
GO:0008360	biological_process	regulation of cell shape	2	1155	18	24127	0.212172227879085	0.38631669475431	2.32101972101972	V7B2X7:PHAVU_008G089700g,V7CU87:PHAVU_002G325300g
GO:0008878	molecular_function	glucose-1-phosphate adenylyltransferase activity	2	1155	18	24127	0.212172227879085	0.38631669475431	2.32101972101972	V7AU90:PHAVU_009G023100g,V7BC72:PHAVU_008G284000g
GO:0016773	molecular_function	phosphotransferase activity, alcohol group as acceptor	2	1155	18	24127	0.212172227879085	0.38631669475431	2.32101972101972	V7BBV9:PHAVU_007G065200g,V7BWV9:PHAVU_005G153300g
GO:0042802	molecular_function	identical protein binding	2	1155	18	24127	0.212172227879085	0.38631669475431	2.32101972101972	V7B9I5:PHAVU_008G285800g,V7C493:PHAVU_004G1083002g
GO:0048268	biological_process	clathrin coat assembly	2	1155	18	24127	0.212172227879085	0.38631669475431	2.32101972101972	V7ATL6:PHAVU_009G092600g,V7CDT5:PHAVU_003G169400g
GO:1901700	biological_process	response to oxygen-containing compound	2	1155	18	24127	0.212172227879085	0.38631669475431	2.32101972101972	V7BFX8:PHAVU_007G069500g,V7C2C5:PHAVU_004G116700g
GO:0009738	biological_process	abscisic acid-activated signaling pathway	4	1155	50	24127	0.216601176377058	0.38631669475431	1.6711341991342	Q43634:Ypr10,T2DLR6:,V7B248:PHAVU_009G252300g,V7CAE0:PHAVU_003G109000g
GO:0003886	molecular_function	DNA (cytosine-5-)-methyltransferase activity	1	1155	5	24127	0.217528793074273	0.38631669475431	4.1778354978355	V7C499:PHAVU_004G176100g
GO:0004349	molecular_function	glutamate 5-kinase activity	1	1155	5	24127	0.217528793074273	0.38631669475431	4.1778354978355	V7AKD5:PHAVU_010G0154000g
GO:0004350	molecular_function	glutamate-5-semialdehyde dehydrogenase activity	1	1155	5	24127	0.217528793074273	0.38631669475431	4.1778354978355	V7AKD5:PHAVU_010G0154000g
GO:0004556	molecular_function	alpha-amylase activity	1	1155	5	24127	0.217528793074273	0.38631669475431	4.1778354978355	Q9ZP43:PHAVU_010G017600g
GO:0004564	molecular_function	beta-fructofuranosidase activity	1	1155	5	24127	0.217528793074273	0.38631669475431	4.1778354978355	V7CE28:PHAVU_003G217900g
GO:0005770	cellular_component	late endosome	1	1155	5	24127	0.217528793074273	0.38631669475431	4.1778354978355	V7BTU4:PHAVU_006G171600g
GO:0005775	cellular_component	vacuolar lumen	1	1155	5	24127	0.217528793074273	0.38631669475431	4.1778354978355	V7CE28:PHAVU_003G217900g
GO:0005986	biological_process	sucrose biosynthetic process	1	1155	5	24127	0.217528793074273	0.38631669475431	4.1778354978355	V7BRJ2:PHAVU_005G002600g
GO:0006144	biological_process	purine nucleobase metabolic process	1	1155	5	24127	0.217528793074273	0.38631669475431	4.1778354978355	V7BK01:PHAVU_007G234300g
GO:0006414	biological_process	translational elongation	1	1155	5	24127	0.217528793074273	0.38631669475431	4.1778354978355	V7CTV4:PHAVU_001G008500g
GO:0008540	cellular_component	proteasome regulatory particle, base subcomplex	1	1155	5	24127	0.217528793074273	0.38631669475431	4.1778354978355	V7CH05:PHAVU_003G264300g
GO:0009705	cellular_component	plant-type vacuole membrane	1	1155	5	24127	0.217528793074273	0.38631669475431	4.1778354978355	V7AUG1:PHAVU_009G108800g
GO:0009741	biological_process	response to brassinosteroid	1	1155	5	24127	0.217528793074273	0.38631669475431	4.1778354978355	V7CN36:PHAVU_002G180400g
GO:0010087	biological_process	phloem or xylem histogenesis	1	1155	5	24127	0.217528793074273	0.38631669475431	4.1778354978355	V7B9I5:PHAVU_008G285800g
GO:0016639	molecular_function	oxidoreductase activity, acting on the CH-NH2 group of donors, NAD or NADP as acceptor	1	1155	5	24127	0.217528793074273	0.38631669475431	4.1778354978355	V7C136:PHAVU_004G080200g
GO:0030833	biological_process	regulation of actin filament polymerization	1	1155	5	24127	0.217528793074273	0.38631669475431	4.1778354978355	V7BMM5:PHAVU_006G107600g
GO:0035101	cellular_component	FACT complex	1	1155	5	24127	0.217528793074273	0.38631669475431	4.1778354978355	V7BLW1:PHAVU_006G0865002g
GO:0042132	molecular_function	fructose 1,6-bisphosphate 1-phosphatase activity	1	1155	5	24127	0.217528793074273	0.38631669475431	4.1778354978355	V7B3G3:PHAVU_008G112000g
GO:0043023	molecular_function	ribosomal large subunit binding	1	1155	5	24127	0.217528793074273	0.38631669475431	4.1778354978355	V7APG2:PHAVU_010G132700g
GO:0043169	molecular_function	cation binding	1	1155	5	24127	0.217528793074273	0.38631669475431	4.1778354978355	U5TZG4:
GO:0045488	biological_process	pectin metabolic process	1	1155	5	24127	0.217528793074273	0.38631669475431	4.1778354978355	V7AX28:PHAVU_009G074700g
GO:0070536	biological_process	protein K63-linked deubiquitination	1	1155	5	24127	0.217528793074273	0.38631669475431	4.1778354978355	V7CAP2:PHAVU_003G111000g
GO:0070897	biological_process	transcription preinitiation complex assembly	1	1155	5	24127	0.217528793074273	0.38631669475431	4.1778354978355	V7BI49:PHAVU_007G251400g
GO:0089701	cellular_component	U2AF complex	1	1155	5	24127	0.217528793074273	0.38631669475431	4.1778354978355	V7BZP0:PHAVU_005G127700g
GO:0016042	biological_process	lipid catabolic process	5	1155	68	24127	0.225714900601651	0.400024751376838	1.53596893302776	V7BEZ8:PHAVU_007G039100g,V7C8W8:PHAVU_003G058000g,V7CHH8:PHAVU_002G019800g,V7CU69:PHAVU_001G020200g,V7D1X8:PLC1
GO:0005905	cellular_component	clathrin-coated pit	2	1155	19	24127	0.230094124448645	0.405268663637943	2.19886078833447	V7ATL6:PHAVU_009G092600g,V7CDT5:PHAVU_003G169400g
GO:0016462	molecular_function	pyrophosphatase activity	2	1155	19	24127	0.230094124448645	0.405268663637943	2.19886078833447	V7C5F1:PHAVU_003G033100g,V7C8D1:PHAVU_003G044700g
GO:0030276	molecular_function	clathrin binding	2	1155	19	24127	0.230094124448645	0.405268663637943	2.19886078833447	V7ATL6:PHAVU_009G092600g,V7CDT5:PHAVU_003G169400g
GO:0005777	cellular_component	peroxisome	4	1155	52	24127	0.237258799464776	0.414185049897329	1.60685980685981	V7BK01:PHAVU_007G234300g,V7BQ78:PHAVU_006G183800g,V7BVZ7:PHAVU_005G051800g,V7CNB4:PHAVU_002G254200g
GO:0005615	cellular_component	extracellular space	3	1155	36	24127	0.247013107524053	0.414185049897329	1.74076479076479	T2DN25:,V7ASI0:PHAVU_009G032100g,V7CP23:PHAVU_002G210200g
GO:0010411	biological_process	xyloglucan metabolic process	3	1155	36	24127	0.247013107524053	0.414185049897329	1.74076479076479	V7AHI3:PHAVU_011G085200g,V7CWP6:PHAVU_001G098200g,V7CXE0:PHAVU_001G179900g
GO:0009579	cellular_component	thylakoid	2	1155	20	24127	0.248106922365729	0.414185049897329	2.08891774891775	V7ARF7:PHAVU_010G108500g,V7CN86:PHAVU_002G148500g
GO:0022625	cellular_component	cytosolic large ribosomal subunit	2	1155	20	24127	0.248106922365729	0.414185049897329	2.08891774891775	V7BVP3:PHAVU_005G126000g,V7CWW6:PHAVU_001G104800g
GO:0042393	molecular_function	histone binding	2	1155	20	24127	0.248106922365729	0.414185049897329	2.08891774891775	V7AY36:PHAVU_009G188000g,V7B2N9:PHAVU_009G231400g
GO:0000015	cellular_component	phosphopyruvate hydratase complex	1	1155	6	24127	0.254994767869033	0.414185049897329	3.48152958152958	V7C660:PHAVU_004G127500g
GO:0000062	molecular_function	fatty-acyl-CoA binding	1	1155	6	24127	0.254994767869033	0.414185049897329	3.48152958152958	V7CJ54:PHAVU_002G127700g
GO:0000911	biological_process	cytokinesis by cell plate formation	1	1155	6	24127	0.254994767869033	0.414185049897329	3.48152958152958	V7AWD3:PHAVU_009G164500g
GO:0003852	molecular_function	2-isopropylmalate synthase activity	1	1155	6	24127	0.254994767869033	0.414185049897329	3.48152958152958	V7BCN8:PHAVU_007G004500g
GO:0003854	molecular_function	3-beta-hydroxy-delta5-steroid dehydrogenase activity	1	1155	6	24127	0.254994767869033	0.414185049897329	3.48152958152958	V7BWT8:PHAVU_005G034800g
GO:0004072	molecular_function	aspartate kinase activity	1	1155	6	24127	0.254994767869033	0.414185049897329	3.48152958152958	V7C2X5:PHAVU_004G070100g
GO:0004096	molecular_function	catalase activity	1	1155	6	24127	0.254994767869033	0.414185049897329	3.48152958152958	V7CUL4:PHAVU_001G001000g
GO:0004634	molecular_function	phosphopyruvate hydratase activity	1	1155	6	24127	0.254994767869033	0.414185049897329	3.48152958152958	V7C660:PHAVU_004G127500g
GO:0005094	molecular_function	Rho GDP-dissociation inhibitor activity	1	1155	6	24127	0.254994767869033	0.414185049897329	3.48152958152958	V7BNU1:PHAVU_006G143100g
GO:0005375	molecular_function	copper ion transmembrane transporter activity	1	1155	6	24127	0.254994767869033	0.414185049897329	3.48152958152958	T2DP47:
GO:0005758	cellular_component	mitochondrial intermembrane space	1	1155	6	24127	0.254994767869033	0.414185049897329	3.48152958152958	V7C494:PHAVU_004G175600g
GO:0005787	cellular_component	signal peptidase complex	1	1155	6	24127	0.254994767869033	0.414185049897329	3.48152958152958	V7D131:PHAVU_001G228900g
GO:0006646	biological_process	phosphatidylethanolamine biosynthetic process	1	1155	6	24127	0.254994767869033	0.414185049897329	3.48152958152958	V7BTS2:PSD2
GO:0006694	biological_process	steroid biosynthetic process	1	1155	6	24127	0.254994767869033	0.414185049897329	3.48152958152958	V7BWT8:PHAVU_005G034800g
GO:0006813	biological_process	potassium ion transport	1	1155	6	24127	0.254994767869033	0.414185049897329	3.48152958152958	V7AN84:PHAVU_010G095600g
GO:0006873	biological_process	intracellular monoatomic ion homeostasis	1	1155	6	24127	0.254994767869033	0.414185049897329	3.48152958152958	V7C9L9:PHAVU_003G080700g
GO:0007266	biological_process	Rho protein signal transduction	1	1155	6	24127	0.254994767869033	0.414185049897329	3.48152958152958	V7BNU1:PHAVU_006G143100g
GO:0008047	molecular_function	enzyme activator activity	1	1155	6	24127	0.254994767869033	0.414185049897329	3.48152958152958	V7BAC9:PHAVU_007G015500g
GO:0008661	molecular_function	1-deoxy-D-xylulose-5-phosphate synthase activity	1	1155	6	24127	0.254994767869033	0.414185049897329	3.48152958152958	V7CE84:PHAVU_003G287800g
GO:0009416	biological_process	response to light stimulus	1	1155	6	24127	0.254994767869033	0.414185049897329	3.48152958152958	V7C0A8:PHAVU_005G181700g
GO:0010033	biological_process	response to organic substance	1	1155	6	24127	0.254994767869033	0.414185049897329	3.48152958152958	V7CRL2:PHAVU_002G277900g
GO:0010119	biological_process	regulation of stomatal movement	1	1155	6	24127	0.254994767869033	0.414185049897329	3.48152958152958	V7C493:PHAVU_004G1083002g
GO:0010584	biological_process	pollen exine formation	1	1155	6	24127	0.254994767869033	0.414185049897329	3.48152958152958	V7BIL0:PHAVU_007G262300g
GO:0016279	molecular_function	protein-lysine N-methyltransferase activity	1	1155	6	24127	0.254994767869033	0.414185049897329	3.48152958152958	V7BL11:PHAVU_007G264300g
GO:0016297	molecular_function	acyl-[acyl-carrier-protein] hydrolase activity	1	1155	6	24127	0.254994767869033	0.414185049897329	3.48152958152958	V7B877:PHAVU_008G130800g
GO:0016485	biological_process	protein processing	1	1155	6	24127	0.254994767869033	0.414185049897329	3.48152958152958	V7BQ78:PHAVU_006G183800g
GO:0016559	biological_process	peroxisome fission	1	1155	6	24127	0.254994767869033	0.414185049897329	3.48152958152958	V7CVE7:PHAVU_001G125100g
GO:0016831	molecular_function	carboxy-lyase activity	1	1155	6	24127	0.254994767869033	0.414185049897329	3.48152958152958	V7BYJ8:PHAVU_005G128500g
GO:0017025	molecular_function	TBP-class protein binding	1	1155	6	24127	0.254994767869033	0.414185049897329	3.48152958152958	V7BI49:PHAVU_007G251400g
GO:0017150	molecular_function	tRNA dihydrouridine synthase activity	1	1155	6	24127	0.254994767869033	0.414185049897329	3.48152958152958	V7CF41:PHAVU_003G241100g
GO:0018022	biological_process	peptidyl-lysine methylation	1	1155	6	24127	0.254994767869033	0.414185049897329	3.48152958152958	V7BL11:PHAVU_007G264300g
GO:0043085	biological_process	positive regulation of catalytic activity	1	1155	6	24127	0.254994767869033	0.414185049897329	3.48152958152958	V7BAC9:PHAVU_007G015500g
GO:0045277	cellular_component	respiratory chain complex IV	1	1155	6	24127	0.254994767869033	0.414185049897329	3.48152958152958	V7CC09:PHAVU_003G157000g
GO:0051538	molecular_function	3 iron, 4 sulfur cluster binding	1	1155	6	24127	0.254994767869033	0.414185049897329	3.48152958152958	Q93WZ7:
GO:0052865	biological_process	1-deoxy-D-xylulose 5-phosphate biosynthetic process	1	1155	6	24127	0.254994767869033	0.414185049897329	3.48152958152958	V7CE84:PHAVU_003G287800g
GO:0007166	biological_process	cell surface receptor signaling pathway	3	1155	37	24127	0.260059105807802	0.42081397839599	1.69371709371709	V7CFI7:PHAVU_003G261100g,V7CJP3:PHAVU_002G150500g,V7CKR0:PHAVU_002G106200g
GO:0043229	cellular_component	intracellular organelle	3	1155	37	24127	0.260059105807802	0.42081397839599	1.69371709371709	V7BZZ4:PHAVU_004G052800g,V7CC82:PHAVU_003G228100g,V7CI06:PHAVU_002G102000g
GO:0003924	molecular_function	GTPase activity	13	1155	221	24127	0.261886690534553	0.422971711504863	1.22877514642221	V7ADZ3:PHAVU_011G035400g,V7AGW0:PHAVU_011G066700g,V7AIL9:PHAVU_011G116300g,V7AK75:PHAVU_010G006400g,V7AKN1:PHAVU_010G020700g,V7B129:PHAVU_008G014300g,V7B4Z6:PHAVU_008G157300g,V7BC53:PHAVU_007G070800g,V7BV16:PHAVU_005G099300g,V7C077:PHAVU_005G141600g,V7CC82:PHAVU_003G228100g,V7CJ65:PHAVU_002G134200g,V7D180:PHAVU_001G220900g
GO:0045927	biological_process	positive regulation of growth	2	1155	21	24127	0.266160895044062	0.428258883755107	1.98944547515976	V7AYX0:PHAVU_009G156900g,V7CRK2:PHAVU_002G277200g
GO:0072583	biological_process	clathrin-dependent endocytosis	2	1155	21	24127	0.266160895044062	0.428258883755107	1.98944547515976	V7ATL6:PHAVU_009G092600g,V7CDT5:PHAVU_003G169400g
GO:0000976	molecular_function	transcription cis-regulatory region binding	4	1155	55	24127	0.269034974738747	0.432071178942528	1.51921290830382	Q93XA0:PHAVU_001G123300g,V7B9E5:PHAVU_008G286100g,V7BZJ6:PHAVU_005G124100g,V7CZZ8:PHAVU_001G186300g
GO:0007017	biological_process	microtubule-based process	3	1155	38	24127	0.273191071673197	0.437105714677114	1.64914559125085	V7AK75:PHAVU_010G006400g,V7BC53:PHAVU_007G070800g,V7CUY9:PHAVU_001G111700g
GO:0016762	molecular_function	xyloglucan:xyloglucosyl transferase activity	3	1155	38	24127	0.273191071673197	0.437105714677114	1.64914559125085	V7AHI3:PHAVU_011G085200g,V7CWP6:PHAVU_001G098200g,V7CXE0:PHAVU_001G179900g
GO:0000724	biological_process	double-strand break repair via homologous recombination	2	1155	22	24127	0.284210860887837	0.4483100122529	1.89901613537977	V7AY36:PHAVU_009G188000g,V7B2N9:PHAVU_009G231400g
GO:0031267	molecular_function	small GTPase binding	2	1155	22	24127	0.284210860887837	0.4483100122529	1.89901613537977	V7BAI9:PHAVU_007G001700g,V7BMM5:PHAVU_006G107600g
GO:0016301	molecular_function	kinase activity	5	1155	75	24127	0.289597657855518	0.4483100122529	1.39261183261183	V7BBV9:PHAVU_007G065200g,V7BCB3:PHAVU_007G077700g,V7BL01:PHAVU_007G262100g,V7BWV9:PHAVU_005G153300g,V7C8D1:PHAVU_003G044700g
GO:0016310	biological_process	phosphorylation	11	1155	188	24127	0.29053160911885	0.4483100122529	1.22223910840932	V7AEN9:PHAVU_011G003000g,V7AKD5:PHAVU_010G0154000g,V7BBV9:PHAVU_007G065200g,V7BCB3:PHAVU_007G077700g,V7BFM8:PHAVU_007G152000g,V7BL01:PHAVU_007G262100g,V7BWV9:PHAVU_005G153300g,V7C2X5:PHAVU_004G070100g,V7C6L3:PHAVU_003G062900g,V7CAB9:PHAVU_003G099000g,V7CX80:PHAVU_001G173800g
GO:0000439	cellular_component	transcription factor TFIIH core complex	1	1155	7	24127	0.290668290654626	0.4483100122529	2.98416821273964	V7CQV4:PHAVU_002G227900g
GO:0003844	molecular_function	1,4-alpha-glucan branching enzyme activity	1	1155	7	24127	0.290668290654626	0.4483100122529	2.98416821273964	U5TZG4:
GO:0003997	molecular_function	acyl-CoA oxidase activity	1	1155	7	24127	0.290668290654626	0.4483100122529	2.98416821273964	V7CNB4:PHAVU_002G254200g
GO:0004345	molecular_function	glucose-6-phosphate dehydrogenase activity	1	1155	7	24127	0.290668290654626	0.4483100122529	2.98416821273964	V7B156:PHAVU_008G016900g
GO:0006094	biological_process	gluconeogenesis	1	1155	7	24127	0.290668290654626	0.4483100122529	2.98416821273964	V7CHP4:PHAVU_003G285900g
GO:0006488	biological_process	dolichol-linked oligosaccharide biosynthetic process	1	1155	7	24127	0.290668290654626	0.4483100122529	2.98416821273964	V7ADW1:PHAVU_011G038300g
GO:0006621	biological_process	protein retention in ER lumen	1	1155	7	24127	0.290668290654626	0.4483100122529	2.98416821273964	V7B459:PHAVU_008G128000g
GO:0009116	biological_process	nucleoside metabolic process	1	1155	7	24127	0.290668290654626	0.4483100122529	2.98416821273964	V7AU73:PHAVU_009G108300g
GO:0009703	molecular_function	nitrate reductase (NADH) activity	1	1155	7	24127	0.290668290654626	0.4483100122529	2.98416821273964	P39865:NIA1
GO:0016846	molecular_function	carbon-sulfur lyase activity	1	1155	7	24127	0.290668290654626	0.4483100122529	2.98416821273964	V7C3R4:PHAVU_004G088400g
GO:0030259	biological_process	lipid glycosylation	1	1155	7	24127	0.290668290654626	0.4483100122529	2.98416821273964	V7CU87:PHAVU_002G325300g
GO:0031201	cellular_component	SNARE complex	1	1155	7	24127	0.290668290654626	0.4483100122529	2.98416821273964	V7C8E7:PHAVU_003G121300g
GO:0043666	biological_process	regulation of phosphoprotein phosphatase activity	1	1155	7	24127	0.290668290654626	0.4483100122529	2.98416821273964	V7BC26:PHAVU_007G068200g
GO:0046923	molecular_function	ER retention sequence binding	1	1155	7	24127	0.290668290654626	0.4483100122529	2.98416821273964	V7B459:PHAVU_008G128000g
GO:0048527	biological_process	lateral root development	1	1155	7	24127	0.290668290654626	0.4483100122529	2.98416821273964	V7CX56:PHAVU_001G113000g
GO:0102210	molecular_function	rhamnogalacturonan endolyase activity	1	1155	7	24127	0.290668290654626	0.4483100122529	2.98416821273964	V7AZL5:PHAVU_009G144900g
GO:0006869	biological_process	lipid transport	6	1155	94	24127	0.294713319525511	0.453169523125217	1.33335175462835	D3W146:Pha,D3W147:Pha,V7B3K0:PHAVU_008G087000g,V7BT67:PHAVU_005G045100g,V7C3M6:PHAVU_004G154200g,V7CHJ5:PHAVU_003G282100g
GO:0005789	cellular_component	endoplasmic reticulum membrane	12	1155	208	24127	0.294877832220498	0.453169523125217	1.20514485514486	V7ADW1:PHAVU_011G038300g,V7AKH5:PHAVU_011G111000g,V7AS34:PHAVU_009G019600g,V7B459:PHAVU_008G128000g,V7B6X6:PHAVU_008G208700g,V7BP42:PHAVU_006G150700g,V7BQK3:PHAVU_006G192600g,V7BRR1:PHAVU_006G148100g,V7C2C8:PHAVU_004G048100g,V7CBV6:PHAVU_003G145400g,V7CM81:PHAVU_002G2211001g,V7CSR6:PHAVU_002G319800g
GO:0008757	molecular_function	S-adenosylmethionine-dependent methyltransferase activity	15	1155	267	24127	0.299015529910399	0.45870482724606	1.1735492971448	V7AGS4:PHAVU_011G1223001g,V7AKT7:PHAVU_010G027100g,V7ALR7:PHAVU_010G026400g,V7ART9:PHAVU_010G087800g,V7B2C3:PHAVU_009G259500g,V7B3J0:PHAVU_009G258800g,V7B3J4:PHAVU_009G259300g,V7B7N7:PHAVU_008G235600g,V7BAL9:PHAVU_008G236000g,V7BFN9:PHAVU_007G091000g,V7BJS9:PHAVU_007G188400g,V7BNR3:PHAVU_006G059200g,V7CKP5:PHAVU_002G110800g,V7CTB3:PHAVU_002G328400g,V7D2Q2:PHAVU_001G266300g
GO:0016746	molecular_function	acyltransferase activity	3	1155	40	24127	0.299636421002683	0.458835020354735	1.56668831168831	V7AU99:PHAVU_009G103500g,V7C7P1:PHAVU_004G173700g,V7D1Q1:PHAVU_001G249200g
GO:0006465	biological_process	signal peptide processing	2	1155	23	24127	0.302215862721125	0.461958533016576	1.81645021645022	V7CQ51:PHAVU_002G312800g,V7D131:PHAVU_001G228900g
GO:0005654	cellular_component	nucleoplasm	2	1155	24	24127	0.320138867452032	0.479944039475926	1.74076479076479	V7BAJ3:PHAVU_007G026600g,V7BBB5:PHAVU_007G026400g
GO:0006520	biological_process	amino acid metabolic process	2	1155	24	24127	0.320138867452032	0.479944039475926	1.74076479076479	V7BMK3:PHAVU_006G105400g,V7C136:PHAVU_004G080200g
GO:0008483	molecular_function	transaminase activity	2	1155	24	24127	0.320138867452032	0.479944039475926	1.74076479076479	V7ARW9:PHAVU_010G123200g,V7C3R4:PHAVU_004G088400g
GO:0001510	biological_process	RNA methylation	1	1155	8	24127	0.324635045393179	0.479944039475926	2.61114718614719	V7BNR3:PHAVU_006G059200g
GO:0006826	biological_process	iron ion transport	1	1155	8	24127	0.324635045393179	0.479944039475926	2.61114718614719	V7BBA0:PHAVU_008G221200g
GO:0007010	biological_process	cytoskeleton organization	1	1155	8	24127	0.324635045393179	0.479944039475926	2.61114718614719	V7C534:PHAVU_003G018100g
GO:0008378	molecular_function	galactosyltransferase activity	1	1155	8	24127	0.324635045393179	0.479944039475926	2.61114718614719	V7CHJ3:PHAVU_002G084400g
GO:0009845	biological_process	seed germination	1	1155	8	24127	0.324635045393179	0.479944039475926	2.61114718614719	V7C493:PHAVU_004G1083002g
GO:0009960	biological_process	endosperm development	1	1155	8	24127	0.324635045393179	0.479944039475926	2.61114718614719	V7BWB8:PHAVU_005G062700g
GO:0010027	biological_process	thylakoid membrane organization	1	1155	8	24127	0.324635045393179	0.479944039475926	2.61114718614719	T2DNE3:
GO:0016272	cellular_component	prefoldin complex	1	1155	8	24127	0.324635045393179	0.479944039475926	2.61114718614719	V7AJN3:PHAVU_011G206700g
GO:0016627	molecular_function	oxidoreductase activity, acting on the CH-CH group of donors	1	1155	8	24127	0.324635045393179	0.479944039475926	2.61114718614719	V7B6X6:PHAVU_008G208700g
GO:0016844	molecular_function	strictosidine synthase activity	1	1155	8	24127	0.324635045393179	0.479944039475926	2.61114718614719	V7AZE7:PHAVU_009G226600g
GO:0022904	biological_process	respiratory electron transport chain	1	1155	8	24127	0.324635045393179	0.479944039475926	2.61114718614719	V7BHI1:PHAVU_007G147900g
GO:0031176	molecular_function	endo-1,4-beta-xylanase activity	1	1155	8	24127	0.324635045393179	0.479944039475926	2.61114718614719	V7BDW4:PHAVU_007G045400g
GO:0031625	molecular_function	ubiquitin protein ligase binding	1	1155	8	24127	0.324635045393179	0.479944039475926	2.61114718614719	V7CKF0:PHAVU_002G096900g
GO:0046656	biological_process	folic acid biosynthetic process	1	1155	8	24127	0.324635045393179	0.479944039475926	2.61114718614719	V7BL01:PHAVU_007G262100g
GO:0090406	cellular_component	pollen tube	1	1155	8	24127	0.324635045393179	0.479944039475926	2.61114718614719	V7AZ08:PHAVU_009G130500g
GO:1901575	biological_process	organic substance catabolic process	1	1155	8	24127	0.324635045393179	0.479944039475926	2.61114718614719	V7AZL5:PHAVU_009G144900g
GO:0042546	biological_process	cell wall biogenesis	3	1155	42	24127	0.326203766818098	0.481431766200503	1.49208410636982	V7AHI3:PHAVU_011G085200g,V7CWP6:PHAVU_001G098200g,V7CXE0:PHAVU_001G179900g
GO:0004857	molecular_function	enzyme inhibitor activity	6	1155	98	24127	0.328573631439809	0.484094713446603	1.27892923403127	V7ANF1:PHAVU_010G079900g,V7BH80:PHAVU_007G218500g,V7C1C2:PHAVU_004G091900g,V7C8E0:PHAVU_003G117200g,V7CBT0:PHAVU_003G217200g,V7CSC1:PHAVU_002G270900g
GO:0003684	molecular_function	damaged DNA binding	2	1155	25	24127	0.337946484771513	0.497048438083188	1.6711341991342	V7BAJ3:PHAVU_007G026600g,V7BBB5:PHAVU_007G026400g
GO:0006888	biological_process	endoplasmic reticulum to Golgi vesicle-mediated transport	3	1155	43	24127	0.339491130628758	0.498463821300544	1.45738447598913	V7BRR1:PHAVU_006G148100g,V7C2C8:PHAVU_004G048100g,V7CSR6:PHAVU_002G319800g
GO:0006730	biological_process	one-carbon metabolic process	2	1155	26	24127	0.355608703755102	0.50843925078792	1.60685980685981	V7CC20:PHAVU_003G221600g,V7D144:PHAVU_001G216700g
GO:0008810	molecular_function	cellulase activity	2	1155	26	24127	0.355608703755102	0.50843925078792	1.60685980685981	V7BNG5:PHAVU_006G133700g,V7C9X4:PHAVU_003G089600g
GO:0000045	biological_process	autophagosome assembly	1	1155	9	24127	0.356976623508809	0.50843925078792	2.32101972101972	V7B6A8:PHAVU_008G187800g
GO:0000175	molecular_function	3'-5'-RNA exonuclease activity	1	1155	9	24127	0.356976623508809	0.50843925078792	2.32101972101972	V7B6U4:PHAVU_008G205900g
GO:0004322	molecular_function	ferroxidase activity	1	1155	9	24127	0.356976623508809	0.50843925078792	2.32101972101972	V7BBA0:PHAVU_008G221200g
GO:0004435	molecular_function	phosphatidylinositol phospholipase C activity	1	1155	9	24127	0.356976623508809	0.50843925078792	2.32101972101972	V7D1X8:PLC1
GO:0004462	molecular_function	lactoylglutathione lyase activity	1	1155	9	24127	0.356976623508809	0.50843925078792	2.32101972101972	U5U069:
GO:0004559	molecular_function	alpha-mannosidase activity	1	1155	9	24127	0.356976623508809	0.50843925078792	2.32101972101972	V7CKS4:PHAVU_002G1073000g
GO:0004806	molecular_function	triglyceride lipase activity	1	1155	9	24127	0.356976623508809	0.50843925078792	2.32101972101972	V7BEZ8:PHAVU_007G039100g
GO:0006013	biological_process	mannose metabolic process	1	1155	9	24127	0.356976623508809	0.50843925078792	2.32101972101972	V7CKS4:PHAVU_002G1073000g
GO:0006777	biological_process	Mo-molybdopterin cofactor biosynthetic process	1	1155	9	24127	0.356976623508809	0.50843925078792	2.32101972101972	V7BUG6:PHAVU_005G004900g
GO:0009098	biological_process	leucine biosynthetic process	1	1155	9	24127	0.356976623508809	0.50843925078792	2.32101972101972	V7BCN8:PHAVU_007G004500g
GO:0009739	biological_process	response to gibberellin	1	1155	9	24127	0.356976623508809	0.50843925078792	2.32101972101972	V7BEZ8:PHAVU_007G039100g
GO:0016114	biological_process	terpenoid biosynthetic process	1	1155	9	24127	0.356976623508809	0.50843925078792	2.32101972101972	V7CE84:PHAVU_003G287800g
GO:0016560	biological_process	protein import into peroxisome matrix, docking	1	1155	9	24127	0.356976623508809	0.50843925078792	2.32101972101972	V7CB92:PHAVU_003G200200g
GO:0030060	molecular_function	L-malate dehydrogenase activity	1	1155	9	24127	0.356976623508809	0.50843925078792	2.32101972101972	U5U073:
GO:0031965	cellular_component	nuclear membrane	1	1155	9	24127	0.356976623508809	0.50843925078792	2.32101972101972	V7CW42:PHAVU_001G074000g
GO:0043086	biological_process	negative regulation of catalytic activity	1	1155	9	24127	0.356976623508809	0.50843925078792	2.32101972101972	V7C8E0:PHAVU_003G117200g
GO:0016298	molecular_function	lipase activity	2	1155	27	24127	0.373098646300425	0.528762319922457	1.54734648067981	V7CHH8:PHAVU_002G019800g,V7CU69:PHAVU_001G020200g
GO:0045489	biological_process	pectin biosynthetic process	2	1155	27	24127	0.373098646300425	0.528762319922457	1.54734648067981	V7BRB4:PHAVU_006G135100g,V7C225:PHAVU_004G045900g
GO:0047262	molecular_function	polygalacturonate 4-alpha-galacturonosyltransferase activity	2	1155	27	24127	0.373098646300425	0.528762319922457	1.54734648067981	V7BRB4:PHAVU_006G135100g,V7C225:PHAVU_004G045900g
GO:0000103	biological_process	sulfate assimilation	1	1155	10	24127	0.387770719198639	0.533652308093305	2.08891774891775	V7BCM2:PHAVU_007G062900g
GO:0000781	cellular_component	chromosome, telomeric region	1	1155	10	24127	0.387770719198639	0.533652308093305	2.08891774891775	V7BDN3:PHAVU_007G116600g
GO:0004332	molecular_function	fructose-bisphosphate aldolase activity	1	1155	10	24127	0.387770719198639	0.533652308093305	2.08891774891775	V7BH64:PHAVU_007G222900g
GO:0004527	molecular_function	exonuclease activity	1	1155	10	24127	0.387770719198639	0.533652308093305	2.08891774891775	V7CF37:PHAVU_003G240600g
GO:0004869	molecular_function	cysteine-type endopeptidase inhibitor activity	1	1155	10	24127	0.387770719198639	0.533652308093305	2.08891774891775	V7BNM2:PHAVU_006G018600g
GO:0005344	molecular_function	oxygen carrier activity	1	1155	10	24127	0.387770719198639	0.533652308093305	2.08891774891775	V7AEC3:PHAVU_011G048600g
GO:0006796	biological_process	phosphate-containing compound metabolic process	1	1155	10	24127	0.387770719198639	0.533652308093305	2.08891774891775	V7BF20:PHAVU_007G158400g
GO:0008970	molecular_function	phospholipase A1 activity	1	1155	10	24127	0.387770719198639	0.533652308093305	2.08891774891775	V7C8W8:PHAVU_003G058000g
GO:0009927	molecular_function	histidine phosphotransfer kinase activity	1	1155	10	24127	0.387770719198639	0.533652308093305	2.08891774891775	V7CAB9:PHAVU_003G099000g
GO:0016161	molecular_function	beta-amylase activity	1	1155	10	24127	0.387770719198639	0.533652308093305	2.08891774891775	V7AI94:PHAVU_011G107700g
GO:0019139	molecular_function	cytokinin dehydrogenase activity	1	1155	10	24127	0.387770719198639	0.533652308093305	2.08891774891775	V7AU72:PHAVU_009G081800g
GO:0034976	biological_process	response to endoplasmic reticulum stress	1	1155	10	24127	0.387770719198639	0.533652308093305	2.08891774891775	V7AKW6:PHAVU_010G024400g
GO:0043622	biological_process	cortical microtubule organization	1	1155	10	24127	0.387770719198639	0.533652308093305	2.08891774891775	V7BZM0:PHAVU_004G038000g
GO:0045292	biological_process	mRNA cis splicing, via spliceosome	1	1155	10	24127	0.387770719198639	0.533652308093305	2.08891774891775	V7BBF3:PHAVU_007G047100g
GO:0045492	biological_process	xylan biosynthetic process	1	1155	10	24127	0.387770719198639	0.533652308093305	2.08891774891775	V7CN64:PHAVU_002G173400g
GO:0046373	biological_process	L-arabinose metabolic process	1	1155	10	24127	0.387770719198639	0.533652308093305	2.08891774891775	V7AIQ5:PHAVU_011G057700g
GO:0046556	molecular_function	alpha-L-arabinofuranosidase activity	1	1155	10	24127	0.387770719198639	0.533652308093305	2.08891774891775	V7AIQ5:PHAVU_011G057700g
GO:0102229	molecular_function	amylopectin maltohydrolase activity	1	1155	10	24127	0.387770719198639	0.533652308093305	2.08891774891775	V7AI94:PHAVU_011G107700g
GO:0035091	molecular_function	phosphatidylinositol binding	2	1155	28	24127	0.390392336394365	0.53639781693993	1.49208410636982	V7AZ32:PHAVU_009G132300g,V7CI82:PHAVU_002G040300g
GO:0009813	biological_process	flavonoid biosynthetic process	2	1155	29	24127	0.407468484261383	0.558963177127795	1.4406329302881	V7AZ15:PHAVU_009G131000g,V7CFR0:PHAVU_002G038700g
GO:0050661	molecular_function	NADP binding	4	1155	68	24127	0.411192582392609	0.560486916810944	1.22877514642221	V7B156:PHAVU_008G016900g,V7CBV6:PHAVU_003G145400g,V7CS80:PHAVU_002G295200g,V7CT96:PHAVU_002G295300g
GO:0000463	biological_process	maturation of LSU-rRNA from tricistronic rRNA transcript (SSU-rRNA, 5.8S rRNA, LSU-rRNA)	1	1155	11	24127	0.417091315430574	0.560486916810944	1.89901613537977	V7CWW6:PHAVU_001G104800g
GO:0000785	cellular_component	chromatin	1	1155	11	24127	0.417091315430574	0.560486916810944	1.89901613537977	V7CNV8:PHAVU_002G194200g
GO:0004784	molecular_function	superoxide dismutase activity	1	1155	11	24127	0.417091315430574	0.560486916810944	1.89901613537977	T2DP08:
GO:0005384	molecular_function	manganese ion transmembrane transporter activity	1	1155	11	24127	0.417091315430574	0.560486916810944	1.89901613537977	V7CNX1:PHAVU_002G205200g
GO:0005776	cellular_component	autophagosome	1	1155	11	24127	0.417091315430574	0.560486916810944	1.89901613537977	V7BTU4:PHAVU_006G171600g
GO:0009231	biological_process	riboflavin biosynthetic process	1	1155	11	24127	0.417091315430574	0.560486916810944	1.89901613537977	V7BTL1:PHAVU_006G204200g
GO:0009690	biological_process	cytokinin metabolic process	1	1155	11	24127	0.417091315430574	0.560486916810944	1.89901613537977	V7AU72:PHAVU_009G081800g
GO:0009800	biological_process	cinnamic acid biosynthetic process	1	1155	11	24127	0.417091315430574	0.560486916810944	1.89901613537977	V7BD35:PHAVU_007G096100g
GO:0016818	molecular_function	hydrolase activity, acting on acid anhydrides, in phosphorus-containing anhydrides	1	1155	11	24127	0.417091315430574	0.560486916810944	1.89901613537977	V7C3S2:PHAVU_004G095600g
GO:0019318	biological_process	hexose metabolic process	1	1155	11	24127	0.417091315430574	0.560486916810944	1.89901613537977	V7C1Q5:PHAVU_004G027000g
GO:0030026	biological_process	intracellular manganese ion homeostasis	1	1155	11	24127	0.417091315430574	0.560486916810944	1.89901613537977	V7CNX1:PHAVU_002G205200g
GO:0050664	molecular_function	oxidoreductase activity, acting on NAD(P)H, oxygen as acceptor	1	1155	11	24127	0.417091315430574	0.560486916810944	1.89901613537977	V7BHE2:PHAVU_007G196800g
GO:0031969	cellular_component	chloroplast membrane	3	1155	49	24127	0.418341993208048	0.561286436028352	1.27892923403127	V7B353:PHAVU_008G096500g,V7BII3:PHAVU_007G265400g,V7C1C8:PHAVU_005G174000g
GO:0009737	biological_process	response to abscisic acid	2	1155	30	24127	0.424308284498885	0.568400456230118	1.39261183261183	V7CN36:PHAVU_002G180400g,V7CZZ8:PHAVU_001G186300g
GO:0004386	molecular_function	helicase activity	3	1155	50	24127	0.431219066622792	0.576755501607984	1.25335064935065	A0A097PJU7:,V7C891:PHAVU_003G116100g,V7CNV8:PHAVU_002G194200g
GO:0004674	molecular_function	protein serine/threonine kinase activity	30	1155	602	24127	0.43687173110351	0.583350053717065	1.04098891142081	V7AIE3:PHAVU_011G169300g,V7AM67:PHAVU_010G068300g,V7AR46:PHAVU_010G100700g,V7AYQ5:PHAVU_009G229800g,V7B3L8:PHAVU_008G117700g,V7B5C3:PHAVU_008G082400g,V7B5M9:PHAVU_008G176300g,V7B6H7:PHAVU_008G083700g,V7B7S7:PHAVU_008G120600g,V7B953:PHAVU_008G253500g,V7BBC0:PHAVU_007G049400g,V7BGF0:PHAVU_007G082500g,V7BGW5:PHAVU_007G210500g,V7BN84:PHAVU_006G122800g,V7BQ25:PHAVU_006G180200g,V7BQM9:PHAVU_006G194600g…
GO:0006396	biological_process	RNA processing	3	1155	51	24127	0.443990890183356	0.583350053717065	1.22877514642221	V7BNR3:PHAVU_006G059200g,V7BUX8:PHAVU_006G203800g,V7CPS5:PHAVU_002G221600g
GO:0045735	molecular_function	nutrient reservoir activity	3	1155	51	24127	0.443990890183356	0.583350053717065	1.22877514642221	V7AEY9:PHAVU_011G067800g,V7APV4:PHAVU_010G144200g,V7BYZ3:PHAVU_005G140300g
GO:0004713	molecular_function	protein tyrosine kinase activity	1	1155	12	24127	0.445008861071546	0.583350053717065	1.74076479076479	V7B508:PHAVU_008G039500g
GO:0005471	molecular_function	ATP:ADP antiporter activity	1	1155	12	24127	0.445008861071546	0.583350053717065	1.74076479076479	V7C1C8:PHAVU_005G174000g
GO:0006744	biological_process	ubiquinone biosynthetic process	1	1155	12	24127	0.445008861071546	0.583350053717065	1.74076479076479	V7ATR2:PHAVU_009G065300g
GO:0031683	molecular_function	G-protein beta/gamma-subunit complex binding	1	1155	12	24127	0.445008861071546	0.583350053717065	1.74076479076479	V7CJ65:PHAVU_002G134200g
GO:0034765	biological_process	regulation of monoatomic ion transmembrane transport	1	1155	12	24127	0.445008861071546	0.583350053717065	1.74076479076479	V7C493:PHAVU_004G1083002g
GO:0036211	biological_process	protein modification process	1	1155	12	24127	0.445008861071546	0.583350053717065	1.74076479076479	V7AYF2:PHAVU_009G227300g
GO:0045548	molecular_function	phenylalanine ammonia-lyase activity	1	1155	12	24127	0.445008861071546	0.583350053717065	1.74076479076479	V7BD35:PHAVU_007G096100g
GO:0046654	biological_process	tetrahydrofolate biosynthetic process	1	1155	12	24127	0.445008861071546	0.583350053717065	1.74076479076479	V7BL01:PHAVU_007G262100g
GO:0047938	molecular_function	glucose-6-phosphate 1-epimerase activity	1	1155	12	24127	0.445008861071546	0.583350053717065	1.74076479076479	V7CRZ3:PHAVU_002G295500g
GO:0102682	molecular_function	N6-(Delta2-isopentenyl)-adenosine 5'-monophosphate phosphoribohydrolase activity	1	1155	12	24127	0.445008861071546	0.583350053717065	1.74076479076479	V7CUR9:PHAVU_001G037400g
GO:0010466	biological_process	negative regulation of peptidase activity	2	1155	32	24127	0.457214922368263	0.59843421031687	1.30557359307359	V7BDZ6:PHAVU_007G125500g,V7BNM2:PHAVU_006G018600g
GO:0000184	biological_process	nuclear-transcribed mRNA catabolic process, nonsense-mediated decay	1	1155	13	24127	0.471590439568845	0.611638509501411	1.60685980685981	V7C002:PHAVU_005G172200g
GO:0006021	biological_process	inositol biosynthetic process	1	1155	13	24127	0.471590439568845	0.611638509501411	1.60685980685981	V7CAS9:PHAVU_003G084500g
GO:0015035	molecular_function	protein-disulfide reductase activity	1	1155	13	24127	0.471590439568845	0.611638509501411	1.60685980685981	V7BAC9:PHAVU_007G015500g
GO:0019829	molecular_function	ATPase-coupled monoatomic cation transmembrane transporter activity	1	1155	13	24127	0.471590439568845	0.611638509501411	1.60685980685981	V7AZ35:PHAVU_009G240000g
GO:0033897	molecular_function	ribonuclease T2 activity	1	1155	13	24127	0.471590439568845	0.611638509501411	1.60685980685981	T2DND6:PHAVU_002G084500g
GO:0051321	biological_process	meiotic cell cycle	1	1155	13	24127	0.471590439568845	0.611638509501411	1.60685980685981	A0A097PJ68:
GO:0003746	molecular_function	translation elongation factor activity	2	1155	33	24127	0.473254933579773	0.611942935263272	1.26601075691985	U5U2K6:,V7B4Z6:PHAVU_008G157300g
GO:0019252	biological_process	starch biosynthetic process	2	1155	33	24127	0.473254933579773	0.611942935263272	1.26601075691985	V7AU90:PHAVU_009G023100g,V7BC72:PHAVU_008G284000g
GO:0009507	cellular_component	chloroplast	19	1155	388	24127	0.493048243410261	0.632015363635184	1.02292363993395	T2DMJ6:,V7AIL9:PHAVU_011G116300g,V7AU53:PHAVU_010G154200g,V7AU90:PHAVU_009G023100g,V7B379:PHAVU_008G020200g,V7B4Z6:PHAVU_008G157300g,V7B877:PHAVU_008G130800g,V7B9S5:PHAVU_008G176200g,V7BB81:PHAVU_007G022500g,V7BC72:PHAVU_008G284000g,V7BCM2:PHAVU_007G062900g,V7BEI7:PHAVU_007G140600g,V7BIL0:PHAVU_007G262300g,V7C0A8:PHAVU_005G181700g,V7C5I6:PHAVU_004G105900g,V7CAP7:PHAVU_003G111500g,V7CEC5:PHAVU_003…
GO:0004540	molecular_function	RNA nuclease activity	1	1155	14	24127	0.496899929587008	0.632015363635184	1.49208410636982	V7BQ58:PHAVU_006G102300g
GO:0004743	molecular_function	pyruvate kinase activity	1	1155	14	24127	0.496899929587008	0.632015363635184	1.49208410636982	V7BCB3:PHAVU_007G077700g
GO:0005669	cellular_component	transcription factor TFIID complex	1	1155	14	24127	0.496899929587008	0.632015363635184	1.49208410636982	V7CV70:PHAVU_001G056500g
GO:0006559	biological_process	L-phenylalanine catabolic process	1	1155	14	24127	0.496899929587008	0.632015363635184	1.49208410636982	V7BD35:PHAVU_007G096100g
GO:0006817	biological_process	phosphate ion transport	1	1155	14	24127	0.496899929587008	0.632015363635184	1.49208410636982	V7BLB4:PHAVU_007G2732000g
GO:0009089	biological_process	lysine biosynthetic process via diaminopimelate	1	1155	14	24127	0.496899929587008	0.632015363635184	1.49208410636982	V7C2X5:PHAVU_004G070100g
GO:0009228	biological_process	thiamine biosynthetic process	1	1155	14	24127	0.496899929587008	0.632015363635184	1.49208410636982	V7CE84:PHAVU_003G287800g
GO:0016308	molecular_function	1-phosphatidylinositol-4-phosphate 5-kinase activity	1	1155	14	24127	0.496899929587008	0.632015363635184	1.49208410636982	V7BFM8:PHAVU_007G152000g
GO:0019825	molecular_function	oxygen binding	1	1155	14	24127	0.496899929587008	0.632015363635184	1.49208410636982	V7AEC3:PHAVU_011G048600g
GO:0030955	molecular_function	potassium ion binding	1	1155	14	24127	0.496899929587008	0.632015363635184	1.49208410636982	V7BCB3:PHAVU_007G077700g
GO:0000413	biological_process	protein peptidyl-prolyl isomerization	2	1155	35	24127	0.504455020365647	0.640672844856074	1.19366728509586	V7AKW6:PHAVU_010G024400g,V7CCM4:PHAVU_003G246400g
GO:0048544	biological_process	recognition of pollen	4	1155	78	24127	0.516890835283183	0.652964016447967	1.07123987123987	V7BQM9:PHAVU_006G194600g,V7C4R4:PHAVU_004G085800g,V7CPG4:PHAVU_002G220500g,V7D003:PHAVU_001G186800g
GO:0016747	molecular_function	acyltransferase activity, transferring groups other than amino-acyl groups	2	1155	36	24127	0.519598662297506	0.652964016447967	1.16050986050986	V7BK60:PHAVU_007G239400g,V7CII4:PHAVU_002G044100g
GO:0004372	molecular_function	glycine hydroxymethyltransferase activity	1	1155	15	24127	0.520998157983599	0.652964016447967	1.39261183261183	V7BSE7:PHAVU_006G168300g
GO:0004478	molecular_function	methionine adenosyltransferase activity	1	1155	15	24127	0.520998157983599	0.652964016447967	1.39261183261183	V7D144:PHAVU_001G216700g
GO:0006487	biological_process	protein N-linked glycosylation	1	1155	15	24127	0.520998157983599	0.652964016447967	1.39261183261183	V7BNC6:PHAVU_006G051000g
GO:0006556	biological_process	S-adenosylmethionine biosynthetic process	1	1155	15	24127	0.520998157983599	0.652964016447967	1.39261183261183	V7D144:PHAVU_001G216700g
GO:0008173	molecular_function	RNA methyltransferase activity	1	1155	15	24127	0.520998157983599	0.652964016447967	1.39261183261183	V7CQA1:PHAVU_002G308600g
GO:0008308	molecular_function	voltage-gated monoatomic anion channel activity	1	1155	15	24127	0.520998157983599	0.652964016447967	1.39261183261183	V7C9L9:PHAVU_003G080700g
GO:0019264	biological_process	glycine biosynthetic process from serine	1	1155	15	24127	0.520998157983599	0.652964016447967	1.39261183261183	V7BSE7:PHAVU_006G168300g
GO:0046854	biological_process	phosphatidylinositol phosphate biosynthetic process	2	1155	37	24127	0.534429494096917	0.668818197290879	1.12914472914473	V7BFM8:PHAVU_007G152000g,V7CAS9:PHAVU_003G084500g
GO:0005388	molecular_function	P-type calcium transporter activity	1	1155	16	24127	0.543943045488947	0.675784102958692	1.30557359307359	V7CXT0:PHAVU_001G129600g
GO:0005741	cellular_component	mitochondrial outer membrane	1	1155	16	24127	0.543943045488947	0.675784102958692	1.30557359307359	V7CVE7:PHAVU_001G125100g
GO:0006782	biological_process	protoporphyrinogen IX biosynthetic process	1	1155	16	24127	0.543943045488947	0.675784102958692	1.30557359307359	V7BAC5:PHAVU_008G289900g
GO:0016811	molecular_function	hydrolase activity, acting on carbon-nitrogen (but not peptide) bonds, in linear amides	1	1155	16	24127	0.543943045488947	0.675784102958692	1.30557359307359	V7BGU8:PHAVU_007G180900g
GO:0017056	molecular_function	structural constituent of nuclear pore	1	1155	16	24127	0.543943045488947	0.675784102958692	1.30557359307359	V7CW42:PHAVU_001G074000g
GO:0051537	molecular_function	2 iron, 2 sulfur cluster binding	2	1155	39	24127	0.563134796181287	0.691880031563607	1.07123987123987	V7ADB8:PHAVU_011G023300g,V7BB81:PHAVU_007G022500g
GO:0000148	cellular_component	1,3-beta-D-glucan synthase complex	1	1155	17	24127	0.565789745437529	0.691880031563607	1.22877514642221	V7AWD4:PHAVU_009G169500g
GO:0000155	molecular_function	phosphorelay sensor kinase activity	1	1155	17	24127	0.565789745437529	0.691880031563607	1.22877514642221	V7B9I5:PHAVU_008G285800g
GO:0003843	molecular_function	1,3-beta-D-glucan synthase activity	1	1155	17	24127	0.565789745437529	0.691880031563607	1.22877514642221	V7AWD4:PHAVU_009G169500g
GO:0004525	molecular_function	ribonuclease III activity	1	1155	17	24127	0.565789745437529	0.691880031563607	1.22877514642221	V7CB75:PHAVU_003G198700g
GO:0005385	molecular_function	zinc ion transmembrane transporter activity	1	1155	17	24127	0.565789745437529	0.691880031563607	1.22877514642221	V7CKB9:PHAVU_002G099700g
GO:0006075	biological_process	(1->3)-beta-D-glucan biosynthetic process	1	1155	17	24127	0.565789745437529	0.691880031563607	1.22877514642221	V7AWD4:PHAVU_009G169500g
GO:0009744	biological_process	response to sucrose	1	1155	17	24127	0.565789745437529	0.691880031563607	1.22877514642221	V7C0A8:PHAVU_005G181700g
GO:0010090	biological_process	trichome morphogenesis	1	1155	17	24127	0.565789745437529	0.691880031563607	1.22877514642221	V7BAM1:PHAVU_007G029500g
GO:0016117	biological_process	carotenoid biosynthetic process	1	1155	17	24127	0.565789745437529	0.691880031563607	1.22877514642221	V7BII3:PHAVU_007G265400g
GO:0019900	molecular_function	kinase binding	1	1155	17	24127	0.565789745437529	0.691880031563607	1.22877514642221	V7CEN1:PHAVU_003G225900g
GO:0016192	biological_process	vesicle-mediated transport	7	1155	148	24127	0.567286848262745	0.692721172771625	0.988001638001638	V7B7W5:PHAVU_008G123900g,V7BIM3:PHAVU_007G188100g,V7BIR1:PHAVU_007G267300g,V7BMG1:PHAVU_007G267200g,V7BNI5:PHAVU_006G132100g,V7BY22:PHAVU_005G114200g,V7CYI4:PHAVU_001G210900g
GO:0008289	molecular_function	lipid binding	7	1155	149	24127	0.574469632422923	0.70049288511969	0.981370754525117	D3W146:Pha,D3W147:Pha,V7AGV1:PHAVU_011G002100g,V7AW61:PHAVU_009G157900g,V7B3K0:PHAVU_008G087000g,V7BT67:PHAVU_005G045100g,V7CP45:PHAVU_002G278300g
GO:0005778	cellular_component	peroxisomal membrane	1	1155	18	24127	0.586590775882144	0.709211446546773	1.16050986050986	V7CB92:PHAVU_003G200200g
GO:0006367	biological_process	transcription initiation at RNA polymerase II promoter	1	1155	18	24127	0.586590775882144	0.709211446546773	1.16050986050986	V7CV70:PHAVU_001G056500g
GO:0009982	molecular_function	pseudouridine synthase activity	1	1155	18	24127	0.586590775882144	0.709211446546773	1.16050986050986	V7BUX8:PHAVU_006G203800g
GO:0010088	biological_process	phloem development	1	1155	18	24127	0.586590775882144	0.709211446546773	1.16050986050986	V7BGQ4:PHAVU_007G126400g
GO:0031418	molecular_function	L-ascorbic acid binding	1	1155	18	24127	0.586590775882144	0.709211446546773	1.16050986050986	V7AS34:PHAVU_009G019600g
GO:0043621	molecular_function	protein self-association	1	1155	18	24127	0.586590775882144	0.709211446546773	1.16050986050986	V7BBU3:PHAVU_008G239500g
GO:0008380	biological_process	RNA splicing	2	1155	41	24127	0.590546192275304	0.71298665809261	1.01898426776476	V7C002:PHAVU_005G172200g,V7CDN1:PHAVU_003G205300g
GO:0008234	molecular_function	cysteine-type peptidase activity	3	1155	64	24127	0.596978764657037	0.7197377782344	0.979180194805195	P25803:,V7ARN3:PHAVU_009G008200g,V7AST1:PHAVU_009G067300g
GO:0016788	molecular_function	hydrolase activity, acting on ester bonds	5	1155	109	24127	0.602360389858269	0.723954115017755	0.958219150879701	V7AFN7:PHAVU_011G088700g,V7ANV7:PHAVU_010G033400g,V7BHI9:PHAVU_007G2286001g,V7BWB8:PHAVU_005G062700g,V7CUU5:PHAVU_001G107900g
GO:0005524	molecular_function	ATP binding	134	1155	2849	24127	0.602447128408581	0.723954115017755	0.982502556528531	A0A097PJ68:,A0A097PJU7:,A9XS73:,P04770:,T2DNH8:,V7AEN9:PHAVU_011G003000g,V7AFJ5:PHAVU_011G084000g,V7AFP9:PHAVU_011G030700g,V7AG23:PHAVU_011G041300g,V7AGH7:PHAVU_011G112700g,V7AGV2:PHAVU_011G100000g,V7AIE3:PHAVU_011G169300g,V7AJN0:PHAVU_011G083800g,V7AJT4:PHAVU_011G186900g,V7AKD5:PHAVU_010G0154000g,V7ALM9:PHAVU_010G053900g,V7AM67:PHAVU_010G068300g,V7ANI2:PHAVU_010G112800g,V7AQP1:PHAVU_010G145600g,…
GO:0005216	molecular_function	monoatomic ion channel activity	1	1155	19	24127	0.606396145406227	0.723954115017755	1.09943039416724	Q8H6U1:CNGC-C
GO:0006879	biological_process	intracellular iron ion homeostasis	1	1155	19	24127	0.606396145406227	0.723954115017755	1.09943039416724	V7BBA0:PHAVU_008G221200g
GO:0008324	molecular_function	monoatomic cation transmembrane transporter activity	1	1155	19	24127	0.606396145406227	0.723954115017755	1.09943039416724	V7AN84:PHAVU_010G095600g
GO:0031559	molecular_function	oxidosqualene cyclase activity	1	1155	19	24127	0.606396145406227	0.723954115017755	1.09943039416724	V7C492:PHAVU_004G178300g
GO:0035999	biological_process	tetrahydrofolate interconversion	1	1155	19	24127	0.606396145406227	0.723954115017755	1.09943039416724	V7BSE7:PHAVU_006G168300g
GO:0005315	molecular_function	inorganic phosphate transmembrane transporter activity	1	1155	20	24127	0.625253472934675	0.743356906711224	1.04445887445887	V7BLB4:PHAVU_007G2732000g
GO:0016779	molecular_function	nucleotidyltransferase activity	1	1155	20	24127	0.625253472934675	0.743356906711224	1.04445887445887	V7AXV4:PHAVU_009G182400g
GO:0016985	molecular_function	mannan endo-1,4-beta-mannosidase activity	1	1155	20	24127	0.625253472934675	0.743356906711224	1.04445887445887	V7CQR5:PHAVU_002G258400g
GO:0003993	molecular_function	acid phosphatase activity	2	1155	44	24127	0.629221046846731	0.747036360750072	0.949508067689886	P80366:,V7APV4:PHAVU_010G144200g
GO:0003682	molecular_function	chromatin binding	2	1155	45	24127	0.641464074260294	0.75838310628898	0.928407888407888	V7ATK2:PHAVU_009G004500g,V7C499:PHAVU_004G176100g
GO:0005769	cellular_component	early endosome	1	1155	21	24127	0.643208101829205	0.75838310628898	0.99472273757988	V7BTU4:PHAVU_006G171600g
GO:0006606	biological_process	protein import into nucleus	1	1155	21	24127	0.643208101829205	0.75838310628898	0.99472273757988	V7CMV4:PHAVU_002G172900g
GO:0006890	biological_process	retrograde vesicle-mediated transport, Golgi to endoplasmic reticulum	1	1155	21	24127	0.643208101829205	0.75838310628898	0.99472273757988	V7C8E7:PHAVU_003G121300g
GO:0016104	biological_process	triterpenoid biosynthetic process	1	1155	21	24127	0.643208101829205	0.75838310628898	0.99472273757988	V7C492:PHAVU_004G178300g
GO:0005739	cellular_component	mitochondrion	8	1155	183	24127	0.653479241294618	0.769433604605492	0.913188086958579	D2DWA6:,V7APU5:PHAVU_010G148300g,V7B4Z6:PHAVU_008G157300g,V7BWB8:PHAVU_005G062700g,V7CC09:PHAVU_003G157000g,V7CQA1:PHAVU_002G308600g,V7CRL2:PHAVU_002G277900g,V7CUP6:PHAVU_001G035500g
GO:0006006	biological_process	glucose metabolic process	1	1155	22	24127	0.660303208540699	0.772637747712131	0.949508067689886	V7B156:PHAVU_008G016900g
GO:0008610	biological_process	lipid biosynthetic process	1	1155	22	24127	0.660303208540699	0.772637747712131	0.949508067689886	V5N8M3:
GO:0009742	biological_process	brassinosteroid mediated signaling pathway	1	1155	22	24127	0.660303208540699	0.772637747712131	0.949508067689886	V7CS02:PHAVU_002G289000g
GO:0046873	molecular_function	metal ion transmembrane transporter activity	1	1155	22	24127	0.660303208540699	0.772637747712131	0.949508067689886	V7BFM0:PHAVU_007G150600g
GO:0015031	biological_process	protein transport	11	1155	251	24127	0.660713587996822	0.772637747712131	0.915461961677101	T2DN55:,V7APG2:PHAVU_010G132700g,V7B459:PHAVU_008G128000g,V7BUH5:PHAVU_006G190200g,V7BY22:PHAVU_005G114200g,V7C2C8:PHAVU_004G048100g,V7C5I6:PHAVU_004G105900g,V7C8E7:PHAVU_003G121300g,V7CBK1:PHAVU_003G210700g,V7CEC5:PHAVU_003G291300g,V7CW42:PHAVU_001G074000g
GO:0048038	molecular_function	quinone binding	2	1155	47	24127	0.664989068636861	0.775972382848128	0.888901169752234	V7C6I5:PHAVU_003G064200g,V7CNA9:PHAVU_002G150400g
GO:0000287	molecular_function	magnesium ion binding	8	1155	185	24127	0.665378188096409	0.775972382848128	0.903315783315783	V7AMG7:PHAVU_010G078000g,V7AZ70:PHAVU_009G166100g,V7B832:PHAVU_008G243200g,V7BCB3:PHAVU_007G077700g,V7BF20:PHAVU_007G158400g,V7BQ03:PHAVU_006G177600g,V7BYL1:PHAVU_005G089800g,V7C660:PHAVU_004G127500g
GO:0016413	molecular_function	O-acetyltransferase activity	3	1155	71	24127	0.667059861217483	0.776875158098184	0.882641302359612	V7B0J7:PHAVU_008G021200g,V7BPZ9:PHAVU_006G177100g,V7BY67:PHAVU_005G077300g
GO:0004867	molecular_function	serine-type endopeptidase inhibitor activity	1	1155	23	24127	0.676579906077952	0.782638377841523	0.908225108225108	V7BDZ6:PHAVU_007G125500g
GO:0005546	molecular_function	phosphatidylinositol-4,5-bisphosphate binding	1	1155	23	24127	0.676579906077952	0.782638377841523	0.908225108225108	V7CBK1:PHAVU_003G210700g
GO:0005811	cellular_component	lipid droplet	1	1155	23	24127	0.676579906077952	0.782638377841523	0.908225108225108	V7C492:PHAVU_004G178300g
GO:0005992	biological_process	trehalose biosynthetic process	1	1155	23	24127	0.676579906077952	0.782638377841523	0.908225108225108	V7BAV4:PHAVU_007G031800g
GO:0007264	biological_process	small GTPase mediated signal transduction	1	1155	23	24127	0.676579906077952	0.782638377841523	0.908225108225108	V7ADZ3:PHAVU_011G035400g
GO:0016579	biological_process	protein deubiquitination	2	1155	49	24127	0.687252811664429	0.792841518577831	0.852619489354183	V7AL26:PHAVU_010G008000g,V7B8Y3:PHAVU_008G266900g
GO:0030527	molecular_function	structural constituent of chromatin	2	1155	49	24127	0.687252811664429	0.792841518577831	0.852619489354183	V7BJS9:PHAVU_007G188400g,V7CKP5:PHAVU_002G110800g
GO:0001522	biological_process	pseudouridine synthesis	1	1155	24	24127	0.692077342539949	0.793063193057826	0.870382395382395	V7BUX8:PHAVU_006G203800g
GO:0004445	molecular_function	inositol-polyphosphate 5-phosphatase activity	1	1155	24	24127	0.692077342539949	0.793063193057826	0.870382395382395	V7CEQ2:PHAVU_003G228700g
GO:0008146	molecular_function	sulfotransferase activity	1	1155	24	24127	0.692077342539949	0.793063193057826	0.870382395382395	V7ANA5:PHAVU_011G198900g
GO:0015079	molecular_function	potassium ion transmembrane transporter activity	1	1155	24	24127	0.692077342539949	0.793063193057826	0.870382395382395	V7BR17:PHAVU_006G206600g
GO:0051607	biological_process	defense response to virus	1	1155	24	24127	0.692077342539949	0.793063193057826	0.870382395382395	V7B6V4:PHAVU_008G206600g
GO:0006096	biological_process	glycolytic process	2	1155	50	24127	0.697920884374497	0.798690209925895	0.8355670995671	V7BH64:PHAVU_007G222900g,V7C660:PHAVU_004G127500g
GO:0008236	molecular_function	serine-type peptidase activity	1	1155	26	24127	0.720881758594642	0.821670819383506	0.803429903429903	V7CXM4:PHAVU_001G193200g
GO:0016102	biological_process	diterpenoid biosynthetic process	1	1155	26	24127	0.720881758594642	0.821670819383506	0.803429903429903	V7BYL1:PHAVU_005G089800g
GO:0016602	cellular_component	CCAAT-binding factor complex	1	1155	26	24127	0.720881758594642	0.821670819383506	0.803429903429903	V7BNS6:PHAVU_006G062200g
GO:0006914	biological_process	autophagy	1	1155	27	24127	0.734258032144419	0.830775587219413	0.773673240339907	V7ADN6:PHAVU_011G006500g
GO:0008374	molecular_function	O-acyltransferase activity	1	1155	27	24127	0.734258032144419	0.830775587219413	0.773673240339907	V7B5H7:PHAVU_008G052100g
GO:0009555	biological_process	pollen development	1	1155	27	24127	0.734258032144419	0.830775587219413	0.773673240339907	V7AZ08:PHAVU_009G130500g
GO:0015995	biological_process	chlorophyll biosynthetic process	1	1155	27	24127	0.734258032144419	0.830775587219413	0.773673240339907	V7B353:PHAVU_008G096500g
GO:0051536	molecular_function	iron-sulfur cluster binding	1	1155	27	24127	0.734258032144419	0.830775587219413	0.773673240339907	V7AQR7:PHAVU_009G002200g
GO:0030599	molecular_function	pectinesterase activity	3	1155	79	24127	0.735733805330954	0.830775587219413	0.79325990465231	V7ANF1:PHAVU_010G079900g,V7BH80:PHAVU_007G218500g,V7CSC1:PHAVU_002G270900g
GO:0045330	molecular_function	aspartyl esterase activity	3	1155	79	24127	0.735733805330954	0.830775587219413	0.79325990465231	V7ANF1:PHAVU_010G079900g,V7BH80:PHAVU_007G218500g,V7CSC1:PHAVU_002G270900g
GO:0004843	molecular_function	cysteine-type deubiquitinase activity	2	1155	54	24127	0.737604493325647	0.830775587219413	0.773673240339907	V7AL26:PHAVU_010G008000g,V7B8Y3:PHAVU_008G266900g
GO:0009570	cellular_component	chloroplast stroma	2	1155	54	24127	0.737604493325647	0.830775587219413	0.773673240339907	V7BAC9:PHAVU_007G015500g,V7BEX3:PHAVU_007G151300g
GO:0016829	molecular_function	lyase activity	1	1155	28	24127	0.74699379865368	0.839142639957415	0.74604205318491	V7BMK3:PHAVU_006G105400g
GO:0051087	molecular_function	protein-folding chaperone binding	1	1155	28	24127	0.74699379865368	0.839142639957415	0.74604205318491	V7C5E3:PHAVU_004G104600g
GO:0042545	biological_process	cell wall modification	3	1155	81	24127	0.751038135229013	0.842580135984318	0.773673240339907	V7ANF1:PHAVU_010G079900g,V7BH80:PHAVU_007G218500g,V7CSC1:PHAVU_002G270900g
GO:0004535	molecular_function	poly(A)-specific ribonuclease activity	1	1155	29	24127	0.759119702739119	0.847381489587016	0.720316465144051	V7AK34:PHAVU_011G097400g
GO:0009611	biological_process	response to wounding	1	1155	29	24127	0.759119702739119	0.847381489587016	0.720316465144051	V7BDZ6:PHAVU_007G125500g
GO:0009691	biological_process	cytokinin biosynthetic process	1	1155	29	24127	0.759119702739119	0.847381489587016	0.720316465144051	V7CUR9:PHAVU_001G037400g
GO:0055085	biological_process	transmembrane transport	4	1155	107	24127	0.759277573029488	0.847381489587016	0.780903831371121	V7AU69:PHAVU_009G081300g,V7BB22:PHAVU_007G016600g,V7C4C5:PHAVU_004G111600g,V7CSX3:PHAVU_001G052000g
GO:0003729	molecular_function	mRNA binding	6	1155	157	24127	0.7678819009819	0.855868368802742	0.798312515509968	V7BH64:PHAVU_007G222900g,V7BME5:PHAVU_006G099500g,V7C002:PHAVU_005G172200g,V7C5Y9:PHAVU_004G151100g,V7C6L3:PHAVU_003G062900g,V7D161:PHAVU_001G191700g
GO:0005783	cellular_component	endoplasmic reticulum	3	1155	84	24127	0.772650107051777	0.857943123452933	0.74604205318491	V7AEY9:PHAVU_011G067800g,V7BIM3:PHAVU_007G188100g,V7BYZ3:PHAVU_005G140300g
GO:0043231	cellular_component	intracellular membrane-bounded organelle	3	1155	84	24127	0.772650107051777	0.857943123452933	0.74604205318491	V7AVN6:PHAVU_009G149600g,V7B7P2:PHAVU_008G235900g,V7BCB3:PHAVU_007G077700g
GO:0009736	biological_process	cytokinin-activated signaling pathway	2	1155	58	24127	0.77275017311006	0.857943123452933	0.720316465144051	V7B9I5:PHAVU_008G285800g,V7CAB9:PHAVU_003G099000g
GO:0005774	cellular_component	vacuolar membrane	1	1155	31	24127	0.781657247281108	0.865586809408316	0.673844435134758	V7C493:PHAVU_004G1083002g
GO:0090729	molecular_function	toxin activity	1	1155	31	24127	0.781657247281108	0.865586809408316	0.673844435134758	P05087:DLEC2
GO:0110165	cellular_component	cellular anatomical entity	2	1155	60	24127	0.788731578436642	0.872292288296855	0.696305916305916	V7BDW4:PHAVU_007G045400g,V7CBB4:PHAVU_003G202400g
GO:0006952	biological_process	defense response	25	1155	603	24127	0.798397312550762	0.881842709088325	0.866052134708851	P05087:DLEC2,P06215:,P27054:CHI4,Q43634:Ypr10,V7AF78:PHAVU_011G019300g,V7AIV0:PHAVU_011G183100g,V7AJQ5:PHAVU_011G184200g,V7AKT7:PHAVU_010G027100g,V7ALR7:PHAVU_010G026400g,V7AMW1:PHAVU_011G182800g,V7AMW9:PHAVU_011G183800g,V7ATI6:PHAVU_010G136800g,V7AUQ4:PHAVU_009G116700g,V7AXG6:PHAVU_009G116600g,V7AZS2:PHAVU_009G183100g,V7B248:PHAVU_009G252300g,V7BI74:PHAVU_007G254700g,V7C1E5:PHAVU_004G020000g,V7C…
GO:0050896	biological_process	response to stimulus	1	1155	33	24127	0.802087759828351	0.88363851018413	0.633005378459924	V7B9R2:PHAVU_008G210900g
GO:1902600	biological_process	proton transmembrane transport	1	1155	33	24127	0.802087759828351	0.88363851018413	0.633005378459924	V7AN84:PHAVU_010G095600g
GO:0004222	molecular_function	metalloendopeptidase activity	2	1155	64	24127	0.817743755140871	0.899728347558594	0.652786796536796	V7AVN6:PHAVU_009G149600g,V7CU86:PHAVU_001G094100g
GO:0042803	molecular_function	protein homodimerization activity	1	1155	35	24127	0.820608071858138	0.901720808100856	0.596833642547928	V7CUT7:PHAVU_001G111200g
GO:0006887	biological_process	exocytosis	1	1155	36	24127	0.829208340702728	0.908837822844475	0.58025493025493	V7CBK1:PHAVU_003G210700g
GO:0071704	biological_process	organic substance metabolic process	1	1155	36	24127	0.829208340702728	0.908837822844475	0.58025493025493	V7CQR5:PHAVU_002G258400g
GO:0051539	molecular_function	4 iron, 4 sulfur cluster binding	2	1155	67	24127	0.837105924636412	0.914300415241987	0.623557536990373	V7ADB8:PHAVU_011G023300g,V7CHX2:PHAVU_003G292100g
GO:0006402	biological_process	mRNA catabolic process	1	1155	37	24127	0.837396641997334	0.914300415241987	0.564572364572365	V7AK34:PHAVU_011G097400g
GO:0045892	biological_process	negative regulation of DNA-templated transcription	1	1155	37	24127	0.837396641997334	0.914300415241987	0.564572364572365	V7CZZ8:PHAVU_001G186300g
GO:0046982	molecular_function	protein heterodimerization activity	3	1155	97	24127	0.849139351238114	0.925933041230282	0.646057035747757	D2X5V9:PHAVU_006G093200g,K7W5D2:PHAVU_009G201500g,V7AJB6:PHAVU_011G196500g
GO:0140359	molecular_function	ABC-type transporter activity	5	1155	150	24127	0.850214217765189	0.925933041230282	0.696305916305916	V7AQP1:PHAVU_010G145600g,V7ASG4:PHAVU_010G1404003g,V7ATM6:PHAVU_010G140600g,V7BXD2:PHAVU_005G166500g,V7C8K3:PHAVU_003G122400g
GO:0000145	cellular_component	exocyst	1	1155	39	24127	0.85261526965124	0.925959040606999	0.535619935619936	V7CBK1:PHAVU_003G210700g
GO:0031047	biological_process	RNA-mediated gene silencing	1	1155	39	24127	0.85261526965124	0.925959040606999	0.535619935619936	V7B6V4:PHAVU_008G206600g
GO:0019843	molecular_function	rRNA binding	3	1155	98	24127	0.853973651770565	0.925959040606999	0.639464617015637	V7B0L6:PHAVU_008G022900g,V7BJN7:PHAVU_007G223300g,V7CZ47:PHAVU_001G235900g
GO:0051301	biological_process	cell division	4	1155	125	24127	0.854565002429356	0.925959040606999	0.66845367965368	V7AGV1:PHAVU_011G002100g,V7AW61:PHAVU_009G157900g,V7CP45:PHAVU_002G278300g,V7CU87:PHAVU_002G325300g
GO:0003676	molecular_function	nucleic acid binding	12	1155	326	24127	0.860243186473827	0.930933208118326	0.76892677874273	V7AK34:PHAVU_011G097400g,V7B6U4:PHAVU_008G205900g,V7B6V4:PHAVU_008G206600g,V7BAI1:PHAVU_008G199700g,V7BJX5:PHAVU_006G028900g,V7BL11:PHAVU_007G264300g,V7BUP8:PHAVU_005G0893001g,V7BXA2:PHAVU_005G0893000g,V7BYJ7:PHAVU_004G011600g,V7CF37:PHAVU_003G240600g,V7CFP6:PHAVU_003G263300g,V7CJ55:PHAVU_002G133300g
GO:0005694	cellular_component	chromosome	1	1155	41	24127	0.866410648928781	0.935242768578861	0.509492133882378	A0A097PJ68:
GO:0030014	cellular_component	CCR4-NOT complex	1	1155	41	24127	0.866410648928781	0.935242768578861	0.509492133882378	V7AK34:PHAVU_011G097400g
GO:0004650	molecular_function	polygalacturonase activity	2	1155	73	24127	0.870339696294935	0.938300730514439	0.572306232580205	V7BFA7:PHAVU_007G165300g,V7BH65:PHAVU_007G217500g
GO:0004176	molecular_function	ATP-dependent peptidase activity	1	1155	43	24127	0.87891577773606	0.943019945589117	0.485794825329709	V7AVN6:PHAVU_009G149600g
GO:0010333	molecular_function	terpene synthase activity	1	1155	43	24127	0.87891577773606	0.943019945589117	0.485794825329709	V7BYL1:PHAVU_005G089800g
GO:0003779	molecular_function	actin binding	2	1155	75	24127	0.879952738513856	0.943019945589117	0.557044733044733	V7BG91:PHAVU_007G108800g,V7CZ19:PHAVU_001G160700g
GO:0005516	molecular_function	calmodulin binding	3	1155	104	24127	0.880225393137505	0.943019945589117	0.602572427572428	V7C4C7:MLO,V7CKH3:PHAVU_002G172800g,V7CXT0:PHAVU_001G129600g
GO:0045490	biological_process	pectin catabolic process	3	1155	104	24127	0.880225393137505	0.943019945589117	0.602572427572428	V7ANF1:PHAVU_010G079900g,V7BH80:PHAVU_007G218500g,V7CSC1:PHAVU_002G270900g
GO:0009765	biological_process	photosynthesis, light harvesting	1	1155	44	24127	0.884722631942788	0.945471376957586	0.474754033844943	V5N8I3:
GO:0045893	biological_process	positive regulation of DNA-templated transcription	1	1155	44	24127	0.884722631942788	0.945471376957586	0.474754033844943	V7B9E5:PHAVU_008G286100g
GO:0009734	biological_process	auxin-activated signaling pathway	7	1155	213	24127	0.888760854249943	0.948602607528617	0.686498790724143	V7B0N0:PHAVU_008G024100g,V7B4Z7:PHAVU_008G149600g,V7BDA8:PHAVU_007G105500g,V7BDU6:PHAVU_007G097200g,V7BNT6:PHAVU_006G061500g,V7BUG6:PHAVU_005G004900g,V7C2M6:PHAVU_004G056700g
GO:0004722	molecular_function	protein serine/threonine phosphatase activity	1	1155	45	24127	0.890251235526481	0.949010034384393	0.464203944203944	V7ARQ8:PHAVU_009G031400g
GO:0140658	molecular_function	ATP-dependent chromatin remodeler activity	1	1155	46	24127	0.895514910593623	0.953433785408136	0.454112554112554	V7BDN3:PHAVU_007G116600g
GO:0030247	molecular_function	polysaccharide binding	2	1155	82	24127	0.908638479595735	0.966204395694347	0.509492133882378	V7B2T8:PHAVU_008G008000g,V7C624:PHAVU_004G154800g
GO:0005874	cellular_component	microtubule	4	1155	147	24127	0.925714322458653	0.980941292469717	0.568412992902789	V7AK75:PHAVU_010G006400g,V7BC53:PHAVU_007G070800g,V7BZT6:PHAVU_005G167900g,V7CUY9:PHAVU_001G111700g
GO:0009909	biological_process	regulation of flower development	1	1155	53	24127	0.925935238686368	0.980941292469717	0.394135424324104	V7B9I5:PHAVU_008G285800g
GO:1990961	biological_process	xenobiotic detoxification by transmembrane export across the plasma membrane	1	1155	53	24127	0.925935238686368	0.980941292469717	0.394135424324104	V7AKA1:PHAVU_011G104200g
GO:0000160	biological_process	phosphorelay signal transduction system	1	1155	54	24127	0.929488648976193	0.983488607569371	0.386836620169954	V7CAB9:PHAVU_003G099000g
GO:0106310	molecular_function	protein serine kinase activity	3	1155	122	24127	0.935550144821107	0.988680153045515	0.513668298914201	V7BQM9:PHAVU_006G194600g,V7C4R4:PHAVU_004G085800g,V7CPG4:PHAVU_002G220500g
GO:0048367	biological_process	shoot system development	1	1155	57	24127	0.939159075321274	0.991270244728743	0.366476798055745	V7BNC6:PHAVU_006G051000g
GO:0009733	biological_process	response to auxin	2	1155	94	24127	0.943411356668072	0.99360989696566	0.444450584876117	V7ASU7:PHAVU_010G117500g,V7CN36:PHAVU_002G180400g
GO:0009522	cellular_component	photosystem I	1	1155	59	24127	0.944858009497718	0.99360989696566	0.354053855748771	V5N8I3:
GO:0009873	biological_process	ethylene-activated signaling pathway	1	1155	59	24127	0.944858009497718	0.99360989696566	0.354053855748771	V7BFM0:PHAVU_007G150600g
GO:0004714	molecular_function	transmembrane receptor protein tyrosine kinase activity	1	1155	63	24127	0.954705570890022	0.999999999999992	0.33157424585996	V7CCL3:PHAVU_003G239500g
GO:0006511	biological_process	ubiquitin-dependent protein catabolic process	2	1155	101	24127	0.957438740586222	0.999999999999992	0.413647078993614	V7B9R2:PHAVU_008G210900g,V7CH05:PHAVU_003G264300g
GO:0000398	biological_process	mRNA splicing, via spliceosome	1	1155	65	24127	0.958949305695528	0.999999999999992	0.321371961371961	V7BZP0:PHAVU_005G127700g
GO:0016168	molecular_function	chlorophyll binding	1	1155	66	24127	0.960919779967063	0.999999999999992	0.316502689229962	V5N8I3:
GO:0042910	molecular_function	xenobiotic transmembrane transporter activity	1	1155	66	24127	0.960919779967063	0.999999999999992	0.316502689229962	V7AKA1:PHAVU_011G104200g
GO:0005743	cellular_component	mitochondrial inner membrane	2	1155	104	24127	0.962370875358276	0.999999999999992	0.401714951714952	V7BRM6:PHAVU_006G144000g,V7CW50:PHAVU_001G083800g
GO:0015297	molecular_function	antiporter activity	2	1155	108	24127	0.968099549629332	0.999999999999992	0.386836620169954	V7AKA1:PHAVU_011G104200g,V7AN84:PHAVU_010G095600g
GO:1990904	cellular_component	ribonucleoprotein complex	11	1155	372	24127	0.97058436403719	0.999999999999992	0.617690732206861	V7B6V4:PHAVU_008G206600g,V7B7E5:PHAVU_008G227300g,V7BC32:PHAVU_007G072100g,V7BCR6:PHAVU_008G266400g,V7BL54:PHAVU_007G268100g,V7BME5:PHAVU_006G099500g,V7BUX8:PHAVU_006G203800g,V7CL73:PHAVU_002G190400g,V7CTV4:PHAVU_001G008500g,V7CZ47:PHAVU_001G235900g,V7D161:PHAVU_001G191700g
GO:0003743	molecular_function	translation initiation factor activity	1	1155	73	24127	0.972305918436357	0.999999999999992	0.286153116290103	V7D180:PHAVU_001G220900g
GO:0009523	cellular_component	photosystem II	1	1155	76	24127	0.976106934914702	0.999999999999992	0.274857598541809	V5N8I3:
GO:0006260	biological_process	DNA replication	1	1155	78	24127	0.978346709053157	0.999999999999992	0.267809967809968	V7BLW1:PHAVU_006G0865002g
GO:0008270	molecular_function	zinc ion binding	24	1155	723	24127	0.979873581040386	0.999999999999992	0.693416680138672	P80366:,V5N927:,V7AV39:PHAVU_009G134700g,V7AXQ4:PHAVU_009G178900g,V7AZR5:PHAVU_009G149500g,V7AZV4:PHAVU_008G006200g,V7B0R4:PHAVU_008G027500g,V7B9E5:PHAVU_008G286100g,V7BAS6:PHAVU_008G207700g,V7BEX3:PHAVU_007G151300g,V7BQS0:PHAVU_006G200600g,V7C1S2:PHAVU_005G1861000g,V7C595:PHAVU_004G132500g,V7C611:PHAVU_004G122700g,V7C9Z9:PHAVU_003G060400g,V7CCJ3:PHAVU_003G133900g,V7CE65:PHAVU_003G178600g,V7CFP6:…
GO:0006468	biological_process	protein phosphorylation	55	1155	1470	24127	0.980180597262823	0.999999999999992	0.781567865241335	V7AGH7:PHAVU_011G112700g,V7AIE3:PHAVU_011G169300g,V7AJT4:PHAVU_011G186900g,V7AM67:PHAVU_010G068300g,V7AR46:PHAVU_010G100700g,V7AYQ5:PHAVU_009G229800g,V7B2I0:PHAVU_008G079800g,V7B3L8:PHAVU_008G117700g,V7B508:PHAVU_008G039500g,V7B5C3:PHAVU_008G082400g,V7B5M9:PHAVU_008G176300g,V7B6H7:PHAVU_008G083700g,V7B7S7:PHAVU_008G120600g,V7B7Z5:PHAVU_008G245600g,V7B8V2:PHAVU_008G264100g,V7B8X7:PHAVU_008G266600g…
GO:0007018	biological_process	microtubule-based movement	1	1155	80	24127	0.980376687837824	0.999999999999992	0.261114718614719	V7BZT6:PHAVU_005G167900g
GO:0003777	molecular_function	microtubule motor activity	1	1155	81	24127	0.981319213955315	0.999999999999992	0.257891080113302	V7BZT6:PHAVU_005G167900g
GO:0009536	cellular_component	plastid	1	1155	81	24127	0.981319213955315	0.999999999999992	0.257891080113302	V7BYL1:PHAVU_005G089800g
GO:0006470	biological_process	protein dephosphorylation	2	1155	125	24127	0.984356122404397	0.999999999999992	0.33422683982684	V7ARQ8:PHAVU_009G031400g,V7BU01:PHAVU_005G074100g
GO:0016740	molecular_function	transferase activity	3	1155	167	24127	0.987907055577152	0.999999999999992	0.375254685434326	V7AWF0:PHAVU_009G054800g,V7BEA5:PHAVU_007G056100g,V7CMY8:PHAVU_002G249600g
GO:0008017	molecular_function	microtubule binding	2	1155	134	24127	0.98933680655694	0.999999999999992	0.311778768495186	V7BZT6:PHAVU_005G167900g,V7C534:PHAVU_003G018100g
GO:0003723	molecular_function	RNA binding	35	1155	1030	24127	0.989348792331753	0.999999999999992	0.709826419535157	T2DND6:PHAVU_002G084500g,U5U2Q2:,V7AHU9:PHAVU_011G030600g,V7ANI2:PHAVU_010G112800g,V7APP1:PHAVU_010G116100g,V7ASP6:PHAVU_009G063200g,V7AV19:PHAVU_009G046200g,V7AYR7:PHAVU_009G237900g,V7B0E3:PHAVU_009G201200g,V7B0X9:PHAVU_008G033500g,V7B1N5:PHAVU_008G033600g,V7B5W5:PHAVU_008G174100g,V7B6L4:PHAVU_008G206200g,V7B8G5:PHAVU_008G257600g,V7BBX8:PHAVU_007G063700g,V7BGA9:PHAVU_007G195800g,V7BNQ6:PHAVU_006…
GO:0017018	molecular_function	myosin phosphatase activity	1	1155	99	24127	0.992300717486012	0.999999999999992	0.211001792819975	V7BU01:PHAVU_005G074100g
GO:0006486	biological_process	protein glycosylation	1	1155	101	24127	0.993023134409025	0.999999999999992	0.206823539496807	V7CHJ3:PHAVU_002G084400g
GO:0004672	molecular_function	protein kinase activity	24	1155	803	24127	0.99617157543836	0.999999999999992	0.624334071905678	V7AGH7:PHAVU_011G112700g,V7AJT4:PHAVU_011G186900g,V7B2I0:PHAVU_008G079800g,V7B7Z5:PHAVU_008G245600g,V7B8V2:PHAVU_008G264100g,V7B8X7:PHAVU_008G266600g,V7BAY6:PHAVU_008G212500g,V7BDM2:PHAVU_008G292500g,V7BF42:PHAVU_007G078800g,V7BIJ0:PHAVU_007G260300g,V7BSE5:PHAVU_006G169700g,V7BSJ2:PHAVU_006G133400g,V7C1E4:PHAVU_004G023700g,V7C2I6:PHAVU_004G125100g,V7C7N5:PHAVU_004G173300g,V7CB02:PHAVU_003G120800g…
GO:0005840	cellular_component	ribosome	7	1155	333	24127	0.996621186441492	0.999999999999992	0.439111839111839	V7B7E5:PHAVU_008G227300g,V7BC32:PHAVU_007G072100g,V7BME5:PHAVU_006G099500g,V7CL73:PHAVU_002G190400g,V7CTV4:PHAVU_001G008500g,V7CZ47:PHAVU_001G235900g,V7D161:PHAVU_001G191700g
GO:0006281	biological_process	DNA repair	1	1155	120	24127	0.997264894274089	0.999999999999992	0.174076479076479	V7BLW1:PHAVU_006G0865002g
GO:0006397	biological_process	mRNA processing	1	1155	121	24127	0.997396482857145	0.999999999999992	0.17263783048907	V7C002:PHAVU_005G172200g
GO:0016757	molecular_function	glycosyltransferase activity	1	1155	123	24127	0.997640986945191	0.999999999999992	0.169830711294126	V7B015:PHAVU_009G248100g
GO:0007165	biological_process	signal transduction	3	1155	214	24127	0.998145192814625	0.999999999999992	0.29283893676417	V7AKT7:PHAVU_010G027100g,V7ATI6:PHAVU_010G136800g,V7BBN7:PHAVU_008G267600g
GO:0051707	biological_process	response to other organism	3	1155	215	24127	0.99821958070437	0.999999999999992	0.291476895197825	V7BI74:PHAVU_007G254700g,V7BVZ7:PHAVU_005G051800g,V7CZ86:PHAVU_001G133400g
GO:0022857	molecular_function	transmembrane transporter activity	5	1155	289	24127	0.998372058156177	0.999999999999992	0.36140445483006	Q1KSI8:,V7AHI0:PHAVU_011G150000g,V7AZM2:PHAVU_008G002000g,V7C2L3:PHAVU_004G061900g,V7CFB4:PHAVU_003G2541001g
GO:0003735	molecular_function	structural constituent of ribosome	9	1155	419	24127	0.998445024029451	0.999999999999992	0.448693549886867	V7B7E5:PHAVU_008G227300g,V7BC32:PHAVU_007G072100g,V7BME5:PHAVU_006G099500g,V7BVP3:PHAVU_005G126000g,V7CL73:PHAVU_002G190400g,V7CTV4:PHAVU_001G008500g,V7CWW6:PHAVU_001G104800g,V7CZ47:PHAVU_001G235900g,V7D161:PHAVU_001G191700g
GO:0006412	biological_process	translation	8	1155	407	24127	0.999169210139794	0.999999999999992	0.410598083325356	V7ANE2:PHAVU_011G203500g,V7AU53:PHAVU_010G154200g,V7B7E5:PHAVU_008G227300g,V7BC32:PHAVU_007G072100g,V7BME5:PHAVU_006G099500g,V7CL73:PHAVU_002G190400g,V7CZ47:PHAVU_001G235900g,V7D161:PHAVU_001G191700g
GO:0046983	molecular_function	protein dimerization activity	7	1155	389	24127	0.99949528593518	0.999999999999992	0.375897795435071	V7AEH4:PHAVU_011G057400g,V7AGS4:PHAVU_011G1223001g,V7B2C3:PHAVU_009G259500g,V7B3J0:PHAVU_009G258800g,V7B3J4:PHAVU_009G259300g,V7BFN9:PHAVU_007G091000g,V7CLS1:PHAVU_002G141500g
GO:0043565	molecular_function	sequence-specific DNA binding	3	1155	258	24127	0.999703413813964	0.999999999999992	0.242897412664855	V7B147:PHAVU_008G039900g,V7CC73:PHAVU_003G156300g,V7D2Q2:PHAVU_001G266300g
GO:0043531	molecular_function	ADP binding	10	1155	506	24127	0.999742034781409	0.999999999999992	0.412829594647776	V7AJN2:PHAVU_011G149400g,V7AKT7:PHAVU_010G027100g,V7ALR7:PHAVU_010G026400g,V7ATI6:PHAVU_010G136800g,V7BI74:PHAVU_007G254700g,V7BJZ7:PHAVU_006G0279000g,V7BMJ4:PHAVU_006G0278000g,V7C4G2:PHAVU_003G002400g,V7CCS9:PHAVU_003G247400g,V7CZ86:PHAVU_001G133400g
GO:0009535	cellular_component	chloroplast thylakoid membrane	1	1155	180	24127	0.999858572983882	0.999999999999992	0.116050986050986	V5N8I3:
GO:0016020	cellular_component	membrane	233	1155	6002	24127	0.999952824909508	0.999999999999992	0.810926083801792	A0A088LHH7:,E2JFD6:O6FAD,Q107R6:Aqp1,Q1KSI8:,Q506K0:PIP1;2,Q8H6U1:CNGC-C,T2DLZ1:,T2DP46:,T2DP47:,V5N8M3:,V5N8N3:,V5N991:,V7ACT9:PHAVU_011G000200g,V7ADB8:PHAVU_011G023300g,V7ADG7:PHAVU_011G022200g,V7AE72:PHAVU_011G023200g,V7AEP6:PHAVU_011G063800g,V7AF91:PHAVU_011G078900g,V7AFE7:PHAVU_011G024500g,V7AGH7:PHAVU_011G112700g,V7AGV1:PHAVU_011G002100g,V7AHN4:PHAVU_011G089900g,V7AIE3:PHAVU_011G169300g,V7A…
GO:0016567	biological_process	protein ubiquitination	1	1155	275	24127	0.999998720932774	0.999999999999992	0.0759606454151909	V7BK80:PHAVU_006G037700g
GO:0006355	biological_process	regulation of DNA-templated transcription	7	1155	562	24127	0.999999248683575	0.999999999999992	0.260185484740645	V7B0N4:PHAVU_009G209500g,V7B7N7:PHAVU_008G235600g,V7BAL9:PHAVU_008G236000g,V7BG74:PHAVU_007G107500g,V7BL77:PHAVU_007G267900g,V7BQT5:PHAVU_006G199700g,V7CKH3:PHAVU_002G172800g
GO:0003700	molecular_function	DNA-binding transcription factor activity	13	1155	862	24127	0.999999966382462	0.999999999999992	0.315033999256737	Q93XA0:PHAVU_001G123300g,V7AGL8:PHAVU_011G0937000g,V7AMZ6:PHAVU_010G085300g,V7B147:PHAVU_008G039900g,V7B9E5:PHAVU_008G286100g,V7BMN3:PHAVU_006G104700g,V7BNS6:PHAVU_006G062200g,V7BZJ6:PHAVU_005G124100g,V7CC73:PHAVU_003G156300g,V7CLS1:PHAVU_002G141500g,V7CWP0:PHAVU_001G089100g,V7CZ27:PHAVU_001G234600g,V7D2Q2:PHAVU_001G266300g
GO:0003677	molecular_function	DNA binding	25	1155	1281	24127	0.999999986002154	0.999999999999992	0.407673253106508	V7AG23:PHAVU_011G041300g,V7B0N4:PHAVU_009G209500g,V7B339:PHAVU_009G245600g,V7B7N7:PHAVU_008G235600g,V7BAF7:PHAVU_007G023600g,V7BAL9:PHAVU_008G236000g,V7BDN3:PHAVU_007G116600g,V7BG74:PHAVU_007G107500g,V7BJS9:PHAVU_007G188400g,V7BL77:PHAVU_007G267900g,V7BMN3:PHAVU_006G104700g,V7BNS6:PHAVU_006G062200g,V7BQT5:PHAVU_006G199700g,V7BUF6:PHAVU_005G005700g,V7C3S2:PHAVU_004G095600g,V7C499:PHAVU_004G176100g…
GO:0005634	cellular_component	nucleus	53	1155	2577	24127	0.999999999999992	0.999999999999992	0.429618318558947	A0A097PJ68:,T2DLR6:,U5U2Q2:,V7AEH4:PHAVU_011G057400g,V7AK34:PHAVU_011G097400g,V7AL26:PHAVU_010G008000g,V7AMZ6:PHAVU_010G085300g,V7ANJ4:PHAVU_010G084600g,V7APG2:PHAVU_010G132700g,V7APU5:PHAVU_010G148300g,V7AY20:PHAVU_009G133800g,V7AY36:PHAVU_009G188000g,V7AZS2:PHAVU_009G183100g,V7B0N4:PHAVU_009G209500g,V7B147:PHAVU_008G039900g,V7B1L6:PHAVU_009G202400g,V7B1N5:PHAVU_008G033600g,V7B2N9:PHAVU_009G2314…
