# Supplementary material for: Research on the mechanism of Bacillus velezensis A-27 in enhancing the resistance of red kidney beans to soybean cyst nematode based on TMT proteomics analysis
Source: Front Plant Sci. 2024 Sep 23;15:1458330. doi: 10.3389/fpls.2024.1458330 (PMC11456435; doi:10.3389/fpls.2024.1458330)
Supplement: Supplementary file 5 [file Table4.xls]

Accession	Gene Name	Description	Coverage [%]	# Peptides	# PSMs	# Unique Peptides	# AAs	MW [kDa]	calc. pI	Score Sequest HT: Sequest HT	Average(A4)	Average(A3)	log2FoldChange	FoldChange	Regulation	p-value	q-value
V7BPB1	PHAVU_006G079500g	Uncharacterized protein OS=Phaseolus vulgaris OX=3885 GN=PHAVU_006G079500g PE=3 SV=1	4	2	2	2	518	55.9	6.62	4.98	13.5575533333333	15.28811	-1.73055666666667	0.301335663540611	Down	5.87100720492788e-09	3.99281969195989e-05
V7BZ05	PHAVU_004G021400g	Cytochrome P450 OS=Phaseolus vulgaris OX=3885 GN=PHAVU_004G021400g PE=3 SV=1	38	18	37	9	520	58.5	6.9	100.71	18.7510466666667	20.1464633333333	-1.39541666666667	0.380134885194864	Down	1.10314123275588e-08	3.99281969195989e-05
T2DNH8	NA	Glutamine synthetase OS=Phaseolus vulgaris OX=3885 PE=2 SV=1	54	15	60	2	356	39.1	6.13	121.13	18.1893	16.9167533333333	1.27254666666667	2.41587643456503	Up	3.11219319554658e-08	7.50972218085389e-05
V7CFJ5	PHAVU_002G033300g	NmrA-like domain-containing protein OS=Phaseolus vulgaris OX=3885 GN=PHAVU_002G033300g PE=4 SV=1	34	10	25	1	308	34	5.22	49.32	14.5649266666667	12.68683	1.87809666666667	3.67589782635884	Up	6.03831652888608e-08	0.000106714648620026
V7C889	PHAVU_003G048300g	Phosphatidylinositol-specific phospholipase C X domain-containing protein OS=Phaseolus vulgaris OX=3885 GN=PHAVU_003G048300g PE=4 SV=1	13	5	9	4	402	44.2	7.83	21.17	17.0137066666667	15.1913	1.82240666666667	3.53670691018661	Up	8.31775473986513e-08	0.000106714648620026
V7AW61	PHAVU_009G157900g	CRAL-TRIO domain-containing protein OS=Phaseolus vulgaris OX=3885 GN=PHAVU_009G157900g PE=3 SV=1	52	23	40	17	558	62.4	4.86	108.17	19.3270633333333	18.6078133333333	0.719250000000002	1.6463259523887	Up	9.46114466793378e-08	0.000106714648620026
V7CYQ0	PHAVU_001G216800g	Protein kinase domain-containing protein OS=Phaseolus vulgaris OX=3885 GN=PHAVU_001G216800g PE=3 SV=1	55	18	29	10	361	39.3	6.54	66.59	19.6680933333333	18.8998766666667	0.768216666666667	1.70316318055571	Up	1.0868114735497e-07	0.000106714648620026
V7B929	MOCS3	Adenylyltransferase and sulfurtransferase MOCS3 OS=Phaseolus vulgaris OX=3885 GN=MOCS3 PE=3 SV=1	16	7	12	7	457	49.5	7.94	26.55	17.9664833333333	18.4198333333333	-0.45335	0.730344984980181	Down	1.1793302789891e-07	0.000106714648620026
V7BMR9	PHAVU_007G276100g	Albumin-2 OS=Phaseolus vulgaris OX=3885 GN=PHAVU_007G276100g PE=4 SV=1	29	5	9	3	226	25.2	7.64	25.57	17.9845166666667	16.23033	1.75418666666666	3.37336088340734	Up	1.48086719519225e-07	0.000118109616378014
V7CRL2	PHAVU_002G277900g	Enoyl reductase (ER) domain-containing protein OS=Phaseolus vulgaris OX=3885 GN=PHAVU_002G277900g PE=3 SV=1	53	20	59	20	432	45.9	7.85	128.2	20.8078066666667	19.3773366666667	1.43047	2.69534509801764	Up	1.6612634451432e-07	0.000118109616378014
V7B0I6	PHAVU_009G171900g	Rhodanese domain-containing protein OS=Phaseolus vulgaris OX=3885 GN=PHAVU_009G171900g PE=4 SV=1	24	6	7	6	287	31.9	8.84	18.28	16.5527733333333	15.9527766666667	0.599996666666668	1.51571306446556	Up	1.79473101278928e-07	0.000118109616378014
V7BKK8	PHAVU_007G250000g	glutathione transferase OS=Phaseolus vulgaris OX=3885 GN=PHAVU_007G250000g PE=3 SV=1	36	7	31	7	225	25.6	5.45	73.92	19.80192	17.8353633333333	1.96655666666667	3.90834186620018	Up	2.10745501144855e-07	0.000127132223565634
V7B4J7	PHAVU_008G144900g	Titin-like OS=Phaseolus vulgaris OX=3885 GN=PHAVU_008G144900g PE=4 SV=1	17	28	30	28	1814	202.7	4.42	67.28	19.9807233333333	17.9473666666667	2.03335666666667	4.09356177440376	Up	3.43959947345471e-07	0.000167676435190372
V7CW50	PHAVU_001G083800g	Mitochondrial pyruvate carrier OS=Phaseolus vulgaris OX=3885 GN=PHAVU_001G083800g PE=3 SV=1	41	3	6	3	106	12.4	9.42	13.47	17.7441333333333	15.2943666666667	2.44976666666667	5.46327735599049	Up	3.4529944466839e-07	0.000167676435190372
V7D1N0	PHAVU_001G206900g	UspA domain-containing protein OS=Phaseolus vulgaris OX=3885 GN=PHAVU_001G206900g PE=4 SV=1	13	2	4	2	162	17.4	7.87	10.44	15.96428	17.55451	-1.59023	0.332118501692644	Down	3.47443918753361e-07	0.000167676435190372
P04770	NA	Glutamine synthetase PR-1 OS=Phaseolus vulgaris OX=3885 PE=2 SV=1	65	16	55	3	356	39.1	6.13	79.78	19.7819966666667	18.4773966666667	1.3046	2.47015230765867	Up	4.29953673403978e-07	0.00018607922350754
V7BQK3	PHAVU_006G192600g	MSP domain-containing protein OS=Phaseolus vulgaris OX=3885 GN=PHAVU_006G192600g PE=3 SV=1	13	3	6	2	237	27	9.28	10.59	17.5599466666667	16.6024466666667	0.9575	1.9419418486847	Up	4.52858435863922e-07	0.00018607922350754
V7C8Q5	PHAVU_003G023600g	Bet v I/Major latex protein domain-containing protein OS=Phaseolus vulgaris OX=3885 GN=PHAVU_003G023600g PE=3 SV=1	74	9	20	9	154	17.5	5.41	55.83	20.2208933333333	16.6778966666667	3.54299666666667	11.6559659801531	Up	4.62691811456793e-07	0.00018607922350754
V7B5H1	PHAVU_008G144800g	Titin (Fragment) OS=Phaseolus vulgaris OX=3885 GN=PHAVU_008G144800g PE=4 SV=1	20	27	35	27	2926	329.6	4.46	85.6	19.84397	17.2526566666667	2.59131333333333	6.02647059015593	Up	5.03156558781616e-07	0.000191702648895796
V7C4C5	PHAVU_004G111600g	Citrate transporter-like domain-containing protein OS=Phaseolus vulgaris OX=3885 GN=PHAVU_004G111600g PE=4 SV=1	4	3	4	2	540	58.2	7.39	10.62	17.9767266666667	15.32463	2.65209666666667	6.28580129449037	Up	6.26801497853552e-07	0.000205035363693514
V7BTM5	PHAVU_006G205400g	Nitronate monooxygenase domain-containing protein OS=Phaseolus vulgaris OX=3885 GN=PHAVU_006G205400g PE=4 SV=1	51	14	34	14	336	35.8	5.68	73.76	18.1389566666667	19.5599766666667	-1.42102	0.37344818715104	Down	6.64915957661122e-07	0.000205035363693514
V7AY36	PHAVU_009G188000g	Uncharacterized protein OS=Phaseolus vulgaris OX=3885 GN=PHAVU_009G188000g PE=3 SV=1	22	7	11	6	264	30.4	4.31	29.18	17.37654	19.0650433333333	-1.68850333333333	0.310248613195327	Down	6.70842591412861e-07	0.000205035363693514
V7B2Y3	PHAVU_009G240600g	GH18 domain-containing protein OS=Phaseolus vulgaris OX=3885 GN=PHAVU_009G240600g PE=4 SV=1	42	15	49	15	289	32.9	6.1	126.86	18.2799333333333	21.4870666666667	-3.20713333333333	0.108282099196655	Down	6.80399678666081e-07	0.000205035363693514
V7C6Q8	PHAVU_003G003100g	Peroxidase OS=Phaseolus vulgaris OX=3885 GN=PHAVU_003G003100g PE=3 SV=1	57	15	49	12	330	35.2	5.08	131.79	20.6773466666667	18.3949633333333	2.28238333333334	4.86480957215164	Up	6.91426335568796e-07	0.000205035363693514
V7B2C3	PHAVU_009G259500g	Uncharacterized protein OS=Phaseolus vulgaris OX=3885 GN=PHAVU_009G259500g PE=4 SV=1	33	9	18	5	372	41.5	6.4	31.25	18.75251	17.5862566666667	1.16625333333333	2.24428101611733	Up	7.08092843257058e-07	0.000205035363693514
V7CE01	PHAVU_003G2848001g	PLATZ transcription factor family protein (Fragment) OS=Phaseolus vulgaris OX=3885 GN=PHAVU_003G2848001g PE=4 SV=1	16	4	4	4	259	29.3	9.51	10.19	16.4343766666667	15.6566033333333	0.777773333333332	1.71448268396984	Up	8.54104634287891e-07	0.000217685854818563
V7BHE2	PHAVU_007G196800g	Uncharacterized protein OS=Phaseolus vulgaris OX=3885 GN=PHAVU_007G196800g PE=3 SV=1	16	11	20	9	890	101.1	9.03	35.41	17.9434966666667	17.0518533333333	0.891643333333334	1.85528822725788	Up	8.54615754582151e-07	0.000217685854818563
V7CB02	PHAVU_003G120800g	Protein kinase domain-containing protein OS=Phaseolus vulgaris OX=3885 GN=PHAVU_003G120800g PE=4 SV=1	45	14	21	11	360	39.3	8.97	45.89	18.7679866666667	17.6353833333333	1.13260333333333	2.19254025889806	Up	8.99819599568228e-07	0.000217685854818563
V7BDM2	PHAVU_008G292500g	Uncharacterized protein OS=Phaseolus vulgaris OX=3885 GN=PHAVU_008G292500g PE=4 SV=1	33	13	20	13	562	63	5.9	56.65	18.7035266666667	18.09185	0.611676666666664	1.5280340230865	Up	9.66299176169905e-07	0.000217685854818563
V7CAB3	PHAVU_003G098500g	DUF679 domain-containing protein OS=Phaseolus vulgaris OX=3885 GN=PHAVU_003G098500g PE=3 SV=1	18	4	7	4	210	22.6	7.37	17.19	18.1021	15.7975433333333	2.30455666666667	4.94015622868986	Up	1.02792932765983e-06	0.000217685854818563
V7BB78	PHAVU_008G254200g	Pyridoxamine 5'-phosphate oxidase putative domain-containing protein OS=Phaseolus vulgaris OX=3885 GN=PHAVU_008G254200g PE=4 SV=1	34	10	20	10	373	41.4	6.67	74.2	19.3082166666667	18.8822933333333	0.425923333333333	1.3434320321214	Up	1.04196494986641e-06	0.000217685854818563
V7CB75	PHAVU_003G198700g	RNase III domain-containing protein OS=Phaseolus vulgaris OX=3885 GN=PHAVU_003G198700g PE=4 SV=1	13	2	3	2	179	19.3	8.68	8.61	15.3496933333333	16.4868433333333	-1.13715	0.454656851825572	Down	1.05756492858386e-06	0.000217685854818563
V7CQ92	PHAVU_002G209700g	PPM-type phosphatase domain-containing protein OS=Phaseolus vulgaris OX=3885 GN=PHAVU_002G209700g PE=4 SV=1	44	10	18	5	282	30.6	7.14	43.3	18.5455166666667	17.97767	0.567846666666668	1.48230945777519	Up	1.1009995394568e-06	0.000217685854818563
V7AQ57	PHAVU_010G071900g	Glycosyltransferase OS=Phaseolus vulgaris OX=3885 GN=PHAVU_010G071900g PE=3 SV=1	19	7	11	7	485	53.7	6.65	20.23	18.20195	16.5701433333333	1.63180666666667	3.09900840268124	Up	1.10423342081554e-06	0.000217685854818563
V7AKD5	PHAVU_010G0154000g	Aspartate/glutamate/uridylate kinase domain-containing protein (Fragment) OS=Phaseolus vulgaris OX=3885 GN=PHAVU_010G0154000g PE=3 SV=1	18	11	21	10	697	75.3	6.62	48	16.3979966666667	18.97011	-2.57211333333333	0.168157690636381	Down	1.10500393089302e-06	0.000217685854818563
V7ADH3	PHAVU_011G0280001g	Carboxypeptidase (Fragment) OS=Phaseolus vulgaris OX=3885 GN=PHAVU_011G0280001g PE=3 SV=1	10	3	4	3	383	43.6	6.24	8.41	16.0822766666667	15.2078433333333	0.874433333333332	1.83328785992905	Up	1.16928231974918e-06	0.000217685854818563
V7AX53	PHAVU_009G107200g	UBC core domain-containing protein OS=Phaseolus vulgaris OX=3885 GN=PHAVU_009G107200g PE=3 SV=1	27	4	6	4	157	17.8	8.16	12.17	16.4603433333333	16.8312333333333	-0.370889999999999	0.773305296790057	Down	1.17772399574783e-06	0.000217685854818563
F8QXQ0	PHAVU_003G282500g	Defensin D2 OS=Phaseolus vulgaris OX=3885 GN=PHAVU_003G282500g PE=2 SV=1	40	4	10	4	78	8.8	8.95	18.91	16.1858633333333	17.8760566666667	-1.69019333333333	0.309885394939146	Down	1.20942051610732e-06	0.000217685854818563
V7CCH8	PHAVU_003G236500g	Peroxidase OS=Phaseolus vulgaris OX=3885 GN=PHAVU_003G236500g PE=3 SV=1	44	11	26	9	329	36	8.75	75.19	20.07183	18.18544	1.88639	3.69708957932863	Up	1.25358688917885e-06	0.000217685854818563
T2DNN2	NA	Aspartic proteinase nepenthesin-1 OS=Phaseolus vulgaris OX=3885 PE=2 SV=1	22	8	13	8	477	51.5	8.66	27.04	15.98138	16.8777433333333	-0.896363333333335	0.537239269184301	Down	1.27604364060147e-06	0.000217685854818563
V7BQT1	PHAVU_006G199200g	PB1 domain-containing protein OS=Phaseolus vulgaris OX=3885 GN=PHAVU_006G199200g PE=4 SV=1	27	7	16	7	490	53.7	8.35	31.53	17.2596166666667	16.4842466666667	0.775369999999999	1.71162896707295	Up	1.28257905368635e-06	0.000217685854818563
V7BH64	PHAVU_007G222900g	Fructose-bisphosphate aldolase OS=Phaseolus vulgaris OX=3885 GN=PHAVU_007G222900g PE=3 SV=1	43	16	49	12	357	38.3	7.88	87.57	19.8058233333333	18.0320433333333	1.77378	3.41948722606308	Up	1.28459942393346e-06	0.000217685854818563
V7AVZ9	PHAVU_009G042400g	AB hydrolase-1 domain-containing protein OS=Phaseolus vulgaris OX=3885 GN=PHAVU_009G042400g PE=4 SV=1	21	4	6	4	282	31.1	5.99	7.38	16.6076433333333	15.3692466666667	1.23839666666666	2.35936179805876	Up	1.29306420185083e-06	0.000217685854818563
V7C2Y0	PHAVU_004G029500g	Glycosyltransferase OS=Phaseolus vulgaris OX=3885 GN=PHAVU_004G029500g PE=3 SV=1	3	2	3	1	458	52.4	5.99	5.37	15.5386633333333	14.32635	1.21231333333333	2.31708879726256	Up	1.32493797770931e-06	0.000217982409559948
V7AQR7	PHAVU_009G002200g	amidophosphoribosyltransferase OS=Phaseolus vulgaris OX=3885 GN=PHAVU_009G002200g PE=3 SV=1	33	15	31	11	575	62.9	6.09	76.24	19.7256666666667	18.58116	1.14450666666667	2.21070522095697	Up	1.38992587021389e-06	0.000222418910942136
V7BUW3	PHAVU_005G095300g	phosphoenolpyruvate carboxylase OS=Phaseolus vulgaris OX=3885 GN=PHAVU_005G095300g PE=3 SV=1	23	22	38	5	966	110.6	6.58	74.77	16.1926233333333	17.0323666666667	-0.839743333333335	0.558742964912633	Down	1.4133540410745e-06	0.000222418910942136
V7CEI7	PHAVU_003G190800g	Uncharacterized protein OS=Phaseolus vulgaris OX=3885 GN=PHAVU_003G190800g PE=3 SV=1	27	7	11	6	251	29.4	4.4	16.27	17.28503	17.8310333333333	-0.546003333333335	0.684914907491497	Down	1.60098354372403e-06	0.000246565358507662
V7AHH1	PHAVU_011G020400g	Rhodanese domain-containing protein OS=Phaseolus vulgaris OX=3885 GN=PHAVU_011G020400g PE=4 SV=1	52	5	13	5	136	15	6.07	51.11	18.4122866666667	16.4652666666667	1.94702	3.85577268295135	Up	1.6349132764702e-06	0.000246565358507662
V7CN64	PHAVU_002G173400g	Uncharacterized protein OS=Phaseolus vulgaris OX=3885 GN=PHAVU_002G173400g PE=4 SV=1	26	7	11	7	281	31.5	8.25	25.48	17.5069933333333	18.21984	-0.712846666666668	0.610115096289326	Down	1.75857102955571e-06	0.000256137736503524
V7BYR4	PHAVU_005G135300g	Uncharacterized protein OS=Phaseolus vulgaris OX=3885 GN=PHAVU_005G135300g PE=3 SV=1	35	7	46	7	287	30.8	7.88	115.13	20.6589366666667	19.3041866666667	1.35475	2.5575279383336	Up	1.77911305569553e-06	0.000256137736503524
V7B8Q2	PHAVU_008G147800g	Germin-like protein OS=Phaseolus vulgaris OX=3885 GN=PHAVU_008G147800g PE=3 SV=1	20	4	15	4	220	23.6	6.38	35.97	19.16346	17.7919333333333	1.37152666666667	2.58744225662629	Up	1.80453440553664e-06	0.000256137736503524
V7BYF5	PHAVU_005G127600g	C2H2-type domain-containing protein OS=Phaseolus vulgaris OX=3885 GN=PHAVU_005G127600g PE=3 SV=1	17	5	9	5	296	31.9	4.93	19.27	17.5127733333333	18.596	-1.08322666666666	0.471972050634459	Down	1.91733371137173e-06	0.000266270893502198
V7CHX4	PHAVU_002G092200g	Leucine-rich repeat-containing N-terminal plant-type domain-containing protein OS=Phaseolus vulgaris OX=3885 GN=PHAVU_002G092200g PE=4 SV=1	35	11	22	11	449	49.6	8.28	53.67	19.3355333333333	17.6404766666667	1.69505666666667	3.23789604287438	Up	1.96568493311845e-06	0.000266270893502198
V7CX95	PHAVU_001G077700g	L-arabinokinase OS=Phaseolus vulgaris OX=3885 GN=PHAVU_001G077700g PE=4 SV=1	30	24	37	24	996	109.3	6.3	90.09	19.7485	18.6769333333333	1.07156666666667	2.10171444446793	Up	1.98627272401142e-06	0.000266270893502198
V7BLV7	PHAVU_006G006700g	Protein kinase domain-containing protein OS=Phaseolus vulgaris OX=3885 GN=PHAVU_006G006700g PE=4 SV=1	20	11	15	11	618	67.4	5.5	38.14	18.66625	18.1293466666667	0.536903333333335	1.45085499115942	Up	2.23334343163289e-06	0.0002939486018471
V7CA54	PHAVU_003G168800g	galactinol--sucrose galactosyltransferase OS=Phaseolus vulgaris OX=3885 GN=PHAVU_003G168800g PE=3 SV=1	19	11	14	11	751	82.5	6.13	18.83	18.4045533333333	17.52479	0.879763333333333	1.84007342195284	Up	2.40644449299144e-06	0.000311075922942233
B2ZP46	NA	BURP domain-containing protein OS=Phaseolus vulgaris OX=3885 PE=2 SV=1	3	1	1	1	338	36.5	8.21	1.75	12.0293066666667	14.7336166666667	-2.70431	0.15343398772283	Down	2.52021522101064e-06	0.000320067333068351
V7C6I5	PHAVU_003G064200g	Amine oxidase OS=Phaseolus vulgaris OX=3885 GN=PHAVU_003G064200g PE=3 SV=1	18	11	18	5	755	84.2	7.05	47.61	17.7680533333333	16.43432	1.33373333333333	2.52054084523072	Up	2.56961914458465e-06	0.000320715051511177
V7C9P2	PHAVU_003G082400g	PB1 domain-containing protein OS=Phaseolus vulgaris OX=3885 GN=PHAVU_003G082400g PE=4 SV=1	20	11	12	11	776	85.4	5.68	18.29	16.7428133333333	17.1906366666667	-0.447823333333332	0.733148151489309	Down	2.66438810196765e-06	0.000325936945106806
V7C245	PHAVU_004G041600g	UDP-arabinopyranose mutase OS=Phaseolus vulgaris OX=3885 GN=PHAVU_004G041600g PE=3 SV=1	55	14	31	8	359	40.7	6.42	63.58	17.6557933333333	18.8319266666667	-1.17613333333334	0.442535981390738	Down	2.70150804066976e-06	0.000325936945106806
V7C9Z9	PHAVU_003G060400g	Carbonic anhydrase OS=Phaseolus vulgaris OX=3885 GN=PHAVU_003G060400g PE=3 SV=1	62	13	27	11	256	28.1	5.68	77.31	19.6539333333333	18.6460866666667	1.00784666666667	2.01090742503444	Up	2.9557829182765e-06	0.000342772616930179
V7CAX0	PHAVU_003G192700g	Band 7 domain-containing protein OS=Phaseolus vulgaris OX=3885 GN=PHAVU_003G192700g PE=4 SV=1	42	12	24	6	284	31.3	6.32	61.46	18.9347133333333	16.9655033333333	1.96921	3.91553650915986	Up	2.96002274432959e-06	0.000342772616930179
V7BMX1	PHAVU_007G280000g	acylaminoacyl-peptidase OS=Phaseolus vulgaris OX=3885 GN=PHAVU_007G280000g PE=3 SV=1	7	5	6	5	769	84.9	5.82	4.95	16.3374166666667	15.3470266666667	0.99039	1.98672198367807	Up	2.98310192935506e-06	0.000342772616930179
V7CC49	PHAVU_003G224800g	Expansin-like B1 OS=Phaseolus vulgaris OX=3885 GN=PHAVU_003G224800g PE=3 SV=1	26	5	7	5	251	27.9	6.33	17.15	15.8714366666667	17.8837366666667	-2.0123	0.247877632620339	Down	3.06006190986848e-06	0.00034612169008653
V7CAM9	PHAVU_003G0808001g	Aspartic proteinase (Fragment) OS=Phaseolus vulgaris OX=3885 GN=PHAVU_003G0808001g PE=3 SV=1	27	7	10	6	369	39.5	4.87	13.06	14.8187	16.4697033333333	-1.65100333333333	0.318418633127516	Down	3.17933211167333e-06	0.000348401314019187
Q01899	NA	Heat shock 70 kDa protein, mitochondrial OS=Phaseolus vulgaris OX=3885 PE=2 SV=1	48	34	89	16	675	72.5	6.2	192.72	20.42714	21.00315	-0.57601	0.670816462679618	Down	3.24250565129555e-06	0.000348401314019187
V7B8Y3	PHAVU_008G266900g	Ubiquitin thioesterase OTU OS=Phaseolus vulgaris OX=3885 GN=PHAVU_008G266900g PE=4 SV=1	33	5	7	5	208	23.5	5.2	15.3	18.2151533333333	17.30719	0.907963333333331	1.87639470307972	Up	3.24965242558936e-06	0.000348401314019187
V7BBU3	PHAVU_008G239500g	UspA domain-containing protein OS=Phaseolus vulgaris OX=3885 GN=PHAVU_008G239500g PE=4 SV=1	28	5	8	5	163	17.8	9.06	24.62	16.3816633333333	17.9477	-1.56603666666667	0.337734937357444	Down	3.27641013139862e-06	0.000348401314019187
V7BZN9	PHAVU_005G163600g	Malectin-like domain-containing protein OS=Phaseolus vulgaris OX=3885 GN=PHAVU_005G163600g PE=4 SV=1	7	2	4	2	364	41.2	4.86	13.12	17.4839733333333	15.32117	2.16280333333333	4.47784109843283	Up	3.42103755702198e-06	0.000348401314019187
V7B4W6	PHAVU_008G035600g	Clp R domain-containing protein OS=Phaseolus vulgaris OX=3885 GN=PHAVU_008G035600g PE=3 SV=1	34	29	58	15	982	110.4	6.55	132.4	19.79775	20.5918533333333	-0.794103333333332	0.576701494685798	Down	3.49172113069645e-06	0.000348401314019187
V7AGL8	PHAVU_011G0937000g	BZIP domain-containing protein (Fragment) OS=Phaseolus vulgaris OX=3885 GN=PHAVU_011G0937000g PE=4 SV=1	10	2	2	1	247	26.2	9.38	3.23	14.98022	13.3153466666667	1.66487333333333	3.17085813717816	Up	3.50203675726128e-06	0.000348401314019187
V7AG22	PHAVU_011G100800g	Alpha/beta hydrolase fold-3 domain-containing protein OS=Phaseolus vulgaris OX=3885 GN=PHAVU_011G100800g PE=3 SV=1	42	10	14	9	327	36	5.96	38.13	19.02306	17.28985	1.73321	3.3246673527532	Up	3.57246748585946e-06	0.000348401314019187
V7AZE7	PHAVU_009G226600g	Strictosidine synthase conserved region domain-containing protein OS=Phaseolus vulgaris OX=3885 GN=PHAVU_009G226600g PE=3 SV=1	25	9	11	9	356	39.9	6.14	24.27	17.53542	18.9083533333333	-1.37293333333334	0.386105407991994	Down	3.61912943785059e-06	0.000348401314019187
V7AMZ6	PHAVU_010G085300g	AT-hook motif nuclear-localized protein OS=Phaseolus vulgaris OX=3885 GN=PHAVU_010G085300g PE=4 SV=1	5	1	1	1	310	31.9	7.71	2.56	17.0422033333333	13.4969466666667	3.54525666666667	11.6742395071719	Up	3.65677703077843e-06	0.000348401314019187
V7AGV2	PHAVU_011G100000g	Uncharacterized protein OS=Phaseolus vulgaris OX=3885 GN=PHAVU_011G100000g PE=3 SV=1	37	13	27	7	418	46.5	6.28	76.4	19.38331	19.9869133333333	-0.603603333333332	0.658108183421374	Down	3.67349745773569e-06	0.000348401314019187
V7C891	PHAVU_003G116100g	DNA replication licensing factor MCM2 OS=Phaseolus vulgaris OX=3885 GN=PHAVU_003G116100g PE=3 SV=1	5	4	6	4	930	105.8	5.19	7.4	13.9749733333333	15.0738733333333	-1.0989	0.466872332460224	Down	3.70313146760545e-06	0.000348401314019187
V7CRK2	PHAVU_002G277200g	DUF668 domain-containing protein OS=Phaseolus vulgaris OX=3885 GN=PHAVU_002G277200g PE=4 SV=1	16	7	7	5	626	69.9	8.9	17.41	16.62518	15.93877	0.68641	1.6092740170407	Up	3.74335003561685e-06	0.000348401314019187
V7CFY2	PHAVU_003G264200g	Rhodanese domain-containing protein OS=Phaseolus vulgaris OX=3885 GN=PHAVU_003G264200g PE=4 SV=1	61	9	13	9	181	20	5.2	30.91	19.52001	17.0013233333333	2.51868666666667	5.73060185916349	Up	3.77104036753075e-06	0.000348401314019187
V7CC20	PHAVU_003G221600g	ACT domain-containing protein OS=Phaseolus vulgaris OX=3885 GN=PHAVU_003G221600g PE=4 SV=1	18	4	4	4	317	36	8.28	6.08	15.7701533333333	14.6619466666667	1.10820666666667	2.15577508364978	Up	3.80625590180678e-06	0.000348401314019187
V7BSE5	PHAVU_006G169700g	Protein kinase domain-containing protein OS=Phaseolus vulgaris OX=3885 GN=PHAVU_006G169700g PE=4 SV=1	21	10	12	10	455	51.3	7.44	16.48	18.0439533333333	17.1032933333333	0.940660000000001	1.91940612225109	Up	3.85027008171501e-06	0.000348401314019187
V5N8N3	NA	Sugar porter OS=Phaseolus vulgaris OX=3885 PE=2 SV=1	2	1	2	1	432	48.9	10.07	6.5	14.1762233333333	16.0461633333333	-1.86994	0.273584803150685	Down	3.93220669202858e-06	0.000351422768439443
V7C7T2	PHAVU_003G026700g	Peptidase A1 domain-containing protein OS=Phaseolus vulgaris OX=3885 GN=PHAVU_003G026700g PE=3 SV=1	10	3	5	3	446	48.4	9.52	13.84	16.5808033333333	15.81032	0.770483333333333	1.70584118066786	Up	4.04978591759048e-06	0.000357517076310213
V7C746	PHAVU_003G013200g	Fe2OG dioxygenase domain-containing protein OS=Phaseolus vulgaris OX=3885 GN=PHAVU_003G013200g PE=3 SV=1	34	13	25	13	359	40.3	5.71	50.27	19.4149433333333	17.8561366666667	1.55880666666667	2.9461005427966	Up	4.12345660634519e-06	0.000358452670424594
V7CF45	PHAVU_002G014700g	Cytochrome P450 OS=Phaseolus vulgaris OX=3885 GN=PHAVU_002G014700g PE=3 SV=1	30	12	17	12	494	56.3	8.73	37.15	16.9288833333333	18.5358733333333	-1.60699	0.32828255682944	Down	4.17380057025834e-06	0.000358452670424594
V7AZR5	PHAVU_009G149500g	Alcohol dehydrogenase OS=Phaseolus vulgaris OX=3885 GN=PHAVU_009G149500g PE=3 SV=1	38	11	18	9	381	41.2	6.46	35.34	19.5954266666667	16.1990033333333	3.39642333333333	10.5299255672957	Up	4.26888668956115e-06	0.000358452670424594
V7BV39	PHAVU_006G209100g	Peroxidase OS=Phaseolus vulgaris OX=3885 GN=PHAVU_006G209100g PE=3 SV=1	10	2	2	2	324	35.1	4.82	5.03	14.9622866666667	16.27655	-1.31426333333333	0.402130778340363	Down	4.36751486326774e-06	0.000358452670424594
V7BJZ7	PHAVU_006G0279000g	RPW8 domain-containing protein (Fragment) OS=Phaseolus vulgaris OX=3885 GN=PHAVU_006G0279000g PE=4 SV=1	20	12	24	4	601	67.9	7.11	52.76	16.4005966666667	15.7877966666667	0.612800000000002	1.52922426768976	Up	4.39272751477566e-06	0.000358452670424594
V7CXY9	PHAVU_001G135200g	galactinol--sucrose galactosyltransferase OS=Phaseolus vulgaris OX=3885 GN=PHAVU_001G135200g PE=3 SV=1	9	4	4	4	773	84.8	6.52	9.79	15.3892933333333	16.5544233333333	-1.16513	0.445924076067528	Down	4.47369816428094e-06	0.000358452670424594
V7BMF9	PHAVU_006G101300g	NADP-dependent oxidoreductase domain-containing protein OS=Phaseolus vulgaris OX=3885 GN=PHAVU_006G101300g PE=4 SV=1	53	13	27	4	339	37.3	5.73	87.45	18.3873933333333	16.8383333333333	1.54906	2.92626413878225	Up	4.48234290003618e-06	0.000358452670424594
V7C7N0	PHAVU_004G172800g	60S ribosomal protein L31 OS=Phaseolus vulgaris OX=3885 GN=PHAVU_004G172800g PE=3 SV=1	42	7	16	4	120	14	9.82	23.96	17.04443	17.42007	-0.375640000000001	0.770763415259692	Down	4.50693626779296e-06	0.000358452670424594
V7BVZ7	PHAVU_005G051800g	(S)-2-hydroxy-acid oxidase OS=Phaseolus vulgaris OX=3885 GN=PHAVU_005G051800g PE=3 SV=1	35	10	19	7	371	40.8	9.13	31.14	17.7211033333333	16.6149633333333	1.10614	2.15268913768901	Up	4.58139930569135e-06	0.000358452670424594
V7BEL4	PHAVU_007G064600g	Alpha/beta hydrolase fold-3 domain-containing protein OS=Phaseolus vulgaris OX=3885 GN=PHAVU_007G064600g PE=3 SV=1	14	4	6	4	338	37.6	8.18	8.49	18.0178633333333	16.59047	1.42739333333333	2.68960317609094	Up	4.69142878994721e-06	0.000358452670424594
V7AR23	PHAVU_009G019400g	Thioredoxin domain-containing protein OS=Phaseolus vulgaris OX=3885 GN=PHAVU_009G019400g PE=3 SV=1	10	4	4	4	418	47.5	5.83	7.29	14.1347466666667	16.5172166666667	-2.38247	0.191780773639769	Down	4.71797205418667e-06	0.000358452670424594
V7BIX1	PHAVU_007G197900g	Ribosomal protein L18e/L15P domain-containing protein OS=Phaseolus vulgaris OX=3885 GN=PHAVU_007G197900g PE=3 SV=1	49	8	23	2	187	20.9	11.19	44.69	17.28621	17.8121666666667	-0.525956666666666	0.694498427786452	Down	4.74698818842509e-06	0.000358452670424594
V7C9P5	PHAVU_003G154800g	Heat shock 70 kDa protein OS=Phaseolus vulgaris OX=3885 GN=PHAVU_003G154800g PE=3 SV=1	51	29	75	16	649	71.1	5.39	204.69	17.9405233333333	20.2567733333333	-2.31625	0.200788702143717	Down	4.74976488884477e-06	0.000358452670424594
V7CJW6	PHAVU_002G083000g	Histidine kinase/HSP90-like ATPase domain-containing protein OS=Phaseolus vulgaris OX=3885 GN=PHAVU_002G083000g PE=3 SV=1	39	24	30	21	787	89.7	5.08	72.7	18.55609	19.5688566666667	-1.01276666666666	0.49559492987045	Down	4.75362016311107e-06	0.000358452670424594
V7CP45	PHAVU_002G278300g	CRAL-TRIO domain-containing protein OS=Phaseolus vulgaris OX=3885 GN=PHAVU_002G278300g PE=3 SV=1	57	26	52	20	583	65.7	4.87	140.8	20.5698966666667	19.9374033333333	0.632493333333336	1.55024188054831	Up	4.80847763857172e-06	0.000358851233253821
V7BLB4	PHAVU_007G2732000g	Major facilitator superfamily (MFS) profile domain-containing protein OS=Phaseolus vulgaris OX=3885 GN=PHAVU_007G2732000g PE=3 SV=1	22	8	15	7	531	58.2	8.81	32.38	17.7808533333333	16.1292266666667	1.65162666666667	3.14187692242881	Up	4.88957492469966e-06	0.000361179927345927
V7CXA3	PHAVU_001G182900g	Glycosyltransferase OS=Phaseolus vulgaris OX=3885 GN=PHAVU_001G182900g PE=3 SV=1	10	5	8	5	489	54.9	6.02	16.09	17.5726866666667	16.5934366666667	0.97925	1.97144026884694	Up	5.01983650816299e-06	0.000364298746916531
V7BSL4	PHAVU_006G135300g	Enhancer of mRNA-decapping protein 4 WD40 repeat region domain-containing protein OS=Phaseolus vulgaris OX=3885 GN=PHAVU_006G135300g PE=3 SV=1	24	28	49	27	1411	153.4	6.2	109.7	19.7651533333333	19.3129633333333	0.452190000000002	1.36811547006082	Up	5.03244573720861e-06	0.000364298746916531
V7BHI2	PHAVU_007G199900g	Importin subunit alpha OS=Phaseolus vulgaris OX=3885 GN=PHAVU_007G199900g PE=3 SV=1	38	14	29	6	532	58.9	5.31	58.52	18.3267233333333	17.81174	0.514983333333333	1.4289776314488	Up	5.18542508055732e-06	0.000371656358001529
V7AST1	PHAVU_009G067300g	Cysteine proteinase OS=Phaseolus vulgaris OX=3885 GN=PHAVU_009G067300g PE=3 SV=1	19	6	14	6	373	41.5	5.21	33.82	18.5920666666667	17.70423	0.887836666666669	1.85039935303116	Up	5.30961939742547e-06	0.000376826811940813
V7CPR8	PHAVU_002G220700g	PB1 domain-containing protein OS=Phaseolus vulgaris OX=3885 GN=PHAVU_002G220700g PE=4 SV=1	11	5	8	5	426	46.6	6.23	21.72	18.4690633333333	16.9322866666667	1.53677666666667	2.90145522730413	Up	5.50229487831879e-06	0.000386709831302425
V7CNH5	PHAVU_002G258100g	DOMON domain-containing protein OS=Phaseolus vulgaris OX=3885 GN=PHAVU_002G258100g PE=4 SV=1	1	1	1	1	878	98.1	6.54	1.98	14.4717766666667	14.8396966666667	-0.36792	0.774898899286806	Down	5.66952034984087e-06	0.000393408322137936
V7C1R6	PHAVU_004G027900g	Cullin family profile domain-containing protein OS=Phaseolus vulgaris OX=3885 GN=PHAVU_004G027900g PE=3 SV=1	9	7	9	4	733	85.4	7.99	19.38	15.9842533333333	16.5042266666667	-0.519973333333335	0.697384723462866	Down	5.70629559669613e-06	0.000393408322137936
V7BT67	PHAVU_005G045100g	Non-specific lipid-transfer protein OS=Phaseolus vulgaris OX=3885 GN=PHAVU_005G045100g PE=3 SV=1	61	4	7	4	115	11.5	8.12	23.16	15.3326	19.50023	-4.16763	0.0556440022072732	Down	5.84370369009652e-06	0.000396312619096425
V7AZS2	PHAVU_009G183100g	Uncharacterized protein OS=Phaseolus vulgaris OX=3885 GN=PHAVU_009G183100g PE=4 SV=1	28	19	32	19	616	70	8.24	75.47	20.3561666666667	19.3229866666667	1.03318	2.04653026194327	Up	5.86503778433913e-06	0.000396312619096425
V7ATG9	PHAVU_010G135500g	Lipoxygenase OS=Phaseolus vulgaris OX=3885 GN=PHAVU_010G135500g PE=3 SV=1	42	34	107	22	854	96.1	6.73	256.19	21.3626666666667	19.9171333333333	1.44553333333333	2.7236349161732	Up	5.912662365301e-06	0.000396312619096425
V7ASI0	PHAVU_009G032100g	Uncharacterized protein OS=Phaseolus vulgaris OX=3885 GN=PHAVU_009G032100g PE=3 SV=1	15	3	5	3	318	33.9	8.5	15.84	17.4494533333333	16.3989833333333	1.05047	2.07120449307481	Up	6.00806841014961e-06	0.000399012910285074
V7BNA3	PHAVU_006G124600g	FAD-binding PCMH-type domain-containing protein OS=Phaseolus vulgaris OX=3885 GN=PHAVU_006G124600g PE=3 SV=1	22	12	20	10	540	60.7	9.16	49.1	17.5374766666667	18.9391933333333	-1.40171666666667	0.37847852098456	Down	6.11174547929625e-06	0.000402208413860233
V7CCJ9	PHAVU_003G134100g	Protein kinase domain-containing protein OS=Phaseolus vulgaris OX=3885 GN=PHAVU_003G134100g PE=3 SV=1	25	6	14	6	356	39.7	5.44	28.06	18.1460466666667	17.2887666666667	0.857279999999999	1.81161953323033	Up	6.24222747418869e-06	0.000407094456627495
V7BQ84	PHAVU_006G105000g	Uncharacterized protein OS=Phaseolus vulgaris OX=3885 GN=PHAVU_006G105000g PE=4 SV=1	2	2	2	2	687	76.8	6.77	4.08	14.3688266666667	15.75876	-1.38993333333333	0.381582434685324	Down	6.42554048065994e-06	0.000408494166053512
V7C4I2	PHAVU_004G107700g	Histidine kinase/HSP90-like ATPase domain-containing protein OS=Phaseolus vulgaris OX=3885 GN=PHAVU_004G107700g PE=3 SV=1	50	35	92	25	700	80.5	5.03	206.61	19.54467	21.34542	-1.80075	0.287025336855304	Down	6.47223256717634e-06	0.000408494166053512
V7CVT8	PHAVU_001G074300g	L-gulonolactone oxidase OS=Phaseolus vulgaris OX=3885 GN=PHAVU_001G074300g PE=3 SV=1	16	8	10	8	594	65.5	7.83	18.72	16.76366	17.38568	-0.622019999999999	0.649760523571785	Down	6.49854360572955e-06	0.000408494166053512
V7B0P6	PHAVU_008G032400g	Uncharacterized protein OS=Phaseolus vulgaris OX=3885 GN=PHAVU_008G032400g PE=4 SV=1	20	9	13	6	483	53.1	6.34	31.87	17.2561	17.8497966666667	-0.593696666666666	0.662642817607125	Down	6.59529945100905e-06	0.000408494166053512
V7CM26	PHAVU_002G215800g	Heat shock 70 kDa protein, mitochondrial OS=Phaseolus vulgaris OX=3885 GN=PHAVU_002G215800g PE=3 SV=1	49	32	78	14	677	72.9	5.97	189.18	18.8922433333333	19.44843	-0.556186666666665	0.680097424422318	Down	6.60187576930024e-06	0.000408494166053512
H2FH47	GST1-2	Glutathione S-transferase OS=Phaseolus vulgaris OX=3885 GN=GST1-2 PE=2 SV=1	37	9	16	8	231	26.4	6.32	38.82	19.1659866666667	17.96746	1.19852666666667	2.29505172142206	Up	6.65255456783711e-06	0.000408494166053512
V7CJE5	PHAVU_002G038300g	Vacuolar protein sorting-associated protein 62 OS=Phaseolus vulgaris OX=3885 GN=PHAVU_002G038300g PE=4 SV=1	4	2	2	2	600	67.7	7.36	2.47	14.8270666666667	16.2487366666667	-1.42167	0.373279969586028	Down	6.65869755412549e-06	0.000408494166053512
V7B0C2	PHAVU_009G257400g	L-gulonolactone oxidase OS=Phaseolus vulgaris OX=3885 GN=PHAVU_009G257400g PE=3 SV=1	51	27	98	27	590	64.5	7.09	262.97	21.92196	19.63559	2.28637	4.87827131909118	Up	6.75795574057598e-06	0.000411099509294366
V7BR14	PHAVU_006G129400g	Peroxidase OS=Phaseolus vulgaris OX=3885 GN=PHAVU_006G129400g PE=3 SV=1	60	15	97	15	348	38	7.87	265.33	21.1632633333333	19.7490533333333	1.41421	2.6651375617942	Up	7.03606781011529e-06	0.000415014997086163
T2DN52	PHAVU_007G239800g	Phytohemagglutinin OS=Phaseolus vulgaris OX=3885 GN=PHAVU_007G239800g PE=2 SV=1	24	5	12	4	274	29.4	5.86	30.2	16.2657233333333	17.6211	-1.35537666666666	0.39083276749817	Down	7.04000265969343e-06	0.000415014997086163
V7BZY5	PHAVU_004G049200g	glucan endo-1,3-beta-D-glucosidase OS=Phaseolus vulgaris OX=3885 GN=PHAVU_004G049200g PE=3 SV=1	50	22	74	21	662	73.5	5.76	178.45	21.3756633333333	19.0456966666667	2.32996666666666	5.02793732672584	Up	7.05510396746788e-06	0.000415014997086163
V7BPU6	PHAVU_006G093800g	RING-type domain-containing protein OS=Phaseolus vulgaris OX=3885 GN=PHAVU_006G093800g PE=4 SV=1	8	2	3	2	405	45	8.48	7.86	14.60304	14.1017266666667	0.501313333333334	1.41550155423017	Up	7.05913043207858e-06	0.000415014997086163
V7B4D0	PHAVU_008G139300g	Dynamin-related protein 1E OS=Phaseolus vulgaris OX=3885 GN=PHAVU_008G139300g PE=3 SV=1	52	25	40	17	615	69	7.2	98.13	19.1381266666667	18.6095466666667	0.528579999999998	1.44250867998174	Up	7.14620293054722e-06	0.000415014997086163
V7C8E0	PHAVU_003G117200g	Pectinesterase inhibitor domain-containing protein OS=Phaseolus vulgaris OX=3885 GN=PHAVU_003G117200g PE=4 SV=1	35	6	8	6	197	21.2	7.69	18.21	14.1484966666667	17.8020133333333	-3.65351666666667	0.079466098945341	Down	7.16630399720546e-06	0.000415014997086163
V7BZJ4	PHAVU_004G038800g	Protein kinase domain-containing protein OS=Phaseolus vulgaris OX=3885 GN=PHAVU_004G038800g PE=4 SV=1	10	7	9	5	891	99.3	6.98	15.53	16.9050866666667	16.13424	0.770846666666664	1.70627083974077	Up	7.40040277778352e-06	0.000424590473638988
V7C077	PHAVU_005G141600g	Uncharacterized protein OS=Phaseolus vulgaris OX=3885 GN=PHAVU_005G141600g PE=4 SV=1	65	14	29	3	214	23.7	7.81	74.01	18.7616633333333	17.9744666666667	0.787196666666663	1.72571792109891	Up	7.44895567787698e-06	0.000424590473638988
V7CZM5	PHAVU_001G145600g	Dirigent protein OS=Phaseolus vulgaris OX=3885 GN=PHAVU_001G145600g PE=3 SV=1	40	7	28	7	186	20.3	5.76	55.22	17.6081466666667	19.2046266666667	-1.59648	0.330682819977429	Down	7.58028182877028e-06	0.000428700469988032
V7BZE3	PHAVU_004G034100g	Membrane-anchored ubiquitin-fold protein OS=Phaseolus vulgaris OX=3885 GN=PHAVU_004G034100g PE=4 SV=1	16	2	3	1	117	12.7	7.75	7.41	15.66588	14.79108	0.8748	1.83375385652478	Up	7.72336691623465e-06	0.000433406613229633
V7CDF6	PHAVU_003G199400g	Protein kinase domain-containing protein OS=Phaseolus vulgaris OX=3885 GN=PHAVU_003G199400g PE=4 SV=1	31	12	20	10	386	43.4	7.42	35.55	18.8662833333333	18.3111333333333	0.555150000000001	1.46932139373397	Up	8.00902838657464e-06	0.000443953301397341
V7BSW8	PHAVU_005G042200g	Uncharacterized protein OS=Phaseolus vulgaris OX=3885 GN=PHAVU_005G042200g PE=4 SV=1	14	1	1	1	81	8.8	10.27	1.86	13.67048	15.0372533333333	-1.36677333333333	0.387757520275167	Down	8.03396636041603e-06	0.000443953301397341
V7CGW8	PHAVU_002G065400g	C3H1-type domain-containing protein OS=Phaseolus vulgaris OX=3885 GN=PHAVU_002G065400g PE=4 SV=1	26	9	14	9	359	40.9	5.41	30.97	17.7237	18.2099233333333	-0.486223333333331	0.713891468839792	Down	8.18929885038605e-06	0.000448798084287035
V7ASJ5	PHAVU_009G055100g	mRNA (guanine-N(7))-methyltransferase OS=Phaseolus vulgaris OX=3885 GN=PHAVU_009G055100g PE=3 SV=1	8	2	3	2	345	39	5.27	5.91	15.9831566666667	15.5737133333333	0.409443333333334	1.32817323700589	Up	8.24563409451246e-06	0.000448798084287035
V7D3H8	PHAVU_001G265900g	Methanethiol oxidase OS=Phaseolus vulgaris OX=3885 GN=PHAVU_001G265900g PE=3 SV=1	51	17	49	17	475	52.7	6.18	121.2	19.0505933333333	19.9205333333333	-0.869939999999996	0.547169606301371	Down	8.30816059614811e-06	0.000448826675787434
V7B698	PHAVU_008G076500g	NAD-dependent epimerase/dehydratase domain-containing protein OS=Phaseolus vulgaris OX=3885 GN=PHAVU_008G076500g PE=3 SV=1	46	13	40	12	325	36.2	5.83	108.19	19.5236266666667	19.99883	-0.475203333333337	0.719365395554183	Down	8.45432925246102e-06	0.000453339921915299
V7CYV4	PHAVU_001G163300g	RING-type E3 ubiquitin transferase BRCA1 (Fragment) OS=Phaseolus vulgaris OX=3885 GN=PHAVU_001G163300g PE=4 SV=1	1	1	1	1	623	68.3	7.74	2.01	15.11394	14.56388	0.550060000000002	1.46414658682414	Up	8.64679936359487e-06	0.000455643771611761
U5U2Q2	NA	Arginine/serine-rich protein OS=Phaseolus vulgaris OX=3885 PE=2 SV=1	8	3	3	3	418	46.4	12.32	8.74	15.5355366666667	16.2835133333333	-0.747976666666668	0.595438054882815	Down	8.65764101153671e-06	0.000455643771611761
V7BRN1	PHAVU_006G148300g	Peroxisomal membrane protein OS=Phaseolus vulgaris OX=3885 GN=PHAVU_006G148300g PE=3 SV=1	30	4	6	4	185	21	10.27	17.18	17.1924233333333	16.4353166666667	0.757106666666669	1.69009772276264	Up	8.68612245923788e-06	0.000455643771611761
V7C4W6	PHAVU_004G129600g	Kunitz-type trypsin inhibitor-like 2 protein OS=Phaseolus vulgaris OX=3885 GN=PHAVU_004G129600g PE=4 SV=1	58	9	38	9	216	23.4	5.08	76.49	18.7133733333333	19.9304733333333	-1.2171	0.430146498789084	Down	8.74944062469732e-06	0.000455663314260316
V7BBY8	PHAVU_007G064700g	Alpha/beta hydrolase fold-3 domain-containing protein OS=Phaseolus vulgaris OX=3885 GN=PHAVU_007G064700g PE=3 SV=1	24	6	6	6	339	37.5	6.51	14.68	17.0517666666667	15.7890633333333	1.26270333333333	2.39944930646092	Up	8.98566524431284e-06	0.000459976694072077
V7B8U8	PHAVU_008G151200g	Germin-like protein OS=Phaseolus vulgaris OX=3885 GN=PHAVU_008G151200g PE=3 SV=1	32	6	11	4	220	23.8	6.54	16.41	17.8897466666667	14.43576	3.45398666666667	10.9585625606333	Up	9.09555643609447e-06	0.000459976694072077
V7BY15	PHAVU_005G113800g	Peroxidase OS=Phaseolus vulgaris OX=3885 GN=PHAVU_005G113800g PE=3 SV=1	49	14	49	13	324	35.8	6.84	109.86	20.19737	18.99831	1.19906	2.29590030953408	Up	9.18051907286271e-06	0.000459976694072077
V7BNT6	PHAVU_006G061500g	Amino acid transporter transmembrane domain-containing protein OS=Phaseolus vulgaris OX=3885 GN=PHAVU_006G061500g PE=3 SV=1	4	2	3	2	464	51	6.21	8.81	15.3109966666667	16.36304	-1.05204333333333	0.482284605991868	Down	9.20894251127061e-06	0.000459976694072077
T2DNM1	PHAVU_002G066300g	2-oxoadipate dioxygenase/decarboxylase OS=Phaseolus vulgaris OX=3885 GN=PHAVU_002G066300g PE=2 SV=1	40	12	33	12	366	40.7	6.8	78.85	19.8115433333333	18.93615	0.875393333333331	1.83450817467454	Up	9.26683105892875e-06	0.000459976694072077
V7CLS0	PHAVU_002G131800g	MOB kinase activator-like 1A OS=Phaseolus vulgaris OX=3885 GN=PHAVU_002G131800g PE=4 SV=1	4	1	1	1	215	24.7	8.13	3.07	15.9814833333333	15.5681966666667	0.413286666666666	1.33171620187644	Up	9.28187660746068e-06	0.000459976694072077
V7AU99	PHAVU_009G103500g	Putative gamma-glutamylcyclotransferase OS=Phaseolus vulgaris OX=3885 GN=PHAVU_009G103500g PE=3 SV=1	5	1	1	1	175	20.3	5.27	2.68	14.5443833333333	13.8245966666667	0.719786666666668	1.6469384814318	Up	9.30807306336869e-06	0.000459976694072077
V7C8K3	PHAVU_003G122400g	Uncharacterized protein OS=Phaseolus vulgaris OX=3885 GN=PHAVU_003G122400g PE=4 SV=1	17	21	30	12	1274	137.4	6.46	68.87	18.55515	19.3651633333333	-0.810013333333337	0.57037658651088	Down	9.46748008395073e-06	0.000459976694072077
V7AK73	PHAVU_011G101500g	Cellulose synthase-like protein H1 OS=Phaseolus vulgaris OX=3885 GN=PHAVU_011G101500g PE=4 SV=1	7	3	3	3	746	84.5	8.13	6.56	14.21192	13.52178	0.69014	1.61344008004966	Up	9.49430702193605e-06	0.000459976694072077
V7C9E2	PHAVU_003G074000g	Isoflavone synthase OS=Phaseolus vulgaris OX=3885 GN=PHAVU_003G074000g PE=3 SV=1	30	16	40	3	524	59.3	8.87	113.52	17.2153866666667	18.5151966666667	-1.29981	0.406179687693823	Down	9.51955352960242e-06	0.000459976694072077
V7AU73	PHAVU_009G108300g	Nucleoside phosphorylase domain-containing protein OS=Phaseolus vulgaris OX=3885 GN=PHAVU_009G108300g PE=4 SV=1	23	7	11	7	381	42	5.91	32.6	18.1514233333333	17.44049	0.710933333333333	1.63686272231522	Up	9.59250660458653e-06	0.000459976694072077
V7D057	PHAVU_001G201300g	Peroxidase OS=Phaseolus vulgaris OX=3885 GN=PHAVU_001G201300g PE=3 SV=1	33	8	16	7	322	35.4	7.97	43.25	18.0119433333333	16.4286566666667	1.58328666666667	2.9965172242373	Up	9.59476181860529e-06	0.000459976694072077
V7BNW7	PHAVU_006G144900g	Fe2OG dioxygenase domain-containing protein OS=Phaseolus vulgaris OX=3885 GN=PHAVU_006G144900g PE=3 SV=1	50	13	28	10	317	35.7	5.17	54.49	20.44271	18.4798066666667	1.96290333333333	3.89845730169505	Up	9.73038851586254e-06	0.000462156344786773
V7AZ93	PHAVU_009G167700g	AMP-dependent synthetase/ligase domain-containing protein OS=Phaseolus vulgaris OX=3885 GN=PHAVU_009G167700g PE=4 SV=1	21	7	14	3	467	50.3	6.95	18.78	16.9513233333333	15.5439633333333	1.40736	2.65251332759093	Up	9.76791279905736e-06	0.000462156344786773
V7D0Q6	PHAVU_001G176500g	Uncharacterized protein OS=Phaseolus vulgaris OX=3885 GN=PHAVU_001G176500g PE=4 SV=1	11	5	5	5	551	59	7.58	12.23	16.1993266666667	15.91349	0.285836666666668	1.21911706509549	Up	1.00371722776641e-05	0.000471812273493574
V7CCR3	PHAVU_003G245800g	Uncharacterized protein OS=Phaseolus vulgaris OX=3885 GN=PHAVU_003G245800g PE=4 SV=1	30	37	54	37	1619	176.2	8.24	123.02	19.5787966666667	19.2579966666667	0.320799999999998	1.24902296230193	Up	1.01918124542243e-05	0.000475990518426644
V7BKJ4	PHAVU_007G250200g	EF-hand domain-containing protein OS=Phaseolus vulgaris OX=3885 GN=PHAVU_007G250200g PE=4 SV=1	17	4	8	4	277	29.7	6.55	18.93	17.1158466666667	16.6695966666667	0.446249999999999	1.3624941164238	Up	1.03141768460563e-05	0.000478617475567958
V7BS71	PHAVU_006G164100g	DUF642 domain-containing protein OS=Phaseolus vulgaris OX=3885 GN=PHAVU_006G164100g PE=4 SV=1	17	6	7	6	393	42.9	4.92	12.74	16.5980766666667	17.2508333333333	-0.652756666666665	0.636063776539461	Down	1.05627818187606e-05	0.000485166468812875
V7AQ77	PHAVU_010G073500g	Uncharacterized protein OS=Phaseolus vulgaris OX=3885 GN=PHAVU_010G073500g PE=4 SV=1	30	6	13	6	168	18.3	5.54	22.27	16.6626066666667	19.8465533333333	-3.18394666666667	0.110036444430937	Down	1.05893496439334e-05	0.000485166468812875
V7C3C4	PHAVU_004G0441001g	Clp R domain-containing protein (Fragment) OS=Phaseolus vulgaris OX=3885 GN=PHAVU_004G0441001g PE=4 SV=1	11	5	8	3	503	56.1	8.66	17.44	15.0092366666667	18.0444166666667	-3.03518	0.121988749039167	Down	1.07609012630517e-05	0.000488733571423713
V7BMG1	PHAVU_007G267200g	t-SNARE coiled-coil homology domain-containing protein OS=Phaseolus vulgaris OX=3885 GN=PHAVU_007G267200g PE=3 SV=1	42	11	22	11	301	34.3	7.09	42.39	18.99185	17.1433333333333	1.84851666666667	3.60129720658005	Up	1.08022339311775e-05	0.000488733571423713
V7CT06	PHAVU_002G288600g	Uncharacterized protein OS=Phaseolus vulgaris OX=3885 GN=PHAVU_002G288600g PE=3 SV=1	33	8	16	8	250	28.3	9.58	41.54	18.80803	18.29328	0.514749999999999	1.42874653538025	Up	1.1061544263938e-05	0.000497357260413959
V7CKH3	PHAVU_002G172800g	CG-1 domain-containing protein OS=Phaseolus vulgaris OX=3885 GN=PHAVU_002G172800g PE=3 SV=1	9	7	7	6	987	109.5	6.02	17.72	17.1457933333333	16.3527866666667	0.793006666666667	1.73268171947133	Up	1.11868538520082e-05	0.00049985304934099
V7CJU4	PHAVU_002G046800g	Major facilitator superfamily (MFS) profile domain-containing protein OS=Phaseolus vulgaris OX=3885 GN=PHAVU_002G046800g PE=3 SV=1	11	5	6	5	522	57.2	8.85	11.7	15.2837666666667	16.7558033333333	-1.47203666666667	0.360473056182939	Down	1.12551522368533e-05	0.00049985304934099
V7BCG4	PHAVU_007G082600g	Peroxidase OS=Phaseolus vulgaris OX=3885 GN=PHAVU_007G082600g PE=3 SV=1	54	15	55	15	350	37.9	7.83	114.73	19.1690866666667	20.4388033333333	-1.26971666666666	0.4147412166426	Down	1.13452158487938e-05	0.000500780594691574
T2DMJ6	NA	Phospho-2-dehydro-3-deoxyheptonate aldolase OS=Phaseolus vulgaris OX=3885 PE=2 SV=1	43	18	41	1	532	58.8	8.47	75.56	15.60709	16.5106866666667	-0.903596666666669	0.534552419196633	Down	1.15315616319612e-05	0.000503533877639892
V7AJN2	PHAVU_011G149400g	AAA+ ATPase domain-containing protein OS=Phaseolus vulgaris OX=3885 GN=PHAVU_011G149400g PE=4 SV=1	9	10	12	10	1285	145.6	5.82	14.51	16.9254866666667	15.96232	0.963166666666664	1.94958447360429	Up	1.15467086183481e-05	0.000503533877639892
V7AZZ2	PHAVU_009G187400g	Gibberellin-regulated protein 6 OS=Phaseolus vulgaris OX=3885 GN=PHAVU_009G187400g PE=3 SV=1	9	1	1	1	112	12.4	8.88	1.98	12.35015	14.76157	-2.41142	0.187970738574636	Down	1.17212750746718e-05	0.000505430512892404
V7C385	PHAVU_004G040200g	Uncharacterized protein OS=Phaseolus vulgaris OX=3885 GN=PHAVU_004G040200g PE=4 SV=1	13	5	7	5	456	50.3	7.21	19.39	16.8276466666667	17.8765966666667	-1.04895	0.483319798830017	Down	1.17310355569503e-05	0.000505430512892404
V7BSS1	PHAVU_005G037400g	Uncharacterized protein OS=Phaseolus vulgaris OX=3885 GN=PHAVU_005G037400g PE=3 SV=1	9	3	3	2	443	48.6	8.53	7.84	15.3107733333333	16.43942	-1.12864666666666	0.457344540202643	Down	1.18828293076868e-05	0.000505430512892404
V7CQ53	PHAVU_002G304200g	Fe2OG dioxygenase domain-containing protein OS=Phaseolus vulgaris OX=3885 GN=PHAVU_002G304200g PE=3 SV=1	32	9	15	9	307	35	5.88	34.13	19.8236266666667	16.6774433333333	3.14618333333333	8.85310377897809	Up	1.18929947860879e-05	0.000505430512892404
V7BL30	PHAVU_006G058700g	Cellulose synthase-like protein E1 OS=Phaseolus vulgaris OX=3885 GN=PHAVU_006G058700g PE=4 SV=1	21	14	18	13	752	86.3	7.36	39.58	17.3813133333333	18.74384	-1.36252666666667	0.388900591277278	Down	1.19393034541513e-05	0.000505430512892404
V7CZ47	PHAVU_001G235900g	Ribosomal protein L37 OS=Phaseolus vulgaris OX=3885 GN=PHAVU_001G235900g PE=3 SV=1	43	5	7	5	95	10.8	12.02	10.69	17.2449166666667	17.91792	-0.673003333333334	0.627199653119919	Down	1.20995947134722e-05	0.000509238175179215
V7AI71	PHAVU_011G105900g	Peroxidase OS=Phaseolus vulgaris OX=3885 GN=PHAVU_011G105900g PE=3 SV=1	30	7	18	7	325	35.1	7.65	43.34	19.3348533333333	18.2178433333333	1.11701	2.16896985178739	Up	1.25217882313886e-05	0.000523960838190878
V7BI98	PHAVU_007G174000g	NAB domain-containing protein OS=Phaseolus vulgaris OX=3885 GN=PHAVU_007G174000g PE=4 SV=1	17	29	33	28	1824	209.1	5.06	65.92	19.5439966666667	19.01103	0.532966666666667	1.44690145496218	Up	1.26974605696938e-05	0.000525283938842894
V7BB90	PHAVU_008G219700g	Ataxin-2 C-terminal domain-containing protein OS=Phaseolus vulgaris OX=3885 GN=PHAVU_008G219700g PE=4 SV=1	30	3	4	3	129	15.1	4.65	11.29	16.06576	15.30048	0.765280000000001	1.69969984607135	Up	1.2698534230903e-05	0.000525283938842894
V7B0N4	PHAVU_009G209500g	Homeobox protein knotted-1-like 3 OS=Phaseolus vulgaris OX=3885 GN=PHAVU_009G209500g PE=3 SV=1	12	4	4	2	363	41	5.68	9.33	16.69015	16.0348033333333	0.655346666666667	1.57499436467861	Up	1.2910722065424e-05	0.000531026801315934
V7B319	PHAVU_008G074600g	BEACH-type PH domain-containing protein OS=Phaseolus vulgaris OX=3885 GN=PHAVU_008G074600g PE=4 SV=1	14	32	39	31	2954	323.4	5.71	72.22	19.29169	18.76615	0.525539999999999	1.43947227290792	Up	1.30283486539793e-05	0.000532804749987623
V7AVH1	PHAVU_009G058900g	Uncharacterized protein OS=Phaseolus vulgaris OX=3885 GN=PHAVU_009G058900g PE=4 SV=1	38	4	5	4	149	16.6	7.34	16.61	17.1094433333333	16.13707	0.972373333333337	1.96206567573048	Up	1.31011528522996e-05	0.000532804749987623
V7CTT1	PHAVU_002G310600g	Major facilitator superfamily (MFS) profile domain-containing protein OS=Phaseolus vulgaris OX=3885 GN=PHAVU_002G310600g PE=3 SV=1	11	5	7	5	516	56.9	8.95	17.9	17.8820533333333	17.0435366666667	0.838516666666663	1.7882106148465	Up	1.3361560467681e-05	0.000539849068233204
V7AHU9	PHAVU_011G030600g	RRM domain-containing protein OS=Phaseolus vulgaris OX=3885 GN=PHAVU_011G030600g PE=4 SV=1	21	11	21	11	693	72.6	5.39	60.51	18.28345	19.5395133333333	-1.25606333333333	0.418684863369377	Down	1.34743632326074e-05	0.000539849068233204
V7BCJ1	PHAVU_008G257900g	NAD-dependent epimerase/dehydratase domain-containing protein OS=Phaseolus vulgaris OX=3885 GN=PHAVU_008G257900g PE=3 SV=1	30	9	26	6	320	35.3	5.67	65.68	17.7639166666667	20.1912233333333	-2.42730666666667	0.185912197652432	Down	1.36856056553401e-05	0.000539849068233204
V7C2A1	PHAVU_004G114600g	Uncharacterized protein OS=Phaseolus vulgaris OX=3885 GN=PHAVU_004G114600g PE=3 SV=1	33	14	27	14	516	55.7	6.48	59.02	18.1980333333333	19.8825733333333	-1.68454	0.311102091699734	Down	1.37374387384665e-05	0.000539849068233204
V7AW69	PHAVU_009G135800g	Pathogen-related protein OS=Phaseolus vulgaris OX=3885 GN=PHAVU_009G135800g PE=4 SV=1	50	13	26	13	237	27	5.71	71.7	19.7131266666667	19.12435	0.588776666666668	1.50397091435281	Up	1.37397768946899e-05	0.000539849068233204
V7AFJ5	PHAVU_011G084000g	ABC transporter domain-containing protein OS=Phaseolus vulgaris OX=3885 GN=PHAVU_011G084000g PE=4 SV=1	24	12	21	10	595	66.4	6.79	50.49	18.21749	19.4743133333333	-1.25682333333334	0.418464361676956	Down	1.38258287476263e-05	0.000539849068233204
V7ANF1	PHAVU_010G079900g	Pectinesterase OS=Phaseolus vulgaris OX=3885 GN=PHAVU_010G079900g PE=3 SV=1	27	11	16	11	520	57	8.62	38.7	18.3816933333333	17.2499833333333	1.13171	2.19118303304481	Up	1.38985987152024e-05	0.000539849068233204
V7B5I1	PHAVU_008G086800g	Peroxidase OS=Phaseolus vulgaris OX=3885 GN=PHAVU_008G086800g PE=3 SV=1	30	5	7	5	322	34.4	5.05	21.78	17.5607533333333	16.0769033333333	1.48385	2.79694134655738	Up	1.39802944292201e-05	0.000539849068233204
V7BE14	PHAVU_007G010100g	Beta-hexosaminidase OS=Phaseolus vulgaris OX=3885 GN=PHAVU_007G010100g PE=3 SV=1	23	10	17	9	565	63.6	6.76	41.38	19.2342566666667	18.3822433333333	0.852013333333336	1.80501813675754	Up	1.40032577649722e-05	0.000539849068233204
V7ATL6	PHAVU_009G092600g	ENTH domain-containing protein OS=Phaseolus vulgaris OX=3885 GN=PHAVU_009G092600g PE=4 SV=1	36	20	33	20	651	71.2	5.81	92.72	19.7194766666667	19.0963766666667	0.623100000000001	1.54018110199115	Up	1.4025521407755e-05	0.000539849068233204
V7CAP7	PHAVU_003G111500g	allene-oxide cyclase OS=Phaseolus vulgaris OX=3885 GN=PHAVU_003G111500g PE=3 SV=1	27	6	15	5	254	27.9	9.33	39.25	18.71817	17.7679333333333	0.950236666666665	1.93218959757216	Up	1.40946917939046e-05	0.000539849068233204
V7C229	PHAVU_004G1083000g	Uncharacterized protein (Fragment) OS=Phaseolus vulgaris OX=3885 GN=PHAVU_004G1083000g PE=4 SV=1	14	2	2	2	158	18.4	7.84	8.44	16.1337933333333	15.2347333333333	0.89906	1.86485052821408	Up	1.42464838327732e-05	0.00054279103402866
V7C7N5	PHAVU_004G173300g	Protein kinase domain-containing protein OS=Phaseolus vulgaris OX=3885 GN=PHAVU_004G173300g PE=4 SV=1	3	2	3	2	896	100.4	5.26	10.23	15.8167566666667	15.0022433333333	0.814513333333334	1.75870478502172	Up	1.46657900856712e-05	0.000544569801104797
V7B0B1	PHAVU_009G256400g	glucan endo-1,3-beta-D-glucosidase OS=Phaseolus vulgaris OX=3885 GN=PHAVU_009G256400g PE=3 SV=1	53	12	93	2	371	41.4	8.68	228.19	20.5147533333333	19.40531	1.10944333333333	2.1576237890685	Up	1.4692121398473e-05	0.000544569801104797
V7BU01	PHAVU_005G074100g	protein-serine/threonine phosphatase OS=Phaseolus vulgaris OX=3885 GN=PHAVU_005G074100g PE=3 SV=1	39	9	17	8	283	31	7.93	35.48	18.26762	17.1480833333333	1.11953666666667	2.17277180951789	Up	1.4725540675742e-05	0.000544569801104797
V7ARQ0	PHAVU_009G030600g	Major facilitator superfamily (MFS) profile domain-containing protein OS=Phaseolus vulgaris OX=3885 GN=PHAVU_009G030600g PE=3 SV=1	3	1	3	1	507	55.1	9.13	9.69	15.3791266666667	13.8939766666667	1.48515	2.79946278201971	Up	1.48174177439983e-05	0.000544569801104797
V7BAT5	PHAVU_008G242600g	Acyl-activating enzyme 5, peroxisomal OS=Phaseolus vulgaris OX=3885 GN=PHAVU_008G242600g PE=4 SV=1	33	18	34	17	553	60.6	7.96	78.47	20.0486	19.15798	0.890620000000002	1.85397269969251	Up	1.49432549035984e-05	0.000544569801104797
V7CUL4	PHAVU_001G001000g	Catalase OS=Phaseolus vulgaris OX=3885 GN=PHAVU_001G001000g PE=3 SV=1	41	17	52	10	492	57	7.18	112.19	19.4663	18.1836	1.2827	2.43293874927306	Up	1.49561703466338e-05	0.000544569801104797
V7B2U6	PHAVU_008G093600g	DUF538 family protein OS=Phaseolus vulgaris OX=3885 GN=PHAVU_008G093600g PE=4 SV=1	33	5	7	5	170	19.3	8.76	16.02	16.481	16.0322766666667	0.44872333333333	1.36483195797982	Up	1.50234522321231e-05	0.000544569801104797
V7CA32	PHAVU_003G168600g	BED-type domain-containing protein OS=Phaseolus vulgaris OX=3885 GN=PHAVU_003G168600g PE=4 SV=1	21	18	29	13	1252	139.3	4.81	74.35	19.1675333333333	18.6090066666667	0.558526666666666	1.4727644077597	Up	1.50416519372041e-05	0.000544569801104797
V7C6T4	PHAVU_003G005500g	Cytochrome P450 OS=Phaseolus vulgaris OX=3885 GN=PHAVU_003G005500g PE=3 SV=1	2	1	1	1	507	57.1	8.91	2.06	15.4360366666667	13.9308666666667	1.50517	2.83858117696629	Up	1.50436923024568e-05	0.000544569801104797
V7C0N5	PHAVU_004G067400g	eRF1 domain-containing protein OS=Phaseolus vulgaris OX=3885 GN=PHAVU_004G067400g PE=3 SV=1	29	11	21	3	436	48.8	5.73	53.83	18.3201333333333	19.0087833333333	-0.688649999999999	0.620434148864545	Down	1.50454427712335e-05	0.000544569801104797
V7BFM0	PHAVU_007G150600g	Ethylene-insensitive protein 2 OS=Phaseolus vulgaris OX=3885 GN=PHAVU_007G150600g PE=3 SV=1	6	7	9	7	1306	142.9	6.07	22.03	17.7452233333333	16.87371	0.871513333333336	1.82958105659159	Up	1.52254604135371e-05	0.000548343820565151
V7BPE1	PHAVU_006G082500g	HIT domain-containing protein OS=Phaseolus vulgaris OX=3885 GN=PHAVU_006G082500g PE=4 SV=1	26	4	4	4	147	17.1	5.9	8.94	16.4815466666667	15.4259366666667	1.05561	2.07859689270048	Up	1.54663141978137e-05	0.00055426063602957
V7BMK3	PHAVU_006G105400g	Aromatic amino acid beta-eliminating lyase/threonine aldolase domain-containing protein OS=Phaseolus vulgaris OX=3885 GN=PHAVU_006G105400g PE=3 SV=1	30	8	13	7	362	38.5	5.96	26.59	16.4563233333333	15.82514	0.631183333333334	1.54883486446315	Up	1.55446689931004e-05	0.000554324427788441
V7AGH7	PHAVU_011G112700g	Protein kinase domain-containing protein OS=Phaseolus vulgaris OX=3885 GN=PHAVU_011G112700g PE=4 SV=1	5	3	5	3	814	88.4	6.95	9.54	15.62779	15.01194	0.61585	1.53246061881081	Up	1.56291767648001e-05	0.000554605934315628
V7CRG0	PHAVU_002G281000g	transaldolase OS=Phaseolus vulgaris OX=3885 GN=PHAVU_002G281000g PE=3 SV=1	6	2	3	2	423	47	7.36	6.67	16.49454	15.0448066666667	1.44973333333333	2.73157556446943	Up	1.57869932746107e-05	0.000557473386901985
V7AF31	PHAVU_011G049600g	Allene oxide synthase OS=Phaseolus vulgaris OX=3885 GN=PHAVU_011G049600g PE=4 SV=1	61	27	69	26	480	53.7	8.09	153.07	19.8632266666667	20.6543166666667	-0.791090000000001	0.577907300419432	Down	1.62414227827228e-05	0.000565267519981129
V7BVC1	PHAVU_005G032600g	Dirigent protein OS=Phaseolus vulgaris OX=3885 GN=PHAVU_005G032600g PE=3 SV=1	24	4	7	2	193	21.4	6.68	16.04	16.8799266666667	17.9216466666667	-1.04172	0.485748013185372	Down	1.62481849652034e-05	0.000565267519981129
V7D0K2	PHAVU_001G171200g	Uncharacterized protein OS=Phaseolus vulgaris OX=3885 GN=PHAVU_001G171200g PE=4 SV=1	22	7	12	6	363	41.2	6.92	18.59	18.0230733333333	18.5067033333333	-0.483630000000002	0.715175886858204	Down	1.632017168214e-05	0.000565267519981129
V7CHH8	PHAVU_002G019800g	Patatin OS=Phaseolus vulgaris OX=3885 GN=PHAVU_002G019800g PE=3 SV=1	24	10	16	10	401	44	5.52	27.19	17.9679066666667	17.0884633333333	0.879443333333334	1.83966532586839	Up	1.64581143880581e-05	0.000565267519981129
V7AFQ0	PHAVU_011G090000g	C2H2-type domain-containing protein OS=Phaseolus vulgaris OX=3885 GN=PHAVU_011G090000g PE=3 SV=1	19	6	9	6	303	32.3	5.08	29.93	16.9036766666667	18.18539	-1.28171333333333	0.411306753790512	Down	1.64781720435415e-05	0.000565267519981129
V7B8F5	PHAVU_008G232800g	C2 domain-containing protein OS=Phaseolus vulgaris OX=3885 GN=PHAVU_008G232800g PE=4 SV=1	6	1	1	1	154	17.5	4.96	3.76	15.4500833333333	16.65224	-1.20215666666667	0.434625080215602	Down	1.65249825041011e-05	0.000565267519981129
V7BZQ1	PHAVU_004G041500g	tRNA (guanine(26)-N(2))-dimethyltransferase OS=Phaseolus vulgaris OX=3885 GN=PHAVU_004G041500g PE=3 SV=1	10	5	5	5	656	72.9	7.5	12.35	16.3371466666667	16.86193	-0.524783333333335	0.695063488030812	Down	1.65631819416772e-05	0.000565267519981129
V7ATX7	PHAVU_009G102000g	FAD dependent oxidoreductase domain-containing protein OS=Phaseolus vulgaris OX=3885 GN=PHAVU_009G102000g PE=4 SV=1	48	16	41	16	393	43.6	8.43	102.96	20.6127833333333	18.89925	1.71353333333333	3.27963061539124	Up	1.66469623459053e-05	0.000565267519981129
V7CQP7	PHAVU_002G330000g	Amidase domain-containing protein (Fragment) OS=Phaseolus vulgaris OX=3885 GN=PHAVU_002G330000g PE=4 SV=1	22	10	14	10	471	51.7	8.66	25.94	17.4111266666667	18.2829266666667	-0.871800000000004	0.546464620381885	Down	1.67104916806136e-05	0.000565267519981129
V7CPS5	PHAVU_002G221600g	RNA 3'-terminal phosphate cyclase-like protein OS=Phaseolus vulgaris OX=3885 GN=PHAVU_002G221600g PE=3 SV=1	4	1	1	1	379	41.2	8.1	2.2	13.7556366666667	14.49255	-0.736913333333332	0.600021735063044	Down	1.73549656227104e-05	0.000581743208465472
V7BFZ5	PHAVU_007G101300g	phosphoenolpyruvate carboxylase OS=Phaseolus vulgaris OX=3885 GN=PHAVU_007G101300g PE=3 SV=1	33	32	51	32	1118	125	6.38	127.1	19.4773033333333	20.85098	-1.37367666666667	0.385906522512833	Down	1.73910511750197e-05	0.000581743208465472
V7BDS1	PHAVU_007G119700g	Germin-like protein OS=Phaseolus vulgaris OX=3885 GN=PHAVU_007G119700g PE=3 SV=1	36	7	23	5	228	24.5	7.96	61.08	19.6370766666667	17.2792133333333	2.35786333333333	5.1261060770232	Up	1.74386346507815e-05	0.000581743208465472
V7B3J4	PHAVU_009G259300g	Uncharacterized protein OS=Phaseolus vulgaris OX=3885 GN=PHAVU_009G259300g PE=4 SV=1	8	3	5	1	381	42.5	6.52	13.82	16.6864366666667	15.2777766666667	1.40866	2.65490456156398	Up	1.76436312514271e-05	0.000585881865271012
V7CJP3	PHAVU_002G150500g	Uncharacterized protein OS=Phaseolus vulgaris OX=3885 GN=PHAVU_002G150500g PE=4 SV=1	2	1	2	1	611	67.5	7.74	4.52	15.2408766666667	14.38263	0.858246666666666	1.81283380166314	Up	1.78298582676692e-05	0.000589362301368299
V7CQI1	PHAVU_002G324700g	26S proteasome non-ATPase regulatory subunit 1 homolog OS=Phaseolus vulgaris OX=3885 GN=PHAVU_002G324700g PE=3 SV=1	30	24	57	24	1006	109.2	5.24	157.97	20.6720933333333	20.39599	0.276103333333332	1.2109198132288	Up	1.79428923692955e-05	0.00058983789695794
V7ATP7	PHAVU_009G088500g	Clp R domain-containing protein OS=Phaseolus vulgaris OX=3885 GN=PHAVU_009G088500g PE=3 SV=1	28	26	40	20	977	109.3	8.03	90.63	18.3027966666667	19.37653	-1.07373333333334	0.475087998230519	Down	1.80441859831557e-05	0.00058983789695794
V7ATZ6	PHAVU_010G147700g	Isochorismatase-like domain-containing protein OS=Phaseolus vulgaris OX=3885 GN=PHAVU_010G147700g PE=3 SV=1	12	4	5	4	270	30	8.98	13.93	16.9019533333333	16.0922733333333	0.80968	1.75282261101459	Up	1.80886880956849e-05	0.00058983789695794
V7BAS6	PHAVU_008G207700g	Alcohol dehydrogenase-like 7 (Fragment) OS=Phaseolus vulgaris OX=3885 GN=PHAVU_008G207700g PE=3 SV=1	13	3	4	2	384	41.3	5.49	15.41	15.2442066666667	16.7413666666667	-1.49716	0.354250059359629	Down	1.81921104904506e-05	0.000590550169687766
V7CVL7	PHAVU_001G128500g	glucan endo-1,3-beta-D-glucosidase OS=Phaseolus vulgaris OX=3885 GN=PHAVU_001G128500g PE=3 SV=1	63	15	52	15	336	36.9	8.88	145.94	21.6715966666667	18.5823	3.08929666666667	8.51081131252723	Up	1.84503146680001e-05	0.000595093655560717
V7BRJ2	PHAVU_005G002600g	Sucrose-phosphate synthase OS=Phaseolus vulgaris OX=3885 GN=PHAVU_005G002600g PE=3 SV=1	10	9	11	8	1030	116	6.25	22.26	15.8163366666667	18.0005133333333	-2.18417666666667	0.220037806790849	Down	1.85890366604726e-05	0.000595093655560717
V7CJ80	PHAVU_002G033200g	NmrA-like domain-containing protein OS=Phaseolus vulgaris OX=3885 GN=PHAVU_002G033200g PE=4 SV=1	43	12	26	3	333	36.8	7.96	51.88	19.80637	18.2615466666667	1.54482333333333	2.91768337876207	Up	1.86995266800264e-05	0.000595093655560717
V7AV19	PHAVU_009G046200g	RRM domain-containing protein OS=Phaseolus vulgaris OX=3885 GN=PHAVU_009G046200g PE=4 SV=1	8	3	5	1	376	41.2	6.93	13.41	16.93322	17.6689866666667	-0.735766666666667	0.600498827171867	Down	1.87682586327914e-05	0.000595093655560717
V7CNA9	PHAVU_002G150400g	Amine oxidase OS=Phaseolus vulgaris OX=3885 GN=PHAVU_002G150400g PE=3 SV=1	25	15	24	8	769	85.8	7.12	51.33	18.9896233333333	18.21971	0.769913333333335	1.70516734635777	Up	1.88316048204647e-05	0.000595093655560717
O24323	NA	Cysteine proteinase OS=Phaseolus vulgaris OX=3885 PE=3 SV=1	41	16	117	16	455	50.2	5.48	245.81	20.3707833333333	19.88564	0.485143333333333	1.39972492289235	Up	1.88964087165192e-05	0.000595093655560717
V7CJD7	PHAVU_002G141000g	Uncharacterized protein OS=Phaseolus vulgaris OX=3885 GN=PHAVU_002G141000g PE=4 SV=1	50	6	18	6	127	13.1	4.6	44.38	20.2480133333333	18.5862166666667	1.66179666666666	3.16410322483772	Up	1.89075204833492e-05	0.000595093655560717
V7C8W8	PHAVU_003G058000g	Phospholipase A1 OS=Phaseolus vulgaris OX=3885 GN=PHAVU_003G058000g PE=3 SV=1	22	9	12	8	399	44.3	7.03	34.6	19.5065633333333	17.36503	2.14153333333333	4.41230748601163	Up	1.92450689387749e-05	0.000601484007593681
V7BBU6	PHAVU_008G272600g	Uncharacterized protein OS=Phaseolus vulgaris OX=3885 GN=PHAVU_008G272600g PE=3 SV=1	24	11	12	10	582	65.2	5.11	23.97	17.03728	17.5604433333333	-0.523163333333333	0.695844412099167	Down	1.9319942639591e-05	0.000601484007593681
V7CYP8	PHAVU_001G222900g	ATP citrate synthase OS=Phaseolus vulgaris OX=3885 GN=PHAVU_001G222900g PE=3 SV=1	32	10	26	8	423	46.6	5.67	64.24	19.66846	18.18927	1.47919	2.78792161680023	Up	1.93662460442216e-05	0.000601484007593681
V7BIM3	PHAVU_007G188100g	PRA1 family protein OS=Phaseolus vulgaris OX=3885 GN=PHAVU_007G188100g PE=3 SV=1	12	2	4	2	185	20.6	7.52	8.49	16.4915666666667	15.8850866666667	0.606479999999999	1.52253986180088	Up	1.96675089999495e-05	0.000601484007593681
T2DN45	PHAVU_006G132900g	Pleckstrin homology domain-containing protein OS=Phaseolus vulgaris OX=3885 GN=PHAVU_006G132900g PE=2 SV=1	54	5	9	5	146	16.8	8.65	25.67	18.0977366666667	17.51373	0.584006666666667	1.49900652862054	Up	1.96893827776976e-05	0.000601484007593681
V7AWW9	PHAVU_009G178800g	Peroxisomal membrane protein PEX14 OS=Phaseolus vulgaris OX=3885 GN=PHAVU_009G178800g PE=3 SV=1	11	4	5	2	352	38.4	9.29	15.59	16.0945366666667	15.5529066666667	0.54163	1.45561618730933	Up	1.97276942596352e-05	0.000601484007593681
V7BF96	PHAVU_007G162600g	adenylate kinase OS=Phaseolus vulgaris OX=3885 GN=PHAVU_007G162600g PE=3 SV=1	16	3	3	3	286	31.4	8.43	6.35	15.9769	15.4628533333333	0.514046666666667	1.42805017188899	Up	1.9829142130896e-05	0.000601484007593681
V7CET1	PHAVU_003G231700g	Dentin sialophosphoprotein-like OS=Phaseolus vulgaris OX=3885 GN=PHAVU_003G231700g PE=4 SV=1	1	1	1	1	862	94.9	4.35	1.71	13.3539533333333	14.50459	-1.15063666666667	0.450426412594237	Down	1.98550945040024e-05	0.000601484007593681
V7C4Q6	PHAVU_003G008900g	Mucin-like domain-containing protein OS=Phaseolus vulgaris OX=3885 GN=PHAVU_003G008900g PE=4 SV=1	10	13	14	13	1514	163.2	4.5	20	17.5007533333333	18.2364033333333	-0.73565	0.600547389776783	Down	2.0007764819433e-05	0.000601484007593681
V7BBN7	PHAVU_008G267600g	TIR domain-containing protein OS=Phaseolus vulgaris OX=3885 GN=PHAVU_008G267600g PE=4 SV=1	13	4	4	4	363	41.9	5.22	10.62	16.5043233333333	15.0216966666667	1.48262666666666	2.79457068524348	Up	2.0025930024391e-05	0.000601484007593681
V7BGZ8	PHAVU_007G185100g	Cysteine synthase OS=Phaseolus vulgaris OX=3885 GN=PHAVU_007G185100g PE=3 SV=1	18	5	12	2	323	34.3	5.72	18.87	15.5653433333333	15.88692	-0.321576666666667	0.800194896920926	Down	2.0146193399472e-05	0.000601484007593681
V7AIL9	PHAVU_011G116300g	Tr-type G domain-containing protein OS=Phaseolus vulgaris OX=3885 GN=PHAVU_011G116300g PE=4 SV=1	10	5	5	5	664	72.1	6.55	17.03	15.58182	16.41369	-0.831869999999999	0.561800572597859	Down	2.02332430652983e-05	0.000601484007593681
V7CGK0	PHAVU_002G055100g	J domain-containing protein OS=Phaseolus vulgaris OX=3885 GN=PHAVU_002G055100g PE=4 SV=1	50	7	12	7	131	14.6	4.77	39.15	17.2282633333333	16.36914	0.859123333333333	1.81393572125129	Up	2.02390889639383e-05	0.000601484007593681
V7ANW9	PHAVU_010G094800g	Short-chain dehydrogenase/reductase OS=Phaseolus vulgaris OX=3885 GN=PHAVU_010G094800g PE=3 SV=1	55	13	21	6	299	32.3	5.54	56.6	18.3787566666667	18.8581266666667	-0.479369999999999	0.717290784120465	Down	2.02738082404833e-05	0.000601484007593681
V7C7L1	PHAVU_003G029500g	Enoyl reductase (ER) domain-containing protein OS=Phaseolus vulgaris OX=3885 GN=PHAVU_003G029500g PE=3 SV=1	60	17	46	4	359	39	7.06	148.09	17.07613	16.44821	0.62792	1.54533540532972	Up	2.03694890631257e-05	0.000601856046236599
V7C5I6	PHAVU_004G105900g	Tic22-like family protein OS=Phaseolus vulgaris OX=3885 GN=PHAVU_004G105900g PE=4 SV=1	1	1	1	1	537	59.6	7.78	2.6	15.6193166666667	13.96702	1.65229666666667	3.14333637599138	Up	2.04822616218034e-05	0.000602728015773313
V7C1E5	PHAVU_004G020000g	Fungal lipase-like domain-containing protein OS=Phaseolus vulgaris OX=3885 GN=PHAVU_004G020000g PE=4 SV=1	32	19	30	19	569	65	7.77	64.52	19.2869666666667	18.5125733333333	0.774393333333336	1.71047063132445	Up	2.06033268482644e-05	0.000602873996292715
Q9XFL6	FBP5	Peroxidase OS=Phaseolus vulgaris OX=3885 GN=FBP5 PE=2 SV=1	19	5	11	5	334	35.5	4.65	29.67	19.0671733333333	16.37667	2.69050333333334	6.4553858623109	Up	2.06646199493581e-05	0.000602873996292715
V7BRN8	PHAVU_005G004800g	WPP domain-interacting protein OS=Phaseolus vulgaris OX=3885 GN=PHAVU_005G004800g PE=4 SV=1	20	8	9	8	587	63.1	4.88	30.88	17.6009233333333	16.5508266666667	1.05009666666667	2.07066858658362	Up	2.07370665944034e-05	0.000602873996292715
V7BMJ0	PHAVU_006G101100g	NADP-dependent oxidoreductase domain-containing protein OS=Phaseolus vulgaris OX=3885 GN=PHAVU_006G101100g PE=4 SV=1	72	20	50	10	339	37.4	5.63	145.44	20.0862266666667	19.6088133333333	0.477413333333335	1.39224521411277	Up	2.09759267647877e-05	0.000607378935401193
V7B3H1	PHAVU_008G028700g	B12D-like protein OS=Phaseolus vulgaris OX=3885 GN=PHAVU_008G028700g PE=4 SV=1	14	2	3	2	115	13.6	9.92	4.58	16.2429833333333	14.91174	1.33124333333333	2.51619430384379	Up	2.12237060181457e-05	0.000607522734779003
V7BXA2	PHAVU_005G0893000g	RRM domain-containing protein (Fragment) OS=Phaseolus vulgaris OX=3885 GN=PHAVU_005G0893000g PE=4 SV=1	9	1	1	1	124	14.9	9.16	3.98	14.28194	15.35845	-1.07651	0.474174504851154	Down	2.12243872618079e-05	0.000607522734779003
V7C9Q3	PHAVU_003G155800g	Cyclic nucleotide-binding domain-containing protein OS=Phaseolus vulgaris OX=3885 GN=PHAVU_003G155800g PE=4 SV=1	4	3	3	3	736	84	9	5.69	14.8960066666667	14.37872	0.517286666666667	1.43126088644498	Up	2.12326636136328e-05	0.000607522734779003
V7B322	PHAVU_008G015200g	50S ribosomal protein L23, chloroplastic OS=Phaseolus vulgaris OX=3885 GN=PHAVU_008G015200g PE=3 SV=1	38	7	14	2	155	17.5	10.29	24.16	19.1409933333333	19.6082	-0.467206666666666	0.723363813344817	Down	2.1522221261497e-05	0.000613383305952664
V7BJ09	PHAVU_007G201600g	RNA-polymerase II-associated protein 3-like C-terminal domain-containing protein OS=Phaseolus vulgaris OX=3885 GN=PHAVU_007G201600g PE=4 SV=1	5	2	4	2	465	52.3	8.85	13.36	14.47108	15.01476	-0.54368	0.686018791258148	Down	2.1943460913023e-05	0.000620636850388598
V7CS19	PHAVU_002G290500g	Uncharacterized protein OS=Phaseolus vulgaris OX=3885 GN=PHAVU_002G290500g PE=4 SV=1	5	2	3	2	315	34.3	6.95	5.52	16.3500066666667	17.1154733333333	-0.765466666666669	0.588263053154694	Down	2.1948201920083e-05	0.000620636850388598
V7BW21	PHAVU_005G053900g	Glutathione S-transferase OS=Phaseolus vulgaris OX=3885 GN=PHAVU_005G053900g PE=3 SV=1	24	8	13	7	219	25.8	6.25	23.07	17.1759966666667	18.8119166666667	-1.63592	0.321765153779361	Down	2.20348307180345e-05	0.000620662021664794
U5U2I1	PHAVU_002G044200g	Small ribosomal subunit protein eS1 OS=Phaseolus vulgaris OX=3885 GN=PHAVU_002G044200g PE=2 SV=1	59	15	48	8	261	29.7	9.85	119.56	20.1595233333333	20.49625	-0.336726666666667	0.791835873066745	Down	2.23505839240455e-05	0.000623659531431405
V7CMY2	PHAVU_002G249200g	Transmembrane 9 superfamily member OS=Phaseolus vulgaris OX=3885 GN=PHAVU_002G249200g PE=3 SV=1	11	8	10	5	589	67.4	7.9	28.53	17.11036	17.7548433333333	-0.644483333333334	0.639721850675272	Down	2.23674577605273e-05	0.000623659531431405
V7CU69	PHAVU_001G020200g	Patatin OS=Phaseolus vulgaris OX=3885 GN=PHAVU_001G020200g PE=3 SV=1	35	12	24	12	402	44.5	6.38	59.97	18.4423166666667	17.7410166666667	0.7013	1.62596927962355	Up	2.24823789458443e-05	0.000623659531431405
V7C9Z4	PHAVU_003G0909001g	2-C-methyl-D-erythritol 4-phosphate cytidylyltransferase (Fragment) OS=Phaseolus vulgaris OX=3885 GN=PHAVU_003G0909001g PE=3 SV=1	72	7	14	7	120	13.4	5.27	24.7	17.6567866666667	17.1189933333333	0.537793333333333	1.45175030117125	Up	2.24858596081775e-05	0.000623659531431405
V7CPS2	PHAVU_002G2211000g	Vesicle-associated protein 4-2-like (Fragment) OS=Phaseolus vulgaris OX=3885 GN=PHAVU_002G2211000g PE=4 SV=1	43	3	4	3	86	9.7	4.86	12.87	17.8851	16.6346233333333	1.25047666666667	2.37920018827145	Up	2.27236787132039e-05	0.000625888469624814
V7C3G4	PHAVU_004G148300g	Glutamine synthetase OS=Phaseolus vulgaris OX=3885 GN=PHAVU_004G148300g PE=3 SV=1	48	14	41	13	356	39.2	5.6	118.01	18.93238	19.80266	-0.870279999999998	0.547040670011413	Down	2.27391445657309e-05	0.000625888469624814
V7BUX3	PHAVU_006G203300g	peptidylprolyl isomerase OS=Phaseolus vulgaris OX=3885 GN=PHAVU_006G203300g PE=4 SV=1	30	3	15	3	112	12	7.12	41.19	18.3229333333333	18.75733	-0.434396666666668	0.740003158355809	Down	2.31786461398584e-05	0.000635569012903162
V7B3N0	PHAVU_008G034300g	EF-hand domain-containing protein OS=Phaseolus vulgaris OX=3885 GN=PHAVU_008G034300g PE=4 SV=1	15	5	7	5	446	50.1	6.29	17.65	17.3241566666667	16.4808366666667	0.843319999999999	1.7941742357722	Up	2.36759497513385e-05	0.000646755472641282
V7BPB8	PHAVU_006G078600g	Cytochrome P450 OS=Phaseolus vulgaris OX=3885 GN=PHAVU_006G078600g PE=3 SV=1	14	6	7	6	483	55.7	9.28	10.58	16.9473466666667	16.0707633333333	0.876583333333333	1.83602198407898	Up	2.38085647918822e-05	0.000647933084693365
V7AM06	PHAVU_011G157300g	Uncharacterized protein OS=Phaseolus vulgaris OX=3885 GN=PHAVU_011G157300g PE=4 SV=1	19	4	5	3	218	25	8.29	8.64	16.7264033333333	17.10114	-0.374736666666667	0.771246174463033	Down	2.39515898495516e-05	0.00064938411580863
V7B9I0	PHAVU_008G285400g	Histidine kinase/HSP90-like ATPase domain-containing protein OS=Phaseolus vulgaris OX=3885 GN=PHAVU_008G285400g PE=3 SV=1	46	30	55	26	796	90.4	5.31	139.88	19.61494	20.4477733333333	-0.832833333333333	0.561425565715241	Down	2.40839719251266e-05	0.000650536838679072
V7BBA0	PHAVU_008G221200g	Ferritin OS=Phaseolus vulgaris OX=3885 GN=PHAVU_008G221200g PE=3 SV=1	50	12	35	8	247	27.9	6.29	101.23	18.2646433333333	19.2950333333333	-1.03039	0.489577784613621	Down	2.43647484665819e-05	0.000653078473773245
V7CUG7	PHAVU_001G100400g	Ricin B lectin domain-containing protein OS=Phaseolus vulgaris OX=3885 GN=PHAVU_001G100400g PE=4 SV=1	36	9	19	9	302	33.6	7.01	59.17	18.1905	18.81549	-0.62499	0.648424271844486	Down	2.4385062147353e-05	0.000653078473773245
V7B130	PHAVU_008G044900g	AAA+ ATPase domain-containing protein OS=Phaseolus vulgaris OX=3885 GN=PHAVU_008G044900g PE=3 SV=1	19	10	16	8	508	58.1	7.12	33.34	18.6432633333333	17.4173866666667	1.22587666666667	2.33897536487463	Up	2.44540324527434e-05	0.000653078473773245
T2DPD5	PHAVU_001G224400g	DUF538 family protein OS=Phaseolus vulgaris OX=3885 GN=PHAVU_001G224400g PE=2 SV=1	43	5	14	5	161	18.2	5.96	46.01	18.2593266666667	18.7479833333333	-0.488656666666667	0.712688392857411	Down	2.46351588031834e-05	0.000653078473773245
V7APB9	PHAVU_010G016700g	NADP-dependent oxidoreductase domain-containing protein OS=Phaseolus vulgaris OX=3885 GN=PHAVU_010G016700g PE=3 SV=1	40	12	25	7	309	34.3	5.96	41.25	16.6568666666667	16.03444	0.622426666666666	1.53946243777116	Up	2.47670346898171e-05	0.000653078473773245
V7CYI8	PHAVU_001G145500g	Dirigent protein OS=Phaseolus vulgaris OX=3885 GN=PHAVU_001G145500g PE=3 SV=1	17	3	10	3	185	20.3	6.8	20.86	15.6470966666667	18.2837666666667	-2.63667	0.16079896214713	Down	2.48081329214327e-05	0.000653078473773245
V7CA90	PHAVU_003G104500g	60S ribosome subunit biogenesis protein NIP7 homolog OS=Phaseolus vulgaris OX=3885 GN=PHAVU_003G104500g PE=3 SV=1	33	5	9	5	187	20.6	8.57	20.84	17.5539066666667	18.07271	-0.518803333333334	0.697950519455251	Down	2.48567012345012e-05	0.000653078473773245
V7CKQ5	PHAVU_002G180300g	(S)-2-hydroxy-acid oxidase OS=Phaseolus vulgaris OX=3885 GN=PHAVU_002G180300g PE=3 SV=1	33	10	17	7	368	40.4	9.13	50.92	18.9718966666667	18.52711	0.444786666666666	1.36111283195972	Up	2.51366839423446e-05	0.000653078473773245
A0A411P344	IFR1	Isoflavone reductase OS=Phaseolus vulgaris OX=3885 GN=IFR1 PE=2 SV=1	77	22	79	11	318	35.7	5.73	181.45	19.6602266666667	18.9087333333333	0.751493333333332	1.68353455518641	Up	2.51788237260547e-05	0.000653078473773245
V7BGF6	PHAVU_007G194000g	Fe2OG dioxygenase domain-containing protein OS=Phaseolus vulgaris OX=3885 GN=PHAVU_007G194000g PE=3 SV=1	18	4	4	4	341	38.6	6.07	12.05	15.4009566666667	14.59264	0.808316666666668	1.75116699242053	Up	2.5196808290201e-05	0.000653078473773245
V7AMF8	PHAVU_010G015900g	Fe2OG dioxygenase domain-containing protein OS=Phaseolus vulgaris OX=3885 GN=PHAVU_010G015900g PE=3 SV=1	48	13	25	13	352	41	5.64	53.47	19.0815033333333	18.33697	0.744533333333333	1.67543223181495	Up	2.52483343172274e-05	0.000653078473773245
V7C9T4	PHAVU_003G158400g	Calcineurin-like phosphoesterase domain-containing protein OS=Phaseolus vulgaris OX=3885 GN=PHAVU_003G158400g PE=4 SV=1	23	6	7	6	353	38.9	5.33	18.24	16.4595166666667	15.37801	1.08150666666667	2.11624501050543	Up	2.52606675862009e-05	0.000653078473773245
V7BN84	PHAVU_006G122800g	Protein kinase domain-containing protein OS=Phaseolus vulgaris OX=3885 GN=PHAVU_006G122800g PE=3 SV=1	12	2	3	2	294	34	7.85	3.75	15.4057433333333	16.34341	-0.937666666666665	0.522076575078769	Down	2.56360738000548e-05	0.000657929369130935
V7BIY5	PHAVU_007G280800g	Benzyl alcohol O-benzoyltransferase OS=Phaseolus vulgaris OX=3885 GN=PHAVU_007G280800g PE=4 SV=1	21	8	9	8	458	51.1	7.23	20.8	17.68209	15.5223666666667	2.15972333333333	4.46829158262689	Up	2.56916993900094e-05	0.000657929369130935
V7BW67	PHAVU_005G058300g	Fe2OG dioxygenase domain-containing protein OS=Phaseolus vulgaris OX=3885 GN=PHAVU_005G058300g PE=3 SV=1	5	2	3	2	367	41.2	5.49	4.82	16.6965333333333	16.1306566666667	0.565876666666664	1.48028674561205	Up	2.57209575167916e-05	0.000657929369130935
V7CKF0	PHAVU_002G096900g	Calcyclin-binding protein OS=Phaseolus vulgaris OX=3885 GN=PHAVU_002G096900g PE=4 SV=1	32	6	9	6	218	24.4	7.96	21.33	17.5141633333333	18.2966566666667	-0.782493333333335	0.58136118880498	Down	2.59090147737464e-05	0.000660406189954755
V7C7X1	PHAVU_003G104400g	C2 domain-containing protein OS=Phaseolus vulgaris OX=3885 GN=PHAVU_003G104400g PE=4 SV=1	8	2	3	2	266	28	9.09	7.21	15.4421766666667	14.2169933333333	1.22518333333333	2.33785156537069	Up	2.62566991334506e-05	0.000666920157989646
V7BXD2	PHAVU_005G166500g	ABC transporter domain-containing protein OS=Phaseolus vulgaris OX=3885 GN=PHAVU_005G166500g PE=3 SV=1	27	38	67	19	1476	167.3	7.75	159.85	19.86361	18.6843633333333	1.17924666666667	2.26458496149107	Up	2.65024711605887e-05	0.000670809051508746
V7BYH8	PHAVU_004G014100g	Enoyl reductase (ER) domain-containing protein OS=Phaseolus vulgaris OX=3885 GN=PHAVU_004G014100g PE=3 SV=1	58	15	26	15	325	35.3	5.54	50.44	18.36522	17.1078533333333	1.25736666666667	2.39058991041824	Up	2.65997311116442e-05	0.000670924925147012
V7B5L4	PHAVU_008G148800g	UBX domain-containing protein OS=Phaseolus vulgaris OX=3885 GN=PHAVU_008G148800g PE=4 SV=1	13	3	8	3	250	28.4	7.12	16.37	17.6282866666667	16.7148733333333	0.913413333333335	1.88349647510067	Up	2.7543781245111e-05	0.000691884995143446
V7CUT7	PHAVU_001G111200g	DUF2470 domain-containing protein OS=Phaseolus vulgaris OX=3885 GN=PHAVU_001G111200g PE=4 SV=1	30	8	14	8	327	36.1	7.28	41.58	18.6255566666667	17.8505666666667	0.774989999999999	1.71117819034072	Up	2.76218764465335e-05	0.000691884995143446
V7B9R3	PHAVU_008G292300g	Homoserine kinase OS=Phaseolus vulgaris OX=3885 GN=PHAVU_008G292300g PE=3 SV=1	16	3	5	3	364	38	7.44	9.33	15.3557	15.1810133333333	0.174686666666668	1.12871923603589	Up	2.77437830592689e-05	0.000692542226089819
V7D025	PHAVU_001G159500g	HR-like lesion-inducer OS=Phaseolus vulgaris OX=3885 GN=PHAVU_001G159500g PE=4 SV=1	20	3	4	3	158	17.6	9.7	6.81	16.0379966666667	14.8747166666667	1.16328	2.23966041113382	Up	2.81239922762507e-05	0.000699613120125185
V7B2X7	PHAVU_008G089700g	ATP-grasp domain-containing protein OS=Phaseolus vulgaris OX=3885 GN=PHAVU_008G089700g PE=4 SV=1	35	28	33	28	887	97.7	6.33	74.44	19.5964933333333	18.5730633333333	1.02343	2.03274606235292	Up	2.82203385932524e-05	0.000699613120125185
V7BBC0	PHAVU_007G049400g	Uncharacterized protein OS=Phaseolus vulgaris OX=3885 GN=PHAVU_007G049400g PE=4 SV=1	8	5	6	4	672	74.7	6.35	6.98	16.65773	15.12981	1.52792	2.88369783232506	Up	2.85751397232486e-05	0.000705991250705108
V7AVP7	PHAVU_009G143400g	14-3-3 domain-containing protein OS=Phaseolus vulgaris OX=3885 GN=PHAVU_009G143400g PE=3 SV=1	74	16	72	12	248	28.2	5.01	159.13	20.7013233333333	19.6732933333333	1.02803	2.03923777031282	Up	2.88743478614037e-05	0.000709378106842008
V7APU5	PHAVU_010G148300g	Malonate--CoA ligase OS=Phaseolus vulgaris OX=3885 GN=PHAVU_010G148300g PE=4 SV=1	36	15	36	15	609	67	6.96	104.75	18.45246	19.1016133333333	-0.649153333333331	0.637654420688551	Down	2.90546282627373e-05	0.000709378106842008
V7CPQ9	PHAVU_002G193800g	CobW/HypB/UreG nucleotide-binding domain-containing protein OS=Phaseolus vulgaris OX=3885 GN=PHAVU_002G193800g PE=3 SV=1	40	8	18	8	282	31	6.32	51.85	18.4041666666667	18.1113366666667	0.292830000000002	1.22504097067131	Up	2.91876223487837e-05	0.000709378106842008
V7AGX0	PHAVU_011G003500g	DNA repair RAD52-like protein 1, mitochondrial OS=Phaseolus vulgaris OX=3885 GN=PHAVU_011G003500g PE=4 SV=1	34	5	10	5	178	20.1	8.62	29.32	17.2357866666667	17.8096366666667	-0.57385	0.671821559912528	Down	2.92237230881218e-05	0.000709378106842008
V7CIR8	PHAVU_002G055000g	DNAJ-containing protein X-domain domain-containing protein (Fragment) OS=Phaseolus vulgaris OX=3885 GN=PHAVU_002G055000g PE=4 SV=1	21	8	14	8	355	39.8	7.71	47.06	18.3583766666667	17.7315333333333	0.626843333333337	1.54418256957061	Up	2.92430973074749e-05	0.000709378106842008
V7BXJ7	PHAVU_005G058900g	Nitrile-specifier protein 5 OS=Phaseolus vulgaris OX=3885 GN=PHAVU_005G058900g PE=4 SV=1	37	9	20	9	328	35.6	5.62	52.25	19.3580666666667	17.76489	1.59317666666666	3.01712959638002	Up	2.93001870349165e-05	0.000709378106842008
V7BK01	PHAVU_007G234300g	Uricase OS=Phaseolus vulgaris OX=3885 GN=PHAVU_007G234300g PE=3 SV=1	76	19	41	19	308	35.1	7.99	118.41	20.8084633333333	19.6739733333333	1.13449	2.19540940204538	Up	2.99182076862866e-05	0.000720433672338105
V7C5V2	PHAVU_003G043200g	14-3-3 domain-containing protein OS=Phaseolus vulgaris OX=3885 GN=PHAVU_003G043200g PE=3 SV=1	61	17	34	14	259	29.5	4.98	89.87	19.0829266666667	18.5190066666667	0.56392	1.47828045572662	Up	3.00504450894373e-05	0.000720433672338105
V7CXN7	PHAVU_001G195000g	Late embryogenesis abundant protein LEA-2 subgroup domain-containing protein OS=Phaseolus vulgaris OX=3885 GN=PHAVU_001G195000g PE=4 SV=1	21	5	5	4	209	23.8	9.76	6.95	17.0934266666667	16.3523666666667	0.741059999999997	1.6714034281127	Up	3.00553901155005e-05	0.000720433672338105
V7CQZ2	PHAVU_002G2573000g	Uncharacterized protein OS=Phaseolus vulgaris OX=3885 GN=PHAVU_002G2573000g PE=3 SV=1	17	8	14	3	438	47.2	9.25	18.86	17.2669566666667	17.9338466666667	-0.666889999999999	0.629863012797759	Down	3.01870698803353e-05	0.000720446982522802
V7AU53	PHAVU_010G154200g	Peptide deformylase OS=Phaseolus vulgaris OX=3885 GN=PHAVU_010G154200g PE=3 SV=1	3	1	1	1	256	28.6	8.65	2.22	14.05214	16.14659	-2.09445	0.234157312859589	Down	3.02549913920337e-05	0.000720446982522802
V7C0T3	PHAVU_005G158500g	Beta-fructofuranosidase OS=Phaseolus vulgaris OX=3885 GN=PHAVU_005G158500g PE=3 SV=1	32	17	25	14	574	64.4	8.24	57.26	18.37762	19.5681633333333	-1.19054333333333	0.438137822511101	Down	3.04183572696218e-05	0.000720935568438521
V7C0I3	PHAVU_005G151800g	Beta-glucosidase OS=Phaseolus vulgaris OX=3885 GN=PHAVU_005G151800g PE=3 SV=1	53	29	66	20	604	68.8	5.38	169.48	20.6470166666667	21.4845966666667	-0.837579999999999	0.559581433170291	Down	3.0563887421301e-05	0.000720935568438521
V7CA71	PHAVU_003G170200g	Protein kinase domain-containing protein OS=Phaseolus vulgaris OX=3885 GN=PHAVU_003G170200g PE=3 SV=1	8	3	3	3	499	55.7	8.47	10.19	15.7232766666667	15.36645	0.356826666666667	1.28060599302486	Up	3.05742809104332e-05	0.000720935568438521
V7D075	PHAVU_001G191600g	Beta-fructofuranosidase OS=Phaseolus vulgaris OX=3885 GN=PHAVU_001G191600g PE=3 SV=1	16	7	7	7	572	64.8	8.66	8.97	14.7127033333333	16.9583233333333	-2.24562	0.21086331078615	Down	3.07892867118452e-05	0.000723482960403286
V7CDY0	PHAVU_003G206400g	Cytochrome P450 71A9 OS=Phaseolus vulgaris OX=3885 GN=PHAVU_003G206400g PE=3 SV=1	13	5	7	5	495	56.4	8.81	19.5	17.2491566666667	16.3517466666667	0.897410000000001	1.86271893118101	Up	3.08821984755651e-05	0.000723482960403286
V7BQ25	PHAVU_006G180200g	Protein kinase domain-containing protein OS=Phaseolus vulgaris OX=3885 GN=PHAVU_006G180200g PE=4 SV=1	22	15	23	13	930	102.4	5.94	52.33	18.8508166666667	17.50003	1.35078666666667	2.55051160775266	Up	3.14061393906997e-05	0.000731454825507004
V7BRD4	PHAVU_006G217200g	DnaJ homolog subfamily C member 2-like OS=Phaseolus vulgaris OX=3885 GN=PHAVU_006G217200g PE=4 SV=1	12	8	10	8	646	74.1	8.69	21.7	17.1144333333333	17.5558233333333	-0.441389999999998	0.736424740212371	Down	3.14245684117527e-05	0.000731454825507004
V7AYX0	PHAVU_009G156900g	DUF668 domain-containing protein OS=Phaseolus vulgaris OX=3885 GN=PHAVU_009G156900g PE=4 SV=1	7	3	4	2	632	70.2	7.88	9.05	15.7760966666667	15.07481	0.701286666666666	1.62595425254603	Up	3.18555945824681e-05	0.000739111055072073
V7C6B1	PHAVU_004G164000g	non-specific serine/threonine protein kinase OS=Phaseolus vulgaris OX=3885 GN=PHAVU_004G164000g PE=4 SV=1	19	11	16	10	663	70.1	8.02	36.88	18.5771433333333	17.7284166666667	0.848726666666664	1.80091072641254	Up	3.22395824371025e-05	0.000745630470486215
V7AGV1	PHAVU_011G002100g	Patellin-3 OS=Phaseolus vulgaris OX=3885 GN=PHAVU_011G002100g PE=3 SV=1	61	47	118	44	612	69.7	4.73	292.1	22.4529833333333	21.5347733333333	0.918209999999998	1.88976913848674	Up	3.25970033010729e-05	0.000749421949641015
V7CMM3	PHAVU_002G127900g	60S ribosomal protein L13 OS=Phaseolus vulgaris OX=3885 GN=PHAVU_002G127900g PE=3 SV=1	50	12	28	6	207	23.9	11.17	72.1	19.5944233333333	20.1150166666667	-0.520593333333334	0.697085085894291	Down	3.26552027224033e-05	0.000749421949641015
V7CTQ1	PHAVU_001G077100g	ABC1 atypical kinase-like domain-containing protein OS=Phaseolus vulgaris OX=3885 GN=PHAVU_001G077100g PE=4 SV=1	6	5	5	5	964	107.3	7.02	12.1	16.6166533333333	17.04191	-0.425256666666666	0.744706230745697	Down	3.27387645172392e-05	0.000749421949641015
V7BT90	PHAVU_006G193900g	Ubiquitin thioesterase OS=Phaseolus vulgaris OX=3885 GN=PHAVU_006G193900g PE=3 SV=1	22	6	11	6	303	34.2	4.67	24.34	17.77088	17.2858833333333	0.484996666666667	1.39958263186894	Up	3.28615707156339e-05	0.000749421949641015
V7CPT7	PHAVU_002G223100g	Aspergillus nuclease S1 OS=Phaseolus vulgaris OX=3885 GN=PHAVU_002G223100g PE=3 SV=1	20	4	4	4	300	33.9	7.2	10.51	14.9275466666667	15.3720333333333	-0.444486666666668	0.734845739670206	Down	3.30109199723611e-05	0.000749421949641015
V7ARQ8	PHAVU_009G031400g	PPM-type phosphatase domain-containing protein OS=Phaseolus vulgaris OX=3885 GN=PHAVU_009G031400g PE=4 SV=1	21	6	8	4	282	31.1	7.56	19.18	16.8477666666667	16.0043533333333	0.843413333333334	1.79429031136272	Up	3.31254641422621e-05	0.000749421949641015
V7APB8	PHAVU_010G048700g	Cytochrome P450 704C1-like protein OS=Phaseolus vulgaris OX=3885 GN=PHAVU_010G048700g PE=3 SV=1	13	5	7	5	509	58.8	6.76	12.76	15.7681066666667	14.7143033333333	1.05380333333333	2.07599552427552	Up	3.32019664595212e-05	0.000749421949641015
V7BGW5	PHAVU_007G210500g	Protein kinase domain-containing protein OS=Phaseolus vulgaris OX=3885 GN=PHAVU_007G210500g PE=3 SV=1	47	15	26	5	361	39.1	6.54	46.65	17.6945366666667	16.9055333333333	0.789003333333334	1.72788036704729	Up	3.32884626302227e-05	0.000749421949641015
V7CVU7	PHAVU_001G135300g	Calcium-dependent protein kinase OS=Phaseolus vulgaris OX=3885 GN=PHAVU_001G135300g PE=4 SV=1	31	13	18	12	538	60.9	6.74	45.17	18.9732866666667	18.36989	0.603396666666665	1.51928935854357	Up	3.33352490377686e-05	0.000749421949641015
V7CHP4	PHAVU_003G285900g	phosphoenolpyruvate carboxykinase (ATP) OS=Phaseolus vulgaris OX=3885 GN=PHAVU_003G285900g PE=3 SV=1	14	7	15	1	638	70.8	6.02	20.28	13.56	11.6430833333333	1.91691666666667	3.7761515512346	Up	3.35438775453306e-05	0.00075177749086888
V7CBF8	PHAVU_003G210600g	CBS domain-containing protein OS=Phaseolus vulgaris OX=3885 GN=PHAVU_003G210600g PE=4 SV=1	49	15	26	12	420	46.5	5.36	58.12	18.9682	18.1875233333333	0.780676666666668	1.71793644697281	Up	3.38982754134894e-05	0.000752206362272192
V7AM67	PHAVU_010G068300g	Protein kinase domain-containing protein OS=Phaseolus vulgaris OX=3885 GN=PHAVU_010G068300g PE=3 SV=1	6	3	4	2	370	42.2	6.74	4.27	15.4844766666667	14.77996	0.704516666666665	1.62959862335855	Up	3.39512102891763e-05	0.000752206362272192
T2DP45	PHAVU_002G109700g	60S ribosomal protein L8-3-like protein OS=Phaseolus vulgaris OX=3885 GN=PHAVU_002G109700g PE=2 SV=1	55	14	32	3	261	28.2	10.81	59.14	19.6010433333333	20.02799	-0.426946666666666	0.743834378666449	Down	3.40277438006919e-05	0.000752206362272192
V7CDX3	PHAVU_003G277500g	Pectin acetylesterase OS=Phaseolus vulgaris OX=3885 GN=PHAVU_003G277500g PE=3 SV=1	28	8	8	8	397	43.6	8.41	22.25	17.9384033333333	16.8644866666667	1.07391666666667	2.10514070821138	Up	3.41074826458306e-05	0.000752206362272192
V7C9R3	PHAVU_003G084400g	MO25-like protein At5g47540 OS=Phaseolus vulgaris OX=3885 GN=PHAVU_003G084400g PE=3 SV=1	20	6	6	4	332	38.3	8.18	16.03	17.7595233333333	17.16491	0.594613333333335	1.51006780761417	Up	3.41837361728124e-05	0.000752206362272192
V7BBI6	PHAVU_008G230600g	mannose-1-phosphate guanylyltransferase OS=Phaseolus vulgaris OX=3885 GN=PHAVU_008G230600g PE=3 SV=1	37	9	16	9	361	39.6	7.43	44.44	18.3785466666667	17.8529233333333	0.525623333333336	1.43955542248831	Up	3.41864750915252e-05	0.000752206362272192
V7B7W5	PHAVU_008G123900g	Uncharacterized protein OS=Phaseolus vulgaris OX=3885 GN=PHAVU_008G123900g PE=3 SV=1	18	4	6	4	222	24.9	9.03	13.06	17.1023	16.2523733333333	0.849926666666665	1.8024093049984	Up	3.4448004974933e-05	0.000755663963677395
V7C4N1	PHAVU_004G082700g	Uncharacterized protein OS=Phaseolus vulgaris OX=3885 GN=PHAVU_004G082700g PE=3 SV=1	36	6	16	2	285	30.3	8.4	38.11	15.6990866666667	14.5225066666667	1.17658	2.2604029858314	Up	3.46269906600216e-05	0.000757295424132618
V7CW20	PHAVU_001G044600g	Smr domain-containing protein OS=Phaseolus vulgaris OX=3885 GN=PHAVU_001G044600g PE=4 SV=1	5	2	2	1	576	62.9	6.35	2.08	15.7804033333333	15.3407433333333	0.439660000000002	1.35628465411987	Up	3.50455341045208e-05	0.000764140425851284
V7AUA6	PHAVU_009G111500g	Malic enzyme OS=Phaseolus vulgaris OX=3885 GN=PHAVU_009G111500g PE=3 SV=1	50	25	81	14	615	68	7.12	163.7	18.7857733333333	20.13909	-1.35331666666667	0.391391229652221	Down	3.51638108097831e-05	0.000764416896252311
V7APP1	PHAVU_010G116100g	RRM domain-containing protein OS=Phaseolus vulgaris OX=3885 GN=PHAVU_010G116100g PE=4 SV=1	20	5	7	5	327	38	10.08	25.77	17.0790933333333	17.80483	-0.725736666666666	0.604688200830173	Down	3.53584283376796e-05	0.000766346295618151
V7BWM4	PHAVU_005G071400g	Knottin scorpion toxin-like domain-containing protein OS=Phaseolus vulgaris OX=3885 GN=PHAVU_005G071400g PE=4 SV=1	28	2	4	2	75	8.7	7.5	7.12	13.77782	17.85916	-4.08134	0.059073708752918	Down	3.58938137243271e-05	0.000775627813583295
V7B3J0	PHAVU_009G258800g	Uncharacterized protein OS=Phaseolus vulgaris OX=3885 GN=PHAVU_009G258800g PE=4 SV=1	23	7	13	4	368	40.7	5.88	17.86	18.0907433333333	17.26247	0.828273333333332	1.77555904049704	Up	3.63660242358616e-05	0.00078349300429584
V7BCN8	PHAVU_007G004500g	2-isopropylmalate synthase LeuA allosteric (dimerisation) domain-containing protein OS=Phaseolus vulgaris OX=3885 GN=PHAVU_007G004500g PE=4 SV=1	41	9	17	9	222	24.2	6.58	50.16	19.52397	18.7861733333333	0.737796666666664	1.667627035854	Up	3.65135449480375e-05	0.000784200868995483
V7CPA1	PHAVU_002G288200g	Tryptophan synthase beta chain-like PALP domain-containing protein OS=Phaseolus vulgaris OX=3885 GN=PHAVU_002G288200g PE=4 SV=1	19	5	6	5	335	35.9	8.06	12.31	16.5585866666667	16.0452433333333	0.513343333333335	1.42735414780161	Up	3.66560448142125e-05	0.000784200868995483
V7AY20	PHAVU_009G133800g	Uncharacterized protein OS=Phaseolus vulgaris OX=3885 GN=PHAVU_009G133800g PE=3 SV=1	15	7	8	4	596	66.3	4.89	10.77	16.4425433333333	15.6502066666667	0.792336666666667	1.73187723398019	Up	3.67238699529588e-05	0.000784200868995483
V7BRR1	PHAVU_006G148100g	Endoplasmic reticulum transmembrane protein OS=Phaseolus vulgaris OX=3885 GN=PHAVU_006G148100g PE=3 SV=1	17	4	4	4	222	25.3	9.69	8.26	17.5194833333333	16.8839933333333	0.635490000000001	1.55346528265043	Up	3.70605559796982e-05	0.000785395815077993
V7CQN1	PHAVU_002G328800g	Protein kinase domain-containing protein OS=Phaseolus vulgaris OX=3885 GN=PHAVU_002G328800g PE=4 SV=1	12	9	11	6	999	107.9	5.55	27.05	17.4641633333333	16.65439	0.809773333333336	1.75293601132744	Up	3.7092306501e-05	0.000785395815077993
V7CLS1	PHAVU_002G141500g	Transcription factor OS=Phaseolus vulgaris OX=3885 GN=PHAVU_002G141500g PE=4 SV=1	3	2	2	2	728	79.6	6.84	7.25	16.49019	15.63289	0.857299999999999	1.81164464778384	Up	3.71053140981729e-05	0.000785395815077993
V7AM22	PHAVU_010G058600g	Thioredoxin domain-containing protein OS=Phaseolus vulgaris OX=3885 GN=PHAVU_010G058600g PE=4 SV=1	32	4	5	4	140	15.7	5.17	10.98	16.9856233333333	16.0922333333333	0.89339	1.85753577956657	Up	3.74436594646456e-05	0.000788643248472686
V7B4C9	PHAVU_008G054000g	W2 domain-containing protein OS=Phaseolus vulgaris OX=3885 GN=PHAVU_008G054000g PE=3 SV=1	38	15	26	15	411	47.2	5.54	60.15	18.5968833333333	19.0701433333333	-0.47326	0.720335045187049	Down	3.74766234942124e-05	0.000788643248472686
V7BX06	PHAVU_005G162100g	Protein kinase domain-containing protein OS=Phaseolus vulgaris OX=3885 GN=PHAVU_005G162100g PE=4 SV=1	5	3	5	3	892	99.4	6.09	11.84	16.9871933333333	14.8228266666667	2.16436666666667	4.48269600698027	Up	3.78168866532119e-05	0.000791482166102235
V7CKB0	PHAVU_002G169100g	Protein kinase domain-containing protein OS=Phaseolus vulgaris OX=3885 GN=PHAVU_002G169100g PE=3 SV=1	47	17	23	16	427	48.6	7.74	42.74	18.63818	18.30812	0.330060000000003	1.25706565332552	Up	3.78302016122908e-05	0.000791482166102235
V7CXK0	PHAVU_001G124800g	Methyltransferase type 11 domain-containing protein OS=Phaseolus vulgaris OX=3885 GN=PHAVU_001G124800g PE=4 SV=1	22	6	11	6	261	29.6	5.17	28.11	17.36206	18.44927	-1.08721	0.470670716027326	Down	3.80241454214973e-05	0.00079324722970092
V7CJN3	PHAVU_002G149700g	Uncharacterized protein OS=Phaseolus vulgaris OX=3885 GN=PHAVU_002G149700g PE=4 SV=1	31	12	17	12	457	50.6	5.53	19.64	18.3462833333333	17.2558266666667	1.09045666666666	2.12941429710455	Up	3.84702640517889e-05	0.000800247820318677
V7AWT2	PHAVU_009G063600g	Alpha/beta hydrolase fold-3 domain-containing protein OS=Phaseolus vulgaris OX=3885 GN=PHAVU_009G063600g PE=3 SV=1	30	8	18	8	317	35.4	5.68	31.44	18.0464933333333	17.31871	0.727783333333335	1.65609258887835	Up	3.87739817247937e-05	0.000803039465910931
V7B2L4	PHAVU_008G004300g	14-3-3 domain-containing protein OS=Phaseolus vulgaris OX=3885 GN=PHAVU_008G004300g PE=3 SV=1	68	20	97	12	256	29	4.75	230.23	21.2551233333333	20.64063	0.614493333333336	1.5310202166782	Up	3.88263314088722e-05	0.000803039465910931
V7BD08	PHAVU_008G274800g	C2 domain-containing protein OS=Phaseolus vulgaris OX=3885 GN=PHAVU_008G274800g PE=4 SV=1	15	6	8	5	420	45.6	4.73	17.2	17.3341433333333	16.7572233333333	0.576920000000001	1.49166130913161	Up	3.91174194561177e-05	0.000805011770706501
V7CKB9	PHAVU_002G099700g	Uncharacterized protein OS=Phaseolus vulgaris OX=3885 GN=PHAVU_002G099700g PE=3 SV=1	9	2	3	2	357	38.5	7.99	4.45	14.6690733333333	13.1991533333333	1.46992	2.77006532692523	Up	3.92745482074674e-05	0.000805011770706501
V7CF40	PHAVU_002G014200g	Peptidase A1 domain-containing protein OS=Phaseolus vulgaris OX=3885 GN=PHAVU_002G014200g PE=3 SV=1	3	2	2	2	644	71.5	6.62	5.3	15.61392	16.26163	-0.64771	0.638292676442906	Down	3.94284038537247e-05	0.000805011770706501
V7CQ51	PHAVU_002G312800g	Peptidase S26 domain-containing protein OS=Phaseolus vulgaris OX=3885 GN=PHAVU_002G312800g PE=4 SV=1	15	4	5	4	286	31.8	5.33	10.26	16.9719533333333	16.17182	0.800133333333331	1.74126204593978	Up	3.95600505791158e-05	0.000805011770706501
V7AJT1	PHAVU_011G152500g	NAD(P)H dehydrogenase (quinone) OS=Phaseolus vulgaris OX=3885 GN=PHAVU_011G152500g PE=3 SV=1	50	8	30	7	203	21.9	5.57	83.43	17.0721433333333	18.19542	-1.12327666666667	0.459050040352175	Down	3.95702420065095e-05	0.000805011770706501
V7CR78	PHAVU_001G003500g	DNA/RNA-binding protein Alba-like domain-containing protein OS=Phaseolus vulgaris OX=3885 GN=PHAVU_001G003500g PE=4 SV=1	38	6	15	6	250	27.5	10.3	23.18	17.7460033333333	18.2829766666667	-0.536973333333332	0.689215315774158	Down	3.96099465572851e-05	0.000805011770706501
V7B694	PHAVU_008G1064001g	Uncharacterized protein (Fragment) OS=Phaseolus vulgaris OX=3885 GN=PHAVU_008G1064001g PE=3 SV=1	4	1	1	1	242	25.8	8.68	3.09	12.7365866666667	14.6271166666667	-1.89053	0.269707958849123	Down	3.97001246224922e-05	0.000805011770706501
V7CSR6	PHAVU_002G319800g	Endoplasmic reticulum transmembrane protein OS=Phaseolus vulgaris OX=3885 GN=PHAVU_002G319800g PE=3 SV=1	21	2	3	2	130	14.9	8.92	6.1	15.9594766666667	16.5961366666667	-0.636659999999999	0.643200306897863	Down	4.04674370638355e-05	0.000815554816788444
V7CWS0	PHAVU_001G063400g	VHS domain-containing protein OS=Phaseolus vulgaris OX=3885 GN=PHAVU_001G063400g PE=3 SV=1	25	9	13	9	662	71.8	5.47	40.01	17.1361866666667	16.6037166666667	0.53247	1.4464034259138	Up	4.05972698508026e-05	0.000815554816788444
V7CAI6	PHAVU_003G114300g	ATP citrate synthase (Fragment) OS=Phaseolus vulgaris OX=3885 GN=PHAVU_003G114300g PE=4 SV=1	40	16	39	6	553	59.8	7.06	100.57	18.4614966666667	17.4248766666667	1.03662	2.05141588491509	Up	4.06588052285452e-05	0.000815554816788444
V7AUD4	PHAVU_009G027000g	DEP domain-containing protein OS=Phaseolus vulgaris OX=3885 GN=PHAVU_009G027000g PE=4 SV=1	39	22	25	22	742	83.4	5.07	51.23	18.8273866666667	18.27703	0.550356666666666	1.46444769560878	Up	4.06707126482426e-05	0.000815554816788444
V7APN5	PHAVU_010G139300g	Beta-galactosidase OS=Phaseolus vulgaris OX=3885 GN=PHAVU_010G139300g PE=3 SV=1	28	16	23	13	844	93.5	8.28	57.51	19.58034	18.7355866666667	0.844753333333333	1.79595765331318	Up	4.10203021393909e-05	0.000819617795656617
V7BK80	PHAVU_006G037700g	DDB1- and CUL4-associated factor 13 OS=Phaseolus vulgaris OX=3885 GN=PHAVU_006G037700g PE=3 SV=1	10	4	4	4	452	51.3	9.5	9.54	15.7209333333333	16.5330633333333	-0.812129999999998	0.569540365509939	Down	4.11001473317632e-05	0.000819617795656617
V7BLV5	PHAVU_007G250300g	Beta-glucosidase OS=Phaseolus vulgaris OX=3885 GN=PHAVU_007G250300g PE=4 SV=1	33	19	46	15	627	68.9	9.04	102.92	20.40555	19.6066	0.798950000000001	1.73983440630674	Up	4.12129959412914e-05	0.000819617795656617
B0I558	PvCBL1	Calcineurin B-like protein OS=Phaseolus vulgaris OX=3885 GN=PvCBL1 PE=2 SV=1	31	7	13	7	226	26.1	4.83	29.46	18.39966	17.86672	0.53294	1.44687471079164	Up	4.14784981480962e-05	0.000821956212264802
V7AZK1	PHAVU_009G143500g	Glucose-6-phosphate isomerase (Fragment) OS=Phaseolus vulgaris OX=3885 GN=PHAVU_009G143500g PE=3 SV=1	11	8	16	3	742	82.8	8.07	31.3	16.74291	16.2444966666667	0.498413333333332	1.4126590744167	Up	4.17252056028473e-05	0.000821956212264802
V7AX83	PHAVU_009G166800g	CBS domain-containing protein OS=Phaseolus vulgaris OX=3885 GN=PHAVU_009G166800g PE=4 SV=1	40	11	18	8	415	46.1	5.34	28.9	17.5125633333333	17.1364933333333	0.376069999999999	1.29780173514451	Up	4.1978550360731e-05	0.000821956212264802
V7CRK4	PHAVU_002G284000g	Membrane-anchored ubiquitin-fold protein OS=Phaseolus vulgaris OX=3885 GN=PHAVU_002G284000g PE=4 SV=1	9	1	1	1	118	12.9	8.85	2.71	15.4416766666667	14.3910733333333	1.05060333333333	2.07139592186119	Up	4.1989847394326e-05	0.000821956212264802
V7CTB3	PHAVU_002G328400g	H15 domain-containing protein OS=Phaseolus vulgaris OX=3885 GN=PHAVU_002G328400g PE=4 SV=1	19	7	10	7	425	45.8	10.7	20.31	18.3299533333333	17.5498566666667	0.780096666666669	1.71724593175776	Up	4.20080179898098e-05	0.000821956212264802
V7AQZ6	PHAVU_010G063800g	Dirigent protein OS=Phaseolus vulgaris OX=3885 GN=PHAVU_010G063800g PE=3 SV=1	29	8	14	7	187	20.5	9.28	24.53	17.2554533333333	18.38195	-1.12649666666667	0.458026613530862	Down	4.20118522638454e-05	0.000821956212264802
V7CBE9	PHAVU_003G205900g	High-affinity nitrate transporter OS=Phaseolus vulgaris OX=3885 GN=PHAVU_003G205900g PE=3 SV=1	33	6	9	6	207	23	9.11	15.55	18.3349733333333	17.1447766666667	1.19019666666667	2.28183846835011	Up	4.25997194733486e-05	0.00083121123791798
V7CNJ0	PHAVU_002G184400g	Fe2OG dioxygenase domain-containing protein OS=Phaseolus vulgaris OX=3885 GN=PHAVU_002G184400g PE=3 SV=1	24	6	8	6	359	41	5.62	23.81	17.65871	16.90012	0.758589999999998	1.69183632132804	Up	4.36210151290657e-05	0.000845785739468013
V7BM99	PHAVU_007G261100g	Activator of Hsp90 ATPase AHSA1-like N-terminal domain-containing protein OS=Phaseolus vulgaris OX=3885 GN=PHAVU_007G261100g PE=3 SV=1	33	11	17	8	349	39.1	6.33	34.36	17.92746	18.3676966666667	-0.440236666666667	0.737013695439838	Down	4.36388785783965e-05	0.000845785739468013
V7B696	PHAVU_008G195600g	glutathione transferase OS=Phaseolus vulgaris OX=3885 GN=PHAVU_008G195600g PE=3 SV=1	41	10	39	4	215	24.7	6.23	103.39	17.9328266666667	18.9460333333333	-1.01320666666667	0.495443804016693	Down	4.36971773119266e-05	0.000845785739468013
Q5TIP4	ppgip2	Polygalacturonase inhibiting protein OS=Phaseolus vulgaris OX=3885 GN=ppgip2 PE=4 SV=1	31	8	15	1	333	36	8.43	41.13	17.5462266666667	18.12466	-0.578433333333333	0.669690620196752	Down	4.38323201233437e-05	0.000845821318005997
V7BEI7	PHAVU_007G140600g	Malate dehydrogenase [NADP], chloroplastic OS=Phaseolus vulgaris OX=3885 GN=PHAVU_007G140600g PE=3 SV=1	20	8	17	8	436	47.7	6.92	39.24	18.7601833333333	18.1517666666667	0.608416666666667	1.52458508420016	Up	4.39943964422431e-05	0.000845821318005997
V7AIP8	PHAVU_011G182400g	Acid phosphatase 1 OS=Phaseolus vulgaris OX=3885 GN=PHAVU_011G182400g PE=4 SV=1	26	6	10	6	269	30.6	5.24	25.12	17.55657	18.0180833333333	-0.461513333333333	0.726224076987211	Down	4.40495423246665e-05	0.000845821318005997
V7AHM5	PHAVU_011G153400g	Indole-3-acetic acid-amido synthetase GH3.6 OS=Phaseolus vulgaris OX=3885 GN=PHAVU_011G153400g PE=3 SV=1	18	10	12	10	606	68.5	6.65	21.56	18.0242466666667	17.41201	0.612236666666668	1.52862726360184	Up	4.4455785980971e-05	0.000851363583905421
V7AZ76	PHAVU_009G244100g	Cytochrome P450 OS=Phaseolus vulgaris OX=3885 GN=PHAVU_009G244100g PE=3 SV=1	57	26	59	3	497	57.2	8.5	127.25	20.23496	21.0659466666667	-0.830986666666664	0.562144657185092	Down	4.48707100490873e-05	0.000857042401175048
V7AEY9	PHAVU_011G067800g	Cupin type-1 domain-containing protein OS=Phaseolus vulgaris OX=3885 GN=PHAVU_011G067800g PE=3 SV=1	38	11	25	9	356	38.5	5.81	57.3	17.5639733333333	18.9511766666667	-1.38720333333333	0.382305183608887	Down	4.5100199833654e-05	0.000859158806831108
V7BTA8	PHAVU_005G048700g	Inosine-5'-monophosphate dehydrogenase OS=Phaseolus vulgaris OX=3885 GN=PHAVU_005G048700g PE=3 SV=1	48	16	46	16	502	53.1	6.55	130.37	20.1971066666667	19.65873	0.538376666666665	1.45233741455849	Up	4.53541168410733e-05	0.000861327816260679
V7BNL7	PHAVU_006G135400g	Uncharacterized protein OS=Phaseolus vulgaris OX=3885 GN=PHAVU_006G135400g PE=4 SV=1	63	12	36	12	211	23.1	7.42	76.41	19.4590833333333	19.10891	0.350173333333334	1.27471376925699	Up	4.55386560087479e-05	0.000861327816260679
V7ASL7	PHAVU_010G108300g	Eukaryotic translation initiation factor 4C OS=Phaseolus vulgaris OX=3885 GN=PHAVU_010G108300g PE=3 SV=1	23	3	4	3	145	16.4	5.24	10.61	16.65301	17.1649566666667	-0.511946666666663	0.701275549491082	Down	4.55710116905429e-05	0.000861327816260679
V7AN85	PHAVU_010G072400g	MSP domain-containing protein OS=Phaseolus vulgaris OX=3885 GN=PHAVU_010G072400g PE=3 SV=1	41	12	21	10	242	27.3	8.32	51.78	18.70364	18.15948	0.544160000000002	1.4581710861978	Up	4.58031939277538e-05	0.000863461773028672
V7B8X7	PHAVU_008G266600g	Calcium-dependent protein kinase OS=Phaseolus vulgaris OX=3885 GN=PHAVU_008G266600g PE=4 SV=1	26	10	16	10	525	59.1	6.79	52.84	19.3877666666667	18.5703866666667	0.81738	1.76220284418533	Up	4.65799439759051e-05	0.000874534219119555
V7C9B1	PHAVU_003G146100g	MHD domain-containing protein OS=Phaseolus vulgaris OX=3885 GN=PHAVU_003G146100g PE=4 SV=1	15	8	15	8	629	68.2	4.97	25.93	18.2412066666667	17.9347233333333	0.306483333333333	1.23668950865184	Up	4.66321603232696e-05	0.000874534219119555
V7CBS8	PHAVU_003G149800g	Diacylglycerol kinase OS=Phaseolus vulgaris OX=3885 GN=PHAVU_003G149800g PE=3 SV=1	24	9	15	9	481	53.6	8.62	38.64	18.2221433333333	17.6947133333333	0.527429999999999	1.44135928669623	Up	4.6957021149274e-05	0.000878014586057923
V7B2N9	PHAVU_009G231400g	Nucleosome assembly protein OS=Phaseolus vulgaris OX=3885 GN=PHAVU_009G231400g PE=3 SV=1	26	7	16	6	361	41.6	4.44	51.19	17.78943	18.4625733333333	-0.673143333333332	0.627138792238987	Down	4.70603204020547e-05	0.000878014586057923
V7D0W8	PHAVU_001G183300g	Fe2OG dioxygenase domain-containing protein OS=Phaseolus vulgaris OX=3885 GN=PHAVU_001G183300g PE=3 SV=1	2	1	1	1	374	42.7	6.05	2.63	15.7112	14.5301966666667	1.18100333333333	2.26734406422794	Up	4.72848741042561e-05	0.000879936256145784
V7BGK4	PHAVU_007G198900g	Topless-related protein 3 OS=Phaseolus vulgaris OX=3885 GN=PHAVU_007G198900g PE=4 SV=1	23	24	38	16	1132	124.8	7.43	72.75	19.3956033333333	18.9571133333333	0.438490000000002	1.35518517729387	Up	4.79715814914372e-05	0.000884961641266822
V7BGY8	PHAVU_007G215400g	DUF4149 domain-containing protein OS=Phaseolus vulgaris OX=3885 GN=PHAVU_007G215400g PE=4 SV=1	6	1	2	1	208	23.1	9.77	5.73	14.9480333333333	15.9328433333333	-0.984810000000001	0.505292264824247	Down	4.8007479446438e-05	0.000884961641266822
V7C2G1	PHAVU_004G057400g	Serine/threonine protein phosphatase 2A regulatory subunit OS=Phaseolus vulgaris OX=3885 GN=PHAVU_004G057400g PE=3 SV=1	18	8	10	7	536	61.3	8.24	18.43	17.7048966666667	17.1533666666667	0.55153	1.46563920467435	Up	4.8070471191012e-05	0.000884961641266822
V7BXX4	PHAVU_005G070000g	Ribokinase OS=Phaseolus vulgaris OX=3885 GN=PHAVU_005G070000g PE=3 SV=1	23	6	18	6	361	37.9	6.79	37.37	18.5815633333333	17.9965933333333	0.584970000000002	1.50000779717625	Up	4.80853792424533e-05	0.000884961641266822
V7AMD5	PHAVU_010G064100g	Macrophage migration inhibitory factor-like protein OS=Phaseolus vulgaris OX=3885 GN=PHAVU_010G064100g PE=3 SV=1	33	3	9	1	112	12.3	9.35	27.24	16.0602733333333	15.4370966666667	0.623176666666668	1.54026295136703	Up	4.81661675174924e-05	0.000884961641266822
B9W4P4	pgip2	Putative polygalacturonase-inhibiting protein (Fragment) OS=Phaseolus vulgaris OX=3885 GN=pgip2 PE=4 SV=1	33	8	15	1	303	33	8.59	40.78	14.7317866666667	15.56133	-0.829543333333334	0.562707331967211	Down	4.83876746632737e-05	0.000886780700980857
T2DPI8	NA	Uncharacterized protein OS=Phaseolus vulgaris OX=3885 PE=2 SV=1	19	8	13	8	424	48.2	6.21	23.09	18.27175	17.47846	0.793290000000002	1.73302203719848	Up	4.87738598245788e-05	0.000887772211980239
V7CBK1	PHAVU_003G210700g	Exocyst subunit Exo70 family protein OS=Phaseolus vulgaris OX=3885 GN=PHAVU_003G210700g PE=3 SV=1	8	4	4	3	661	74.4	5.05	9.78	15.9431	15.20407	0.73903	1.66905326893699	Up	4.89373207605154e-05	0.000887772211980239
V7D2L2	PHAVU_001G261800g	REF/SRPP-like protein OS=Phaseolus vulgaris OX=3885 GN=PHAVU_001G261800g PE=3 SV=1	32	9	15	9	236	25.8	8	27.9	18.3765833333333	17.96359	0.412993333333333	1.33144546063771	Up	4.89486271887538e-05	0.000887772211980239
V7CBB4	PHAVU_003G202400g	SOUL heme-binding protein OS=Phaseolus vulgaris OX=3885 GN=PHAVU_003G202400g PE=3 SV=1	10	2	2	2	214	23.7	9.01	7.09	16.3787666666667	15.4308233333333	0.947943333333335	1.92912059502507	Up	4.90164529032003e-05	0.000887772211980239
V7B4U2	PHAVU_008G033200g	glucan endo-1,3-beta-D-glucosidase OS=Phaseolus vulgaris OX=3885 GN=PHAVU_008G033200g PE=3 SV=1	22	13	19	10	655	73.2	5.39	36.67	18.0775033333333	16.9775266666667	1.09997666666667	2.14351225683776	Up	4.90549640547169e-05	0.000887772211980239
V7ALP9	PHAVU_010G024500g	peptidylprolyl isomerase OS=Phaseolus vulgaris OX=3885 GN=PHAVU_010G024500g PE=4 SV=1	44	28	49	25	574	63.9	5.17	124.92	20.47087	21.5663466666667	-1.09547666666667	0.467981477017963	Down	4.93725941897646e-05	0.000889297545255186
V7CHS2	PHAVU_002G021900g	L-ascorbate oxidase OS=Phaseolus vulgaris OX=3885 GN=PHAVU_002G021900g PE=3 SV=1	18	7	8	4	540	60.3	8.69	20.11	17.30148	16.7298966666667	0.571583333333336	1.48615370442266	Up	4.94908625382324e-05	0.000889297545255186
V7C5C6	PHAVU_004G141500g	eRF1 domain-containing protein OS=Phaseolus vulgaris OX=3885 GN=PHAVU_004G141500g PE=3 SV=1	21	8	16	2	437	49.1	5.72	44.96	15.4102666666667	16.5376833333333	-1.12741666666667	0.457734625173248	Down	4.96277332122171e-05	0.000889297545255186
V7CH04	PHAVU_003G297200g	Acyl-[acyl-carrier-protein] desaturase OS=Phaseolus vulgaris OX=3885 GN=PHAVU_003G297200g PE=3 SV=1	51	16	30	16	391	44.8	6.33	62.37	18.26284	18.6590233333333	-0.396183333333333	0.759865860604	Down	4.96597756495938e-05	0.000889297545255186
V7CE04	PHAVU_003G216000g	AT-hook motif nuclear-localized protein OS=Phaseolus vulgaris OX=3885 GN=PHAVU_003G216000g PE=4 SV=1	24	6	12	3	326	33.3	8.98	38.76	18.52262	17.7575966666667	0.765023333333332	1.69939748314843	Up	4.97534888559677e-05	0.000889297545255186
V7C036	PHAVU_004G0542000g	Sulfite oxidase (Fragment) OS=Phaseolus vulgaris OX=3885 GN=PHAVU_004G0542000g PE=4 SV=1	42	9	12	9	268	29.7	5.68	24.09	17.7379533333333	16.5844966666667	1.15345666666667	2.22446232870982	Up	5.0048192206932e-05	0.000892361732477786
V7CRZ6	PHAVU_001G032800g	3'-5' exonuclease domain-containing protein OS=Phaseolus vulgaris OX=3885 GN=PHAVU_001G032800g PE=4 SV=1	29	9	15	9	347	38.8	5.19	28.78	18.6088233333333	18.0319833333333	0.576840000000001	1.49157859615846	Up	5.03333137857314e-05	0.000895240438562431
V7C880	PHAVU_003G115100g	Enoyl-CoA hydratase OS=Phaseolus vulgaris OX=3885 GN=PHAVU_003G115100g PE=4 SV=1	43	12	22	12	264	28.9	8.91	51.24	19.2829433333333	19.03493	0.248013333333333	1.18757064150592	Up	5.07900721828397e-05	0.000899261399865064
V7BYZ3	PHAVU_005G140300g	Cupin type-1 domain-containing protein OS=Phaseolus vulgaris OX=3885 GN=PHAVU_005G140300g PE=3 SV=1	33	10	23	8	356	38.3	5.94	50.87	17.8755466666667	18.6205433333333	-0.744996666666665	0.596669250112964	Down	5.0807834306508e-05	0.000899261399865064
V7AUG2	PHAVU_009G115600g	Alpha-1,3-mannosyl-glycoprotein 2-beta-N-acetylglucosaminyltransferase OS=Phaseolus vulgaris OX=3885 GN=PHAVU_009G115600g PE=3 SV=1	11	5	6	5	429	50	6.64	7.23	15.9976933333333	16.4537733333333	-0.45608	0.72896426592547	Down	5.13147953654402e-05	0.000901011037265535
V7BFR2	PHAVU_007G093300g	Carboxypeptidase OS=Phaseolus vulgaris OX=3885 GN=PHAVU_007G093300g PE=3 SV=1	5	2	2	2	459	52.1	8.27	2.32	15.7464366666667	15.25318	0.493256666666666	1.4076187793773	Up	5.13597965042871e-05	0.000901011037265535
V7CQS1	PHAVU_002G332200g	Annexin OS=Phaseolus vulgaris OX=3885 GN=PHAVU_002G332200g PE=3 SV=1	30	9	12	9	314	35.5	9.09	28.51	17.11037	18.26399	-1.15362	0.449495943115795	Down	5.14005121969074e-05	0.000901011037265535
V7ARR6	PHAVU_010G118100g	SS18 N-terminal domain-containing protein OS=Phaseolus vulgaris OX=3885 GN=PHAVU_010G118100g PE=3 SV=1	6	2	4	2	219	23	6.4	2.41	14.7464633333333	14.2225533333333	0.523910000000001	1.43784683249607	Up	5.14045528927567e-05	0.000901011037265535
V7BLB8	PHAVU_007G235600g	AMMECR1 domain-containing protein OS=Phaseolus vulgaris OX=3885 GN=PHAVU_007G235600g PE=4 SV=1	46	9	13	9	211	24	6.21	29.14	18.1386066666667	18.6838666666667	-0.545259999999999	0.685267893568732	Down	5.17693623465627e-05	0.000905213560451128
V7AY94	PHAVU_009G193700g	Plant intracellular Ras-group-related LRR protein 7 OS=Phaseolus vulgaris OX=3885 GN=PHAVU_009G193700g PE=4 SV=1	22	6	9	6	286	32.2	8.06	20.59	16.9683933333333	16.5287833333333	0.439610000000002	1.35623764969019	Up	5.19506856869187e-05	0.000906195213705071
V7BQT0	PHAVU_006G201600g	K Homology domain-containing protein OS=Phaseolus vulgaris OX=3885 GN=PHAVU_006G201600g PE=4 SV=1	3	2	2	2	707	75.5	8.92	1.77	14.03835	14.75424	-0.71589	0.608829428486027	Down	5.21528332182632e-05	0.000907300183606691
V7CDT5	PHAVU_003G169400g	ENTH domain-containing protein OS=Phaseolus vulgaris OX=3885 GN=PHAVU_003G169400g PE=4 SV=1	27	13	15	12	547	60.7	6.27	38.16	18.8179333333333	18.0748333333333	0.743099999999998	1.67376849813758	Up	5.22647018322959e-05	0.000907300183606691
V7CFI7	PHAVU_003G261100g	Uncharacterized protein OS=Phaseolus vulgaris OX=3885 GN=PHAVU_003G261100g PE=4 SV=1	10	7	9	4	667	73	8.34	17.34	17.85128	17.14654	0.704740000000001	1.62985090942973	Up	5.25076205604066e-05	0.000909336519705222
V7AXU3	PHAVU_009G205600g	Uncharacterized protein OS=Phaseolus vulgaris OX=3885 GN=PHAVU_009G205600g PE=4 SV=1	18	3	3	2	163	18.2	8.57	4.96	15.69394	16.4632066666667	-0.769266666666669	0.586715631041208	Down	5.27251725493294e-05	0.000910924878483522
V7ATH8	PHAVU_009G082100g	Ferredoxin-like protein OS=Phaseolus vulgaris OX=3885 GN=PHAVU_009G082100g PE=4 SV=1	36	6	7	6	228	24.2	7.87	16.91	17.6518066666667	16.25347	1.39833666666667	2.63597496163357	Up	5.29488971202877e-05	0.000912612062508959
V7AJ22	PHAVU_011G189200g	NADH:flavin oxidoreductase/NADH oxidase N-terminal domain-containing protein OS=Phaseolus vulgaris OX=3885 GN=PHAVU_011G189200g PE=3 SV=1	18	4	6	2	361	40.2	5.95	8.73	14.4886033333333	15.1797733333333	-0.69117	0.619351363311197	Down	5.33669513111155e-05	0.000913710075380512
V7BVR9	PHAVU_005G043500g	ATP citrate synthase OS=Phaseolus vulgaris OX=3885 GN=PHAVU_005G043500g PE=3 SV=1	23	8	19	4	423	46.7	5.59	45.63	15.07122	16.4083466666667	-1.33712666666667	0.395808179988987	Down	5.3458449752095e-05	0.000913710075380512
V7BAM6	PHAVU_008G237000g	Uncharacterized protein OS=Phaseolus vulgaris OX=3885 GN=PHAVU_008G237000g PE=3 SV=1	28	5	8	5	144	16.2	8.94	20.89	17.50418	18.55479	-1.05061	0.48276399913492	Down	5.36266505289373e-05	0.000913710075380512
V7CQ27	PHAVU_002G310700g	Lactoylglutathione lyase OS=Phaseolus vulgaris OX=3885 GN=PHAVU_002G310700g PE=3 SV=1	24	8	15	7	352	39.2	6.3	38.12	17.8871366666667	17.4283933333333	0.458743333333334	1.3743441673062	Up	5.36420423571004e-05	0.000913710075380512
V7C983	PHAVU_003G143400g	Peroxidase OS=Phaseolus vulgaris OX=3885 GN=PHAVU_003G143400g PE=3 SV=1	41	12	26	8	324	35.9	8.59	79.23	20.0492066666667	19.3189966666667	0.73021	1.65888054221342	Up	5.36592783154558e-05	0.000913710075380512
V7CLF6	PHAVU_002G199300g	FAD-binding PCMH-type domain-containing protein OS=Phaseolus vulgaris OX=3885 GN=PHAVU_002G199300g PE=3 SV=1	13	7	8	6	573	63.3	8.59	21.21	17.1306666666667	16.2782366666667	0.852429999999998	1.805539521725	Up	5.37699256958279e-05	0.000913710075380512
V7B488	PHAVU_008G135100g	FAD dependent oxidoreductase domain-containing protein OS=Phaseolus vulgaris OX=3885 GN=PHAVU_008G135100g PE=4 SV=1	13	5	5	5	469	51	6.54	13.8	17.2985166666667	16.5466733333333	0.751843333333333	1.68394303276365	Up	5.38991629302182e-05	0.000913761218856791
V7BHR9	PHAVU_007G240300g	PWWP domain-containing protein OS=Phaseolus vulgaris OX=3885 GN=PHAVU_007G240300g PE=4 SV=1	12	10	10	10	1139	125.2	4.68	26.79	17.77068	17.2459033333333	0.524776666666664	1.43871084620279	Up	5.42139207854423e-05	0.000916949935901442
V7AW70	PHAVU_009G048500g	Metal-dependent protein hydrolase OS=Phaseolus vulgaris OX=3885 GN=PHAVU_009G048500g PE=3 SV=1	4	2	2	1	352	39.9	7.62	2.02	13.5794066666667	14.3194766666667	-0.740069999999999	0.598710301999659	Down	5.44671867509966e-05	0.00091716315670133
V7CW32	PHAVU_001G082300g	Uncharacterized protein OS=Phaseolus vulgaris OX=3885 GN=PHAVU_001G082300g PE=3 SV=1	17	11	14	11	826	92.5	5.6	25.81	17.7552566666667	17.9983133333333	-0.243056666666664	0.844953195401626	Down	5.45115789584484e-05	0.00091716315670133
V7C3I3	PHAVU_004G150100g	Ketose-bisphosphate aldolase class-II family protein OS=Phaseolus vulgaris OX=3885 GN=PHAVU_004G150100g PE=3 SV=1	39	44	80	44	1374	148	5.86	198.02	20.9604266666667	20.4253266666667	0.5351	1.44904259105262	Up	5.46066197732109e-05	0.00091716315670133
V7AJ80	PHAVU_011G169900g	Uncharacterized protein OS=Phaseolus vulgaris OX=3885 GN=PHAVU_011G169900g PE=4 SV=1	71	11	52	11	207	23.1	4.84	122.59	18.2627766666667	19.8820533333333	-1.61927666666667	0.325498620301845	Down	5.4734548208865e-05	0.000917183783527717
V7BKS7	PHAVU_006G054200g	Cytochrome P450 OS=Phaseolus vulgaris OX=3885 GN=PHAVU_006G054200g PE=3 SV=1	14	6	9	5	494	55.7	8.31	21.28	17.7909733333333	16.4072933333333	1.38368	2.60933106303549	Up	5.51125737777026e-05	0.000920642571969672
V7CF65	PHAVU_002G016500g	Glycosyltransferase OS=Phaseolus vulgaris OX=3885 GN=PHAVU_002G016500g PE=3 SV=1	10	4	4	3	496	55.8	6.55	3.72	14.15692	15.33572	-1.1788	0.44171875671859	Down	5.51953137498049e-05	0.000920642571969672
V7BXU3	PHAVU_005G176700g	signal peptidase I (Fragment) OS=Phaseolus vulgaris OX=3885 GN=PHAVU_005G176700g PE=3 SV=1	15	4	6	4	234	26.1	9.16	19.93	17.1816733333333	17.50461	-0.322936666666667	0.799440924496275	Down	5.5569971164549e-05	0.000921131801379638
V7CBV4	PHAVU_003G152100g	Glycine-rich cell wall structural protein 1 OS=Phaseolus vulgaris OX=3885 GN=PHAVU_003G152100g PE=4 SV=1	5	1	2	1	150	12.5	7.12	4.63	14.3085266666667	15.2605133333333	-0.951986666666668	0.516920145458458	Down	5.56935785539131e-05	0.000921131801379638
V7BV29	PHAVU_006G208100g	Protein kinase domain-containing protein OS=Phaseolus vulgaris OX=3885 GN=PHAVU_006G208100g PE=3 SV=1	15	7	13	7	616	67.9	5.66	25.49	18.0579433333333	17.5704033333333	0.487539999999999	1.40205213826196	Up	5.57125009950684e-05	0.000921131801379638
V5N8V1	NA	Mitochondrion heat shock 22 kDa protein OS=Phaseolus vulgaris OX=3885 PE=2 SV=1	18	4	5	4	207	23.2	5.85	14.25	15.8250266666667	18.31965	-2.49462333333333	0.177436739626917	Down	5.573362743532e-05	0.000921131801379638
V7BCX8	PHAVU_007G072500g	Uncharacterized protein OS=Phaseolus vulgaris OX=3885 GN=PHAVU_007G072500g PE=4 SV=1	4	1	1	1	245	27.4	8.9	2.75	13.1745266666667	13.9298366666667	-0.75531	0.592419075373703	Down	5.67035424466931e-05	0.000932932627226334
V7CUQ8	PHAVU_001G036700g	Uncharacterized protein OS=Phaseolus vulgaris OX=3885 GN=PHAVU_001G036700g PE=3 SV=1	25	12	18	10	561	64.1	5.39	38.71	18.7809866666667	17.83034	0.950646666666668	1.93273878523184	Up	5.67053952175144e-05	0.000932932627226334
V7C3S3	PHAVU_004G162300g	Aldehyde dehydrogenase domain-containing protein OS=Phaseolus vulgaris OX=3885 GN=PHAVU_004G162300g PE=3 SV=1	33	16	21	12	503	54.7	5.8	38.81	17.1227333333333	18.0231266666667	-0.900393333333334	0.535740648154709	Down	5.71161692686777e-05	0.000936103142277264
V7CS02	PHAVU_002G289000g	Protein kinase domain-containing protein OS=Phaseolus vulgaris OX=3885 GN=PHAVU_002G289000g PE=3 SV=1	36	13	26	9	490	55	5.12	73.28	19.0507633333333	18.35071	0.700053333333333	1.62456484827143	Up	5.72746604457006e-05	0.000936103142277264
V7CZ86	PHAVU_001G133400g	Uncharacterized protein OS=Phaseolus vulgaris OX=3885 GN=PHAVU_001G133400g PE=4 SV=1	8	7	9	3	875	100	6.39	15.59	17.78061	17.12029	0.660319999999999	1.58043313613941	Up	5.74039962094795e-05	0.000936103142277264
V7CZZ8	PHAVU_001G186300g	Nucleoplasmin-like domain-containing protein OS=Phaseolus vulgaris OX=3885 GN=PHAVU_001G186300g PE=4 SV=1	20	5	6	5	246	27.3	4.49	12.5	16.5022066666667	17.57099	-1.06878333333334	0.476720862107879	Down	5.75116007195327e-05	0.000936103142277264
V7BTA5	PHAVU_006G1949000g	NAD(P)H dehydrogenase (quinone) (Fragment) OS=Phaseolus vulgaris OX=3885 GN=PHAVU_006G1949000g PE=3 SV=1	37	6	14	4	196	21.2	6.39	39.52	15.3526666666667	14.13733	1.21533666666667	2.32194961466856	Up	5.75446744458327e-05	0.000936103142277264
V7BPC0	PHAVU_006G080500g	Protein kinase domain-containing protein OS=Phaseolus vulgaris OX=3885 GN=PHAVU_006G080500g PE=3 SV=1	6	5	7	4	951	105.1	6.83	15.66	17.3555366666667	16.8688933333333	0.486643333333333	1.40118100279524	Up	5.78793968707856e-05	0.000939437116474478
V7CEL4	PHAVU_002G001700g	Expansin-like B1 OS=Phaseolus vulgaris OX=3885 GN=PHAVU_002G001700g PE=3 SV=1	32	7	11	7	251	28.1	6.65	29.72	18.66415	17.3141233333333	1.35002666666666	2.5491683728396	Up	5.83720756874688e-05	0.000941860773144647
V7B302	PHAVU_008G073300g	Thioesterase domain-containing protein OS=Phaseolus vulgaris OX=3885 GN=PHAVU_008G073300g PE=3 SV=1	20	2	2	2	174	18.9	8.73	7.33	14.0578766666667	13.13241	0.925466666666667	1.89929850613686	Up	5.83841547946342e-05	0.000941860773144647
V7D1X8	PLC1	Phosphoinositide phospholipase C OS=Phaseolus vulgaris OX=3885 GN=PLC1 PE=4 SV=1	45	25	46	21	591	67.3	6.1	106.48	19.5573133333333	20.25531	-0.697996666666668	0.616427586980404	Down	5.84190478162656e-05	0.000941860773144647
V7CK66	PHAVU_002G094800g	Carboxypeptidase OS=Phaseolus vulgaris OX=3885 GN=PHAVU_002G094800g PE=3 SV=1	33	12	26	12	439	49.4	6.25	56.66	18.8765733333333	18.15601	0.720563333333331	1.64782534008882	Up	5.88052184168014e-05	0.000944114975826274
V7B8G8	PHAVU_008G258000g	NAD-dependent epimerase/dehydratase domain-containing protein OS=Phaseolus vulgaris OX=3885 GN=PHAVU_008G258000g PE=3 SV=1	46	14	24	7	320	35	6.14	55.21	17.9907266666667	19.3932833333333	-1.40255666666667	0.378258218417099	Down	5.89268515510302e-05	0.000944114975826274
V7C2F6	PHAVU_004G0570001g	Glucose-6-phosphate dehydrogenase C-terminal domain-containing protein (Fragment) OS=Phaseolus vulgaris OX=3885 GN=PHAVU_004G0570001g PE=4 SV=1	31	7	13	4	239	27.5	7.53	27.52	16.7566466666667	16.4384	0.318246666666663	1.24681435176245	Up	5.90320063639287e-05	0.000944114975826274
V7BM04	PHAVU_006G010200g	Neutral ceramidase OS=Phaseolus vulgaris OX=3885 GN=PHAVU_006G010200g PE=3 SV=1	1	1	1	1	720	78.5	5.8	2.28	13.18078	15.7914233333333	-2.61064333333333	0.163726149669592	Down	5.92094504903979e-05	0.000944114975826274
V7BQ72	PHAVU_006G101600g	NAD-dependent epimerase/dehydratase domain-containing protein OS=Phaseolus vulgaris OX=3885 GN=PHAVU_006G101600g PE=3 SV=1	52	19	40	9	376	42.4	6.25	84.94	18.99572	17.5446133333333	1.45110666666666	2.7341770497027	Up	5.93124453264304e-05	0.000944114975826274
V7CUV4	PHAVU_001G108800g	Aquaporin SIP2-1 OS=Phaseolus vulgaris OX=3885 GN=PHAVU_001G108800g PE=3 SV=1	17	3	4	3	235	25.8	8.6	10.35	15.32981	14.5250666666667	0.804743333333333	1.74683498865858	Up	5.93622364234553e-05	0.000944114975826274
V7B877	PHAVU_008G130800g	Acyl-[acyl-carrier-protein] hydrolase OS=Phaseolus vulgaris OX=3885 GN=PHAVU_008G130800g PE=3 SV=1	21	8	8	8	371	41.8	8.27	18.7	16.84434	17.5806166666667	-0.736276666666669	0.600286585313181	Down	5.94718095008677e-05	0.000944114975826274
V7AHW1	PHAVU_011G130400g	phosphoenolpyruvate carboxylase OS=Phaseolus vulgaris OX=3885 GN=PHAVU_011G130400g PE=3 SV=1	38	32	53	13	966	110.2	5.9	111.71	18.0066266666667	19.0396666666667	-1.03304	0.48867933394947	Down	5.981629402997e-05	0.000945656024488011
Q9XFL3	FBP1	Peroxidase (Fragment) OS=Phaseolus vulgaris OX=3885 GN=FBP1 PE=2 SV=1	25	7	33	5	341	36.6	6.13	74.87	18.3794133333333	18.9606266666667	-0.581213333333334	0.668401402944365	Down	5.98301504649135e-05	0.000945656024488011
V7BZP5	PHAVU_005G128200g	AP-2 complex subunit alpha OS=Phaseolus vulgaris OX=3885 GN=PHAVU_005G128200g PE=3 SV=1	40	28	49	28	1020	113.9	6.48	107.98	19.9028066666667	19.4495333333333	0.453273333333332	1.36914318670274	Up	6.00412989649393e-05	0.000946925845767311
V7ALP7	PHAVU_011G209200g	Annexin OS=Phaseolus vulgaris OX=3885 GN=PHAVU_011G209200g PE=3 SV=1	57	22	37	19	314	35.8	8.51	82.61	19.11466	20.3140666666667	-1.19940666666667	0.435454332966166	Down	6.01748758066029e-05	0.000946969404269562
V7AYU3	PHAVU_009G232500g	Beta-galactosidase OS=Phaseolus vulgaris OX=3885 GN=PHAVU_009G232500g PE=3 SV=1	21	13	29	12	722	79.9	7.66	50.74	19.22327	18.3869033333333	0.836366666666667	1.78554768930988	Up	6.05473922800919e-05	0.000950764799816888
V7AVN6	PHAVU_009G149600g	AAA+ ATPase domain-containing protein OS=Phaseolus vulgaris OX=3885 GN=PHAVU_009G149600g PE=4 SV=1	11	5	6	5	844	95.1	5.54	17.27	15.8460266666667	16.7999666666667	-0.953939999999999	0.516220736312067	Down	6.06864916314384e-05	0.000950886391601693
V7C4C7	MLO	MLO-like protein OS=Phaseolus vulgaris OX=3885 GN=MLO PE=3 SV=1	1	1	1	1	573	65.1	8.54	1.79	14.3104433333333	15.36487	-1.05442666666667	0.481488529187226	Down	6.09131015843318e-05	0.000952375685462155
V7CRD0	PHAVU_002G243100g	Cyclic phosphodiesterase OS=Phaseolus vulgaris OX=3885 GN=PHAVU_002G243100g PE=4 SV=1	14	2	2	2	180	19.9	6.95	5.5	14.6908666666667	13.9008166666667	0.790050000000001	1.7291343888086	Up	6.12222374093151e-05	0.000954744109473613
V7CSQ6	PHAVU_002G3190000g	Uncharacterized protein (Fragment) OS=Phaseolus vulgaris OX=3885 GN=PHAVU_002G3190000g PE=4 SV=1	10	1	1	1	122	13.7	7.44	2.45	14.09247	11.2844133333333	2.80805666666667	7.00340571430423	Up	6.1328361777211e-05	0.000954744109473613
V7B1Y4	PHAVU_008G041200g	Gibberellin-regulated protein 6 OS=Phaseolus vulgaris OX=3885 GN=PHAVU_008G041200g PE=3 SV=1	9	1	1	1	109	12.1	9.06	2.61	12.4490633333333	15.0296233333333	-2.58056	0.167176040295868	Down	6.15950555776668e-05	0.000954948274955209
V7C550	PHAVU_004G127900g	Band 7 domain-containing protein OS=Phaseolus vulgaris OX=3885 GN=PHAVU_004G127900g PE=4 SV=1	51	11	16	11	292	32.6	5.31	30.26	18.66813	18.09175	0.576379999999997	1.4911030855609	Up	6.17254840363721e-05	0.000954948274955209
V7BJQ9	PHAVU_007G226300g	Uncharacterized protein OS=Phaseolus vulgaris OX=3885 GN=PHAVU_007G226300g PE=3 SV=1	3	2	3	2	614	66.8	9.55	7.82	16.36281	15.9325466666667	0.430263333333333	1.34747950818069	Up	6.17372278876969e-05	0.000954948274955209
V7C8M2	PHAVU_003G127500g	Sucrose synthase OS=Phaseolus vulgaris OX=3885 GN=PHAVU_003G127500g PE=3 SV=1	53	40	166	29	805	92	6.25	406.39	22.2035533333333	20.86088	1.34267333333333	2.53620846482095	Up	6.18927373591983e-05	0.00095531242162737
V7B2V3	PHAVU_009G238200g	HP domain-containing protein OS=Phaseolus vulgaris OX=3885 GN=PHAVU_009G238200g PE=3 SV=1	42	37	64	36	962	107.4	6.33	142.69	20.9290233333333	20.51054	0.418483333333334	1.33652176643561	Up	6.23926370264209e-05	0.000960979360498427
V7BY22	PHAVU_005G114200g	t-SNARE coiled-coil homology domain-containing protein OS=Phaseolus vulgaris OX=3885 GN=PHAVU_005G114200g PE=3 SV=1	38	12	21	12	306	34.5	6.9	38.13	19.58095	18.7110833333333	0.869866666666667	1.82749399634575	Up	6.29667150373669e-05	0.000965138326160572
V7B8V2	PHAVU_008G264100g	Protein kinase domain-containing protein OS=Phaseolus vulgaris OX=3885 GN=PHAVU_008G264100g PE=4 SV=1	6	3	3	3	453	51.4	6.49	4.46	15.84946	15.2430133333333	0.606446666666667	1.52250468406685	Up	6.30148213425932e-05	0.000965138326160572
V7CL02	PHAVU_002G183300g	Transmembrane protein 214-A OS=Phaseolus vulgaris OX=3885 GN=PHAVU_002G183300g PE=3 SV=1	39	20	42	20	593	65.5	9.11	107.74	19.5985133333333	20.0995833333333	-0.501070000000002	0.706582537511065	Down	6.32019166428176e-05	0.000965138326160572
V7B9W1	PHAVU_008G180800g	UspA domain-containing protein OS=Phaseolus vulgaris OX=3885 GN=PHAVU_008G180800g PE=4 SV=1	27	4	7	4	179	19.1	6.86	11.94	17.45825	17.0154966666667	0.442753333333332	1.35919583175853	Up	6.3208057890548e-05	0.000965138326160572
V7BQF4	PHAVU_006G072200g	E1 ubiquitin-activating enzyme OS=Phaseolus vulgaris OX=3885 GN=PHAVU_006G072200g PE=3 SV=1	38	34	67	21	1087	120.6	5.19	160.22	19.21	19.7991166666667	-0.589116666666666	0.664749795481807	Down	6.33292864934758e-05	0.000965138326160572
V7CYA5	PHAVU_001G207100g	RRM domain-containing protein OS=Phaseolus vulgaris OX=3885 GN=PHAVU_001G207100g PE=4 SV=1	34	8	14	8	268	30.2	10.36	29.74	17.3496466666667	18.34287	-0.993223333333333	0.50235413832986	Down	6.34880394127088e-05	0.000965525036362603
V7BB55	PHAVU_007G040900g	Plant basic secretory protein (BSP) family protein OS=Phaseolus vulgaris OX=3885 GN=PHAVU_007G040900g PE=4 SV=1	33	6	13	6	221	25	5.05	43.47	19.79804	18.1637933333333	1.63424666666667	3.10425412562759	Up	6.41697794492328e-05	0.000973847030257854
V7CAB9	PHAVU_003G099000g	Histidine-containing phosphotransfer protein OS=Phaseolus vulgaris OX=3885 GN=PHAVU_003G099000g PE=4 SV=1	25	4	5	2	154	17.7	4.83	7.52	17.1433466666667	16.44571	0.697636666666668	1.62184580843158	Up	6.48153381134023e-05	0.000981586260675563
V7AIW4	PHAVU_011G184600g	Glycosyltransferase OS=Phaseolus vulgaris OX=3885 GN=PHAVU_011G184600g PE=3 SV=1	2	1	2	1	457	51.7	6.54	2.3	15.5516866666667	13.97092	1.58076666666667	2.99128768365398	Up	6.60177786218065e-05	0.000996017389033155
V7B9S5	PHAVU_008G176200g	Phospho-2-dehydro-3-deoxyheptonate aldolase OS=Phaseolus vulgaris OX=3885 GN=PHAVU_008G176200g PE=3 SV=1	48	20	45	3	532	58.7	8.73	99.19	19.5647666666667	20.15761	-0.592843333333331	0.663034877225137	Down	6.60434240552444e-05	0.000996017389033155
V7AVM0	PHAVU_009G147800g	TLDc domain-containing protein OS=Phaseolus vulgaris OX=3885 GN=PHAVU_009G147800g PE=4 SV=1	21	9	12	9	535	58.5	6.04	24.4	17.0931433333333	17.98625	-0.893106666666664	0.538453375697913	Down	6.69694062153516e-05	0.0010078826020643
V7BLC0	PHAVU_006G069300g	Asparagine synthetase [glutamine-hydrolyzing] OS=Phaseolus vulgaris OX=3885 GN=PHAVU_006G069300g PE=4 SV=1	30	12	19	10	579	65.3	6.4	53.76	18.2299	19.3468566666667	-1.11695666666667	0.461065407483116	Down	6.73150407035934e-05	0.00100988212838567
T2DPE8	NA	Caffeoyl CoA O-methyltransferase OS=Phaseolus vulgaris OX=3885 PE=2 SV=1	48	11	29	10	246	27.8	5.52	42.01	19.08734	18.4575166666667	0.629823333333334	1.54737549652336	Up	6.7545736057415e-05	0.00100988212838567
V7BNN4	PHAVU_006G058100g	RIN4 pathogenic type III effector avirulence factor Avr cleavage site domain-containing protein OS=Phaseolus vulgaris OX=3885 GN=PHAVU_006G058100g PE=4 SV=1	47	3	3	3	77	8.4	7.97	4.58	16.1923866666667	15.1878266666667	1.00456	2.00633150316849	Up	6.7694454638929e-05	0.00100988212838567
V7B600	PHAVU_008G177300g	Uncharacterized protein OS=Phaseolus vulgaris OX=3885 GN=PHAVU_008G177300g PE=4 SV=1	4	1	1	1	209	23.6	6.28	2	14.7494533333333	13.65494	1.09451333333333	2.13541035313446	Up	6.78961496284102e-05	0.00100988212838567
V7BPG4	PHAVU_006G0437000g	Calcium-dependent protein kinase (Fragment) OS=Phaseolus vulgaris OX=3885 GN=PHAVU_006G0437000g PE=3 SV=1	28	10	23	8	459	51.8	5.88	49.4	18.78712	18.3038533333333	0.483266666666665	1.39790533574368	Up	6.79204150606508e-05	0.00100988212838567
V7BRY4	PHAVU_006G115900g	Cytochrome b5 heme-binding domain-containing protein OS=Phaseolus vulgaris OX=3885 GN=PHAVU_006G115900g PE=3 SV=1	23	2	3	2	143	15.7	5.69	10	14.9300366666667	16.1309633333333	-1.20092666666667	0.434995786973279	Down	6.80175174698293e-05	0.00100988212838567
V7AX39	PHAVU_009G183500g	5-formyltetrahydrofolate cyclo-ligase OS=Phaseolus vulgaris OX=3885 GN=PHAVU_009G183500g PE=3 SV=1	30	5	10	5	271	30.6	8.97	26.87	17.5116733333333	17.1555033333333	0.356170000000002	1.2800232365226	Up	6.80788062787966e-05	0.00100988212838567
V7CZC9	PHAVU_001G238100g	Cucumisin OS=Phaseolus vulgaris OX=3885 GN=PHAVU_001G238100g PE=3 SV=1	12	7	9	6	734	78.2	6.24	18.75	17.5583733333333	16.8324333333333	0.725939999999998	1.65397794844702	Up	6.86480155543538e-05	0.00101624332228623
V7AJR1	PHAVU_011G209300g	Annexin OS=Phaseolus vulgaris OX=3885 GN=PHAVU_011G209300g PE=3 SV=1	74	28	115	24	313	35.7	7.14	254.26	20.4978166666667	21.4690566666667	-0.971240000000002	0.510067470127094	Down	6.93092864123212e-05	0.00102165777757217
V7BX26	PHAVU_005G0834001g	DUF3700 domain-containing protein (Fragment) OS=Phaseolus vulgaris OX=3885 GN=PHAVU_005G0834001g PE=4 SV=1	42	7	15	7	191	20.9	6.62	30.23	18.79784	18.04975	0.748090000000001	1.67956775950932	Up	6.94593728800441e-05	0.00102165777757217
V7CCS9	PHAVU_003G247400g	NB-ARC domain-containing protein OS=Phaseolus vulgaris OX=3885 GN=PHAVU_003G247400g PE=4 SV=1	7	5	7	5	680	77.1	6.76	8.67	15.5131466666667	16.30891	-0.795763333333333	0.576038309532438	Down	6.95481988344179e-05	0.00102165777757217
V7CP91	PHAVU_002G287300g	Uncharacterized protein OS=Phaseolus vulgaris OX=3885 GN=PHAVU_002G287300g PE=4 SV=1	7	1	1	1	97	11	9.94	2.67	15.25757	16.09283	-0.83526	0.56048202081342	Down	6.95782959446163e-05	0.00102165777757217
V7ASD8	PHAVU_009G050100g	Protein kinase domain-containing protein OS=Phaseolus vulgaris OX=3885 GN=PHAVU_009G050100g PE=4 SV=1	23	11	13	10	593	65.9	8.82	39.23	17.96745	17.5764466666667	0.391003333333334	1.31130504397013	Up	7.00288762927991e-05	0.0010261923795214
V7B887	PHAVU_008G226000g	Uncharacterized protein OS=Phaseolus vulgaris OX=3885 GN=PHAVU_008G226000g PE=3 SV=1	26	6	59	4	289	30.7	8.69	163.48	18.8980233333333	17.82731	1.07071333333333	2.10047167822657	Up	7.08625314419548e-05	0.00103631083860265
V7C2V6	PHAVU_004G068400g	Cytochrome P450 OS=Phaseolus vulgaris OX=3885 GN=PHAVU_004G068400g PE=3 SV=1	23	8	8	8	506	58.3	8.84	19.54	16.4769866666667	17.2122766666667	-0.735290000000003	0.600697264858198	Down	7.13157663611313e-05	0.00104083635622627
T2DMX9	PHAVU_005G090300g	Histone H2A OS=Phaseolus vulgaris OX=3885 GN=PHAVU_005G090300g PE=2 SV=1	40	5	17	2	135	14	10.05	30.33	16.4407066666667	16.06697	0.373736666666666	1.29570444052601	Up	7.15476518848299e-05	0.00104115306645841
V7BQ36	PHAVU_006G099600g	Uncharacterized protein OS=Phaseolus vulgaris OX=3885 GN=PHAVU_006G099600g PE=4 SV=1	3	1	1	1	381	41.1	9.11	2.97	13.3091	12.6392533333333	0.669846666666668	1.59090387317553	Up	7.16704687722791e-05	0.00104115306645841
V7ALC1	PHAVU_010G016600g	NADP-dependent oxidoreductase domain-containing protein OS=Phaseolus vulgaris OX=3885 GN=PHAVU_010G016600g PE=3 SV=1	63	19	42	5	311	34.8	6.06	94.98	16.6008366666667	16.1655	0.435336666666668	1.35222635114598	Up	7.1802307646434e-05	0.00104115306645841
V7B8Z3	PHAVU_008G267700g	TIR domain-containing protein OS=Phaseolus vulgaris OX=3885 GN=PHAVU_008G267700g PE=4 SV=1	8	3	3	3	334	38.6	8.46	3.5	15.88746	15.30327	0.584190000000001	1.49919702995176	Up	7.19127687842527e-05	0.00104115306645841
V7AIQ0	PHAVU_011G057300g	Uncharacterized protein OS=Phaseolus vulgaris OX=3885 GN=PHAVU_011G057300g PE=4 SV=1	3	1	1	1	489	54.1	6.29	3.17	13.3051933333333	13.9611866666667	-0.655993333333333	0.634638375655132	Down	7.26292088860974e-05	0.00104717379637867
V7B508	PHAVU_008G039500g	Protein kinase domain-containing protein OS=Phaseolus vulgaris OX=3885 GN=PHAVU_008G039500g PE=4 SV=1	3	1	2	1	281	31.5	5.96	5.22	15.9976133333333	14.62506	1.37255333333333	2.58928421633965	Up	7.2742669843735e-05	0.00104717379637867
V7CTT2	PHAVU_001G083400g	Aminopeptidase OS=Phaseolus vulgaris OX=3885 GN=PHAVU_001G083400g PE=4 SV=1	16	6	9	6	491	57.1	5.73	20.84	17.8642266666667	17.4063266666667	0.457900000000002	1.37354102352115	Up	7.27625942227476e-05	0.00104717379637867
V7BVE5	PHAVU_005G1164000g	Cellulose synthase-like protein H1 (Fragment) OS=Phaseolus vulgaris OX=3885 GN=PHAVU_005G1164000g PE=4 SV=1	6	2	3	1	520	57.6	6.64	11.46	15.5389833333333	14.7877066666667	0.751276666666667	1.68328173777129	Up	7.37206348648748e-05	0.00105503715728279
V7AFB2	PHAVU_011G075900g	Beta-galactosidase OS=Phaseolus vulgaris OX=3885 GN=PHAVU_011G075900g PE=3 SV=1	9	6	8	4	807	88	7.11	8.99	15.45363	14.61526	0.838369999999999	1.78802883175877	Up	7.3761396076661e-05	0.00105503715728279
V7B6V1	PHAVU_008G1847001g	Phosphoglycerate mutase-like protein (Fragment) OS=Phaseolus vulgaris OX=3885 GN=PHAVU_008G1847001g PE=4 SV=1	23	6	6	6	254	28.5	5.88	16.82	16.52219	17.2380266666667	-0.715836666666664	0.608851936016815	Down	7.39454505563915e-05	0.00105503715728279
V7CTX5	PHAVU_001G083100g	non-specific serine/threonine protein kinase OS=Phaseolus vulgaris OX=3885 GN=PHAVU_001G083100g PE=4 SV=1	19	6	7	6	377	41.7	6.2	19.9	17.7970233333333	17.2956833333333	0.501340000000003	1.41552771849629	Up	7.40214851697947e-05	0.00105503715728279
V7BH65	PHAVU_007G217500g	Pectate lyase superfamily protein domain-containing protein OS=Phaseolus vulgaris OX=3885 GN=PHAVU_007G217500g PE=3 SV=1	17	6	8	6	453	48.4	6.15	24.71	18.2428333333333	17.5518166666667	0.691016666666666	1.61442079942222	Up	7.40376952479152e-05	0.00105503715728279
V7B7D3	PHAVU_008G219500g	TNase-like domain-containing protein OS=Phaseolus vulgaris OX=3885 GN=PHAVU_008G219500g PE=4 SV=1	13	4	5	4	335	37.5	9.09	8.65	16.6317166666667	16.1245166666667	0.507199999999997	1.42128906202596	Up	7.46165520273877e-05	0.00106097842453324
V7B691	PHAVU_008G186400g	ABC1 atypical kinase-like domain-containing protein OS=Phaseolus vulgaris OX=3885 GN=PHAVU_008G186400g PE=4 SV=1	5	2	4	2	543	60.8	6.71	2.05	15.28849	14.85332	0.435169999999999	1.35207014485519	Up	7.47477547329677e-05	0.00106097842453324
V7AKL2	PHAVU_011G209400g	Annexin OS=Phaseolus vulgaris OX=3885 GN=PHAVU_011G209400g PE=4 SV=1	23	7	9	7	314	36.4	8.43	19.74	17.8142866666667	18.70036	-0.886073333333332	0.541084817793328	Down	7.52392979015857e-05	0.00106512478277591
V7BCJ7	PHAVU_007G002000g	Fe2OG dioxygenase domain-containing protein OS=Phaseolus vulgaris OX=3885 GN=PHAVU_007G002000g PE=4 SV=1	10	2	2	2	287	32.2	8.59	2.67	15.5148833333333	15.87053	-0.355646666666667	0.781519260183748	Down	7.53341468132706e-05	0.00106512478277591
V7AL26	PHAVU_010G008000g	ubiquitinyl hydrolase 1 OS=Phaseolus vulgaris OX=3885 GN=PHAVU_010G008000g PE=4 SV=1	17	3	3	3	356	39.2	4.6	9.24	14.27171	13.5605233333333	0.711186666666668	1.63715017620371	Up	7.5758093892826e-05	0.00106748577071347
V7ANJ3	PHAVU_010G0238000g	glucan endo-1,3-beta-D-glucosidase (Fragment) OS=Phaseolus vulgaris OX=3885 GN=PHAVU_010G0238000g PE=3 SV=1	10	1	2	1	125	13.7	6.67	7.86	17.0483733333333	15.6925833333333	1.35579	2.55937225602405	Up	7.57960610784256e-05	0.00106748577071347
V7BR20	PHAVU_006G090500g	PDZ domain-containing protein OS=Phaseolus vulgaris OX=3885 GN=PHAVU_006G090500g PE=3 SV=1	12	4	4	4	424	45.5	7.84	13.05	16.1690166666667	16.71239	-0.543373333333331	0.686164630434993	Down	7.61961398080128e-05	0.00107103661372855
V7ADZ3	PHAVU_011G035400g	Uncharacterized protein OS=Phaseolus vulgaris OX=3885 GN=PHAVU_011G035400g PE=3 SV=1	20	4	7	1	197	21.7	9.25	17.66	13.74496	15.6278366666667	-1.88287666666667	0.27114253069396	Down	7.67132802688238e-05	0.0010744398719073
V7CWB0	PHAVU_001G081200g	UBX domain-containing protein OS=Phaseolus vulgaris OX=3885 GN=PHAVU_001G081200g PE=4 SV=1	20	7	13	7	455	49.6	5.2	39.24	17.50852	17.9709966666667	-0.462476666666664	0.725739315951932	Down	7.6986830646131e-05	0.0010744398719073
V7C9L9	PHAVU_003G080700g	C4-dicarboxylate transporter/malic acid transport protein OS=Phaseolus vulgaris OX=3885 GN=PHAVU_003G080700g PE=3 SV=1	2	1	1	1	373	42	9.14	2.04	16.01396	14.5205433333333	1.49341666666667	2.81554979590462	Up	7.69963952711389e-05	0.0010744398719073
V7CS50	PHAVU_001G036600g	Uncharacterized protein OS=Phaseolus vulgaris OX=3885 GN=PHAVU_001G036600g PE=3 SV=1	14	7	8	4	556	63.6	5.49	17.81	16.7551966666667	14.9502266666667	1.80497	3.49421892267147	Up	7.70917538690461e-05	0.0010744398719073
V7AZ04	PHAVU_009G245700g	Plasma membrane-associated cation-binding protein 1 OS=Phaseolus vulgaris OX=3885 GN=PHAVU_009G245700g PE=4 SV=1	78	21	57	21	207	22.9	4.98	116.9	21.4114966666667	19.7343033333333	1.67719333333333	3.19805185868373	Up	7.72896052641353e-05	0.0010744398719073
V7BCE5	PHAVU_008G290600g	choline-phosphate cytidylyltransferase OS=Phaseolus vulgaris OX=3885 GN=PHAVU_008G290600g PE=3 SV=1	14	4	5	3	318	37	5.05	9.17	16.8420466666667	16.38586	0.456186666666667	1.37191078517808	Up	7.7328798627394e-05	0.0010744398719073
V7D0Q0	PHAVU_001G205900g	Peripheral-type benzodiazepine receptor OS=Phaseolus vulgaris OX=3885 GN=PHAVU_001G205900g PE=3 SV=1	6	1	1	1	189	20.7	9.94	2.05	11.2836233333333	13.8896733333333	-2.60605	0.164248260884081	Down	7.75999097133907e-05	0.00107499721402501
V7B8P9	PHAVU_008G178500g	phosphoribosylaminoimidazolesuccinocarboxamide synthase OS=Phaseolus vulgaris OX=3885 GN=PHAVU_008G178500g PE=3 SV=1	52	14	18	14	402	45	5.76	57.03	18.7791433333333	18.49041	0.288733333333333	1.22156728722552	Up	7.76659128242961e-05	0.00107499721402501
Q506K0	PIP1;2	Putative aquaporin OS=Phaseolus vulgaris OX=3885 GN=PIP1;2 PE=2 SV=1	17	7	15	7	287	30.8	8.82	32.58	18.3938433333333	17.7544833333333	0.63936	1.55763801569647	Up	7.81222420119147e-05	0.00107924982809972
V7BIR1	PHAVU_007G267300g	t-SNARE coiled-coil homology domain-containing protein OS=Phaseolus vulgaris OX=3885 GN=PHAVU_007G267300g PE=3 SV=1	29	11	15	11	335	37.3	7.31	27.98	18.7762666666667	17.9903366666667	0.78593	1.72420342913339	Up	7.83581415460164e-05	0.00108044683171736
V7CB53	PHAVU_003G131500g	NADH:flavin oxidoreductase/NADH oxidase N-terminal domain-containing protein OS=Phaseolus vulgaris OX=3885 GN=PHAVU_003G131500g PE=3 SV=1	20	6	7	4	380	41.7	6.52	17.38	15.03773	16.20053	-1.1628	0.446644840007054	Down	7.87349992507339e-05	0.0010822201781234
V7B3L8	PHAVU_008G117700g	Protein kinase domain-containing protein OS=Phaseolus vulgaris OX=3885 GN=PHAVU_008G117700g PE=3 SV=1	2	2	2	2	672	74.2	7.47	2.08	15.95425	14.8830733333333	1.07117666666667	2.10114637025221	Up	7.87857485662428e-05	0.0010822201781234
V7C4R2	PHAVU_003G011300g	TF-B3 domain-containing protein OS=Phaseolus vulgaris OX=3885 GN=PHAVU_003G011300g PE=4 SV=1	9	4	4	2	435	49.1	8.7	7.66	17.24502	16.5967433333333	0.648276666666668	1.56729490635367	Up	7.89552547999057e-05	0.0010824944876828
T2DN46	NA	RNA-binding post-transcriptional regulator csx1-like protein OS=Phaseolus vulgaris OX=3885 PE=2 SV=1	19	7	9	4	399	44.2	6.02	25.94	17.3052266666667	17.7556833333333	-0.450456666666668	0.731811165840259	Down	7.94373902589061e-05	0.0010870458753955
V7CSH6	PHAVU_002G302300g	Protein kinase domain-containing protein OS=Phaseolus vulgaris OX=3885 GN=PHAVU_002G302300g PE=3 SV=1	11	4	4	4	379	42.3	7.62	11.79	16.4823633333333	16.13025	0.352113333333332	1.27642903691852	Up	8.01548811587622e-05	0.00109479468812883
V7B098	PHAVU_009G196800g	Structural maintenance of chromosomes protein OS=Phaseolus vulgaris OX=3885 GN=PHAVU_009G196800g PE=3 SV=1	28	31	41	31	1203	138.7	6.8	69.68	19.8004533333333	19.4360033333333	0.364450000000001	1.28739074275017	Up	8.03216275031265e-05	0.00109500614217539
V7AW13	PHAVU_009G153900g	Ultraviolet-B receptor UVR8 OS=Phaseolus vulgaris OX=3885 GN=PHAVU_009G153900g PE=4 SV=1	32	11	16	11	443	47.6	6.24	33.25	17.7762233333333	18.2415733333333	-0.465350000000001	0.724295340815652	Down	8.04849687297052e-05	0.00109517046735777
V7B156	PHAVU_008G016900g	Glucose-6-phosphate 1-dehydrogenase OS=Phaseolus vulgaris OX=3885 GN=PHAVU_008G016900g PE=3 SV=1	30	16	22	16	602	68.1	7.37	52.77	18.4826566666667	19.17084	-0.688183333333335	0.620634872344478	Down	8.12390128808331e-05	0.00109908616328866
V7CX56	PHAVU_001G113000g	18S rRNA (Guanine-N(7))-methyltransferase OS=Phaseolus vulgaris OX=3885 GN=PHAVU_001G113000g PE=3 SV=1	5	1	1	1	291	32.3	8.22	2.42	13.57252	14.3916433333333	-0.819123333333334	0.566786250808738	Down	8.12515385583052e-05	0.00109908616328866
V7BEZ3	PHAVU_007G152900g	CASP-like protein OS=Phaseolus vulgaris OX=3885 GN=PHAVU_007G152900g PE=3 SV=1	7	1	3	1	195	20.4	8.51	8.31	17.4304066666667	15.8505133333333	1.57989333333333	2.98947745999228	Up	8.14445822116926e-05	0.00109908616328866
V7AJW6	PHAVU_011G212500g	Transmembrane protein OS=Phaseolus vulgaris OX=3885 GN=PHAVU_011G212500g PE=4 SV=1	10	2	3	2	228	25.2	10.4	4.25	14.49729	13.8669433333333	0.630346666666666	1.54793690419882	Up	8.15132525952609e-05	0.00109908616328866
V7CAT4	PHAVU_003G185800g	Diacylglycerol kinase OS=Phaseolus vulgaris OX=3885 GN=PHAVU_003G185800g PE=3 SV=1	5	4	5	4	727	81	6.68	6.8	16.92797	17.2612066666667	-0.333236666666664	0.7937537090564	Down	8.15318786691546e-05	0.00109908616328866
V7BZR0	PHAVU_004G0441000g	Clp ATPase C-terminal domain-containing protein (Fragment) OS=Phaseolus vulgaris OX=3885 GN=PHAVU_004G0441000g PE=4 SV=1	27	5	6	5	348	38.7	5.35	14.77	15.1223233333333	16.2876166666667	-1.16529333333333	0.44587359405926	Down	8.18087760534541e-05	0.00110076901459285
V7CEH3	PHAVU_003G295600g	Enoyl reductase (ER) domain-containing protein OS=Phaseolus vulgaris OX=3885 GN=PHAVU_003G295600g PE=4 SV=1	29	16	29	16	634	68.6	9.04	50.84	19.6639233333333	19.1906033333333	0.473320000000001	1.38830061979836	Up	8.1994464802346e-05	0.00110122065065711
V7BAP6	PHAVU_007G026300g	Dihydrolipoamide acetyltransferase component of pyruvate dehydrogenase complex OS=Phaseolus vulgaris OX=3885 GN=PHAVU_007G026300g PE=3 SV=1	43	15	35	3	464	48.3	9.07	90.27	19.0097666666667	19.2477466666667	-0.23798	0.847931719381282	Down	8.26524539170244e-05	0.00110321978734088
V7BQS0	PHAVU_006G200600g	Enoyl reductase (ER) domain-containing protein OS=Phaseolus vulgaris OX=3885 GN=PHAVU_006G200600g PE=3 SV=1	37	13	24	13	357	38.7	7.05	62.49	19.1049433333333	18.45409	0.650853333333334	1.57009661072096	Up	8.28437758705194e-05	0.00110321978734088
V7AT15	PHAVU_010G123000g	Exocyst complex component Sec10 OS=Phaseolus vulgaris OX=3885 GN=PHAVU_010G123000g PE=4 SV=1	33	21	30	21	828	90.5	5.38	74.9	19.1299033333333	18.8490266666667	0.280876666666668	1.21493292509449	Up	8.30770456711394e-05	0.00110321978734088
V7BBM7	PHAVU_007G035300g	BRO1 domain-containing protein OS=Phaseolus vulgaris OX=3885 GN=PHAVU_007G035300g PE=4 SV=1	24	21	37	21	870	97.3	6.55	80.21	19.51756	19.2865266666667	0.231033333333333	1.17367529562548	Up	8.31800441847605e-05	0.00110321978734088
V7CRE9	PHAVU_002G280100g	Ribonuclease OS=Phaseolus vulgaris OX=3885 GN=PHAVU_002G280100g PE=4 SV=1	45	37	79	27	990	108.3	6.57	183.28	20.4361833333333	20.93222	-0.496036666666669	0.709051996773	Down	8.32738011166938e-05	0.00110321978734088
V7BHU5	PHAVU_007G242100g	Cucumisin OS=Phaseolus vulgaris OX=3885 GN=PHAVU_007G242100g PE=3 SV=1	6	4	5	4	733	78.9	6.54	2.58	15.2884533333333	13.7639066666667	1.52454666666667	2.87696299932118	Up	8.33002184030394e-05	0.00110321978734088
V7C2M6	PHAVU_004G056700g	Amino acid transporter transmembrane domain-containing protein OS=Phaseolus vulgaris OX=3885 GN=PHAVU_004G056700g PE=3 SV=1	7	3	5	2	451	50.7	8.35	15.29	14.8909433333333	16.6646266666667	-1.77368333333333	0.292461103188176	Down	8.34572597440878e-05	0.00110321978734088
V7AS59	PHAVU_010G097200g	Protein kinase domain-containing protein OS=Phaseolus vulgaris OX=3885 GN=PHAVU_010G097200g PE=3 SV=1	21	9	13	6	491	55.2	6.23	33.06	17.9952	17.4736033333333	0.521596666666667	1.43554312064233	Up	8.35297399733545e-05	0.00110321978734088
V7D1G8	PHAVU_001G201600g	RRM domain-containing protein OS=Phaseolus vulgaris OX=3885 GN=PHAVU_001G201600g PE=4 SV=1	17	7	14	4	431	46.6	8.62	25.13	17.9182633333333	17.6275833333333	0.290679999999998	1.22321669289489	Up	8.35335994875511e-05	0.00110321978734088
V7C4R4	PHAVU_004G085800g	Receptor-like serine/threonine-protein kinase OS=Phaseolus vulgaris OX=3885 GN=PHAVU_004G085800g PE=3 SV=1	4	3	3	3	838	90.7	6.77	4.39	15.9256866666667	15.0619933333333	0.863693333333334	1.81969080422635	Up	8.36673108509657e-05	0.00110321978734088
V7CJI1	PHAVU_002G144600g	Enoyl reductase (ER) domain-containing protein OS=Phaseolus vulgaris OX=3885 GN=PHAVU_002G144600g PE=3 SV=1	20	5	6	5	359	38.3	6.47	10.22	14.16711	16.1138633333333	-1.94675333333333	0.25939933148922	Down	8.41430547164171e-05	0.00110747558744026
V7CAS9	PHAVU_003G084500g	Inositol-1-monophosphatase OS=Phaseolus vulgaris OX=3885 GN=PHAVU_003G084500g PE=3 SV=1	34	7	11	6	270	29	5.48	29.75	17.8206633333333	17.2333033333333	0.58736	1.50249480218005	Up	8.44194828875533e-05	0.00110909734414337
V7CHN9	PHAVU_003G285400g	Mitochondrial carnitine/acylcarnitine carrier-like protein OS=Phaseolus vulgaris OX=3885 GN=PHAVU_003G285400g PE=3 SV=1	40	10	17	8	297	30.9	9.57	38.53	19.45212	18.5567966666667	0.895323333333334	1.86002670321551	Up	8.47810255955249e-05	0.00111018716852508
V7CAQ7	PHAVU_003G082700g	Tropinone reductase-like 3 OS=Phaseolus vulgaris OX=3885 GN=PHAVU_003G082700g PE=4 SV=1	41	8	16	8	252	26.6	9.11	38.97	18.11256	17.5291366666667	0.583423333333336	1.49840054905154	Up	8.48091593029936e-05	0.00111018716852508
V7CWK4	PHAVU_001G086700g	V-type proton ATPase subunit C OS=Phaseolus vulgaris OX=3885 GN=PHAVU_001G086700g PE=3 SV=1	54	17	40	13	376	42.7	5.78	96.96	19.7685066666667	19.4623766666667	0.30613	1.23638666563266	Up	8.49867068951276e-05	0.00111050319713687
V7BFG5	PHAVU_007G143900g	ABC-type xenobiotic transporter OS=Phaseolus vulgaris OX=3885 GN=PHAVU_007G143900g PE=3 SV=1	9	10	12	8	1500	168	7.68	27.67	17.4789666666667	18.0185733333333	-0.539606666666664	0.687958447043844	Down	8.53164234198468e-05	0.0011128028633086
V7CWP0	PHAVU_001G089100g	TCP domain-containing protein OS=Phaseolus vulgaris OX=3885 GN=PHAVU_001G089100g PE=4 SV=1	9	2	2	2	312	33.1	8.97	2.62	15.4252533333333	13.8826133333333	1.54264	2.91327117983495	Up	8.57352559260345e-05	0.00111394914921672
V7BGG7	PHAVU_007G084300g	RanBD1 domain-containing protein OS=Phaseolus vulgaris OX=3885 GN=PHAVU_007G084300g PE=4 SV=1	63	13	47	13	219	24.4	4.79	128.96	20.3579233333333	19.7774866666667	0.580436666666671	1.49530176951807	Up	8.57622603975931e-05	0.00111394914921672
V7C7Y6	PHAVU_003G031200g	NAD-dependent epimerase/dehydratase domain-containing protein OS=Phaseolus vulgaris OX=3885 GN=PHAVU_003G031200g PE=3 SV=1	11	3	3	3	319	35.4	5.55	2.05	15.0194833333333	14.0589366666667	0.960546666666668	1.94604715221438	Up	8.58659518252428e-05	0.00111394914921672
V7CP06	PHAVU_002G280400g	Uncharacterized protein OS=Phaseolus vulgaris OX=3885 GN=PHAVU_002G280400g PE=4 SV=1	11	1	1	1	164	18.3	9.86	2.72	11.8602366666667	14.24753	-2.38729333333333	0.191140667457181	Down	8.61501245908182e-05	0.00111563640771544
V7B857	PHAVU_008G223100g	Non-haem dioxygenase N-terminal domain-containing protein OS=Phaseolus vulgaris OX=3885 GN=PHAVU_008G223100g PE=4 SV=1	16	4	4	4	371	41	4.82	2.8	15.23683	15.8548566666667	-0.618026666666667	0.651561531155987	Down	8.66689606796604e-05	0.00111899645493989
V7ANL4	PHAVU_010G086200g	C2 domain-containing protein OS=Phaseolus vulgaris OX=3885 GN=PHAVU_010G086200g PE=3 SV=1	34	14	26	14	512	55.5	8.88	51.68	18.45815	18.1820833333333	0.276066666666665	1.21088903761256	Up	8.67187472332196e-05	0.00111899645493989
V7CM87	PHAVU_002G118400g	Uncharacterized protein OS=Phaseolus vulgaris OX=3885 GN=PHAVU_002G118400g PE=4 SV=1	31	13	19	13	575	63.8	7.74	35.02	18.1230066666667	17.5167033333333	0.606303333333333	1.52235342907181	Up	8.81674583324197e-05	0.00113187739577043
V7B9T9	PHAVU_008G178000g	Fe2OG dioxygenase domain-containing protein OS=Phaseolus vulgaris OX=3885 GN=PHAVU_008G178000g PE=3 SV=1	11	4	4	4	340	38.7	6.4	11.04	16.7500466666667	15.65646	1.09358666666667	2.13403918448018	Up	8.82409852880519e-05	0.00113187739577043
V7AKM8	PHAVU_011G177800g	Essential protein Yae1 N-terminal domain-containing protein OS=Phaseolus vulgaris OX=3885 GN=PHAVU_011G177800g PE=4 SV=1	42	5	10	5	138	15.6	4.81	20.66	17.8197966666667	17.4501266666667	0.369669999999999	1.29205725350585	Up	8.82775831204043e-05	0.00113187739577043
V7CQ55	PHAVU_002G242800g	MACPF domain-containing protein OS=Phaseolus vulgaris OX=3885 GN=PHAVU_002G242800g PE=4 SV=1	17	10	12	9	562	62.3	7.11	28.98	18.2684433333333	17.82601	0.442433333333334	1.35889438590843	Up	8.8470441024009e-05	0.00113187739577043
V7BQW9	PHAVU_006G125800g	FAD-binding PCMH-type domain-containing protein OS=Phaseolus vulgaris OX=3885 GN=PHAVU_006G125800g PE=3 SV=1	32	16	23	13	543	61.1	8.05	63.98	19.27492	18.3232333333333	0.951686666666667	1.93413254687143	Up	8.85279937329682e-05	0.00113187739577043
V7AD40	PHAVU_011G010600g	Carboxypeptidase OS=Phaseolus vulgaris OX=3885 GN=PHAVU_011G010600g PE=3 SV=1	31	12	22	12	496	55.6	6.61	40.16	18.1819466666667	17.4014533333333	0.780493333333332	1.71771815066247	Up	8.86551296314182e-05	0.00113187739577043
V7C652	PHAVU_003G050900g	Subtilisin-like protease SBT5.3 OS=Phaseolus vulgaris OX=3885 GN=PHAVU_003G050900g PE=3 SV=1	8	5	7	5	778	83	8.81	10.67	17.7157333333333	17.0537166666667	0.662016666666666	1.58229288162948	Up	8.8827386903595e-05	0.00113208002428719
V7B0X4	PHAVU_008G033000g	glucan endo-1,3-beta-D-glucosidase OS=Phaseolus vulgaris OX=3885 GN=PHAVU_008G033000g PE=3 SV=1	31	18	40	16	667	75.3	7.61	101.35	20.7462233333333	19.17914	1.56708333333333	2.96305074362005	Up	8.94459157914154e-05	0.00113386956165965
V7CI06	PHAVU_002G102000g	Uncharacterized protein OS=Phaseolus vulgaris OX=3885 GN=PHAVU_002G102000g PE=4 SV=1	27	12	18	12	460	50.2	6.01	31.89	18.0497866666667	18.8329733333333	-0.783186666666669	0.581081864180446	Down	8.94507254760538e-05	0.00113386956165965
V7BX19	PHAVU_005G157500g	Survival protein SurE-like phosphatase/nucleotidase domain-containing protein OS=Phaseolus vulgaris OX=3885 GN=PHAVU_005G157500g PE=3 SV=1	27	7	8	7	370	39.8	5.34	20.78	17.3523733333333	16.4513633333333	0.901009999999999	1.86737283342791	Up	8.94569419066529e-05	0.00113386956165965
V7BCB3	PHAVU_007G077700g	Pyruvate kinase OS=Phaseolus vulgaris OX=3885 GN=PHAVU_007G077700g PE=3 SV=1	25	13	18	7	575	63.2	7.99	37.26	16.2086	17.2237633333333	-1.01516333333333	0.494772309864803	Down	8.95943347519435e-05	0.00113386956165965
V7BV16	PHAVU_005G099300g	Ras-related protein RABA1f OS=Phaseolus vulgaris OX=3885 GN=PHAVU_005G099300g PE=4 SV=1	47	10	12	7	216	24.1	5.36	27.64	17.9733233333333	17.2622866666667	0.711036666666665	1.63697996714804	Up	9.0045641454563e-05	0.00113667418685834
V7AP27	PHAVU_010G127700g	Transmembrane protein 87A OS=Phaseolus vulgaris OX=3885 GN=PHAVU_010G127700g PE=4 SV=1	7	3	3	3	507	56.9	6.13	5.17	15.0833766666667	15.9179333333333	-0.834556666666668	0.560755329990144	Down	9.01299880172241e-05	0.00113667418685834
V7CQF2	PHAVU_002G314000g	Aldehyde dehydrogenase domain-containing protein OS=Phaseolus vulgaris OX=3885 GN=PHAVU_002G314000g PE=3 SV=1	55	24	46	16	501	54.4	6.28	114.06	20.4761966666667	19.5285266666667	0.947669999999999	1.92875513801556	Up	9.06963067088538e-05	0.00114182706828764
V7CU12	PHAVU_001G014900g	glucan endo-1,3-beta-D-glucosidase OS=Phaseolus vulgaris OX=3885 GN=PHAVU_001G014900g PE=3 SV=1	21	6	8	6	425	45.1	5.15	16.77	16.2773666666667	15.6190066666667	0.65836	1.57828746735455	Up	9.09338752201644e-05	0.00114283042138675
V7ALB1	PHAVU_010G015300g	uracil phosphoribosyltransferase OS=Phaseolus vulgaris OX=3885 GN=PHAVU_010G015300g PE=3 SV=1	24	6	8	6	283	30.9	7.56	21.71	16.79071	17.1626233333333	-0.371913333333332	0.772756969894306	Down	9.11822514703114e-05	0.00114354963774945
V7CZQ8	PHAVU_001G149000g	Glutathione peroxidase OS=Phaseolus vulgaris OX=3885 GN=PHAVU_001G149000g PE=3 SV=1	51	8	12	8	168	18.8	9.22	25.71	18.1317833333333	17.6926633333333	0.439120000000003	1.35577709247844	Up	9.13070438761129e-05	0.00114354963774945
V7AZ35	PHAVU_009G240000g	HMA domain-containing protein OS=Phaseolus vulgaris OX=3885 GN=PHAVU_009G240000g PE=3 SV=1	6	4	7	4	892	96	5.96	5.35	16.41443	15.4275333333333	0.986896666666667	1.98191716621368	Up	9.176956564606e-05	0.001147289177207
V7BWN6	PHAVU_005G030800g	NAD(P)H dehydrogenase (quinone) OS=Phaseolus vulgaris OX=3885 GN=PHAVU_005G030800g PE=4 SV=1	61	7	19	7	127	13.8	9.94	29.5	18.3871633333333	17.44726	0.939903333333334	1.91839969345463	Up	9.19226029534548e-05	0.001147289177207
V7B147	PHAVU_008G039900g	WRKY domain-containing protein OS=Phaseolus vulgaris OX=3885 GN=PHAVU_008G039900g PE=4 SV=1	13	4	4	4	518	56.7	7.46	4.39	15.50447	14.68835	0.81612	1.76066446898938	Up	9.23364628163872e-05	0.00115047100572776
V7AY44	PHAVU_009G221000g	Thioesterase domain-containing protein OS=Phaseolus vulgaris OX=3885 GN=PHAVU_009G221000g PE=4 SV=1	39	4	6	3	161	17.5	9.44	15.1	17.4159966666667	16.6832266666667	0.732769999999999	1.6618267672439	Up	9.27957513610971e-05	0.00115420694863055
V7AJW8	PHAVU_011G092200g	CCT-beta OS=Phaseolus vulgaris OX=3885 GN=PHAVU_011G092200g PE=3 SV=1	59	25	73	25	527	57.1	5.66	165.99	19.87019	20.18839	-0.318199999999997	0.802069968137588	Down	9.32962027627077e-05	0.00115424675030792
V7BF42	PHAVU_007G078800g	Protein kinase domain-containing protein OS=Phaseolus vulgaris OX=3885 GN=PHAVU_007G078800g PE=4 SV=1	12	5	5	5	553	62.2	5.45	12.15	16.2084166666667	15.6074533333333	0.600963333333336	1.51672899661557	Up	9.33363484217992e-05	0.00115424675030792
V7C2I2	PHAVU_004G018900g	Alpha-dioxygenase 1 OS=Phaseolus vulgaris OX=3885 GN=PHAVU_004G018900g PE=4 SV=1	50	32	77	27	643	73.2	7.58	194.48	20.6201033333333	19.9358	0.684303333333332	1.60692582161565	Up	9.34302776004696e-05	0.00115424675030792
V7BEC0	PHAVU_007G135100g	Chaperonin CPN60-2, mitochondrial OS=Phaseolus vulgaris OX=3885 GN=PHAVU_007G135100g PE=3 SV=1	61	33	94	17	575	61.2	6.83	233.15	19.8757933333333	20.2342966666667	-0.358503333333331	0.77997331242675	Down	9.35410640446998e-05	0.00115424675030792
V7BAD5	PHAVU_008G195500g	glutathione transferase OS=Phaseolus vulgaris OX=3885 GN=PHAVU_008G195500g PE=3 SV=1	46	11	37	5	215	24.8	6.23	103.62	18.9049066666667	19.6291433333333	-0.724236666666666	0.605317234665564	Down	9.38038078970134e-05	0.00115424675030792
V7ASY8	PHAVU_009G046000g	RRM domain-containing protein OS=Phaseolus vulgaris OX=3885 GN=PHAVU_009G046000g PE=4 SV=1	22	6	9	6	260	29.1	10.46	27.23	18.4126833333333	18.80045	-0.387766666666668	0.764311865863496	Down	9.3875960259311e-05	0.00115424675030792
V7C7N8	PHAVU_003G096800g	UDP-glucuronate decarboxylase OS=Phaseolus vulgaris OX=3885 GN=PHAVU_003G096800g PE=3 SV=1	10	5	7	1	421	47	8.25	17.1	14.5699866666667	15.57407	-1.00408333333333	0.498586825339902	Down	9.41028087540868e-05	0.00115424675030792
V7D3F8	PHAVU_001G263600g	NnrU domain-containing protein OS=Phaseolus vulgaris OX=3885 GN=PHAVU_001G263600g PE=4 SV=1	2	1	1	1	366	41	8.81	2.89	16.64743	15.79915	0.848280000000001	1.80035324041813	Up	9.41939939268481e-05	0.00115424675030792
V7BIH2	PHAVU_007G144800g	BING4 C-terminal domain-containing protein OS=Phaseolus vulgaris OX=3885 GN=PHAVU_007G144800g PE=4 SV=1	6	3	3	3	533	60	9.69	5.75	15.19847	15.9295733333333	-0.731103333333333	0.60244300584604	Down	9.42339866600335e-05	0.00115424675030792
V7AW96	PHAVU_009G161100g	C2 domain-containing protein OS=Phaseolus vulgaris OX=3885 GN=PHAVU_009G161100g PE=3 SV=1	20	10	12	9	578	63.7	5.35	22.66	17.56859	17.0132633333333	0.555326666666666	1.46950133197439	Up	9.46072560490803e-05	0.00115686136239745
V7B2L3	PHAVU_009G228300g	Stress-response A/B barrel domain-containing protein OS=Phaseolus vulgaris OX=3885 GN=PHAVU_009G228300g PE=4 SV=1	25	4	8	4	247	27	5.83	27.66	17.87046	16.79424	1.07622	2.10850435291366	Up	9.5099416995875e-05	0.00115913380174449
V7AZ15	PHAVU_009G131000g	chalcone synthase OS=Phaseolus vulgaris OX=3885 GN=PHAVU_009G131000g PE=3 SV=1	27	8	15	8	393	43.3	6.29	24.06	15.26991	19.2708733333333	-4.00096333333333	0.0624582806937072	Down	9.51133413781222e-05	0.00115913380174449
V7CL12	PHAVU_002G119900g	Protein kinase domain-containing protein OS=Phaseolus vulgaris OX=3885 GN=PHAVU_002G119900g PE=3 SV=1	7	4	6	4	693	76.6	6.62	10.84	16.08626	15.00566	1.0806	2.11491546686275	Up	9.53927691282646e-05	0.00116058530373026
V7BB22	PHAVU_007G016600g	Mechanosensitive ion channel protein OS=Phaseolus vulgaris OX=3885 GN=PHAVU_007G016600g PE=3 SV=1	1	1	2	1	917	105.8	8.13	1.78	11.16306	13.1354233333333	-1.97236333333333	0.254835234076333	Down	9.61298852591467e-05	0.00116759100568953
V7C5C5	PHAVU_003G026200g	Anion-transporting ATPase-like domain-containing protein OS=Phaseolus vulgaris OX=3885 GN=PHAVU_003G026200g PE=3 SV=1	12	5	5	5	439	47.3	8.63	9.56	16.39451	15.9147066666667	0.479803333333333	1.39455354932312	Up	9.63414909472368e-05	0.00116820109374715
V7C136	PHAVU_004G080200g	Glutamate dehydrogenase OS=Phaseolus vulgaris OX=3885 GN=PHAVU_004G080200g PE=3 SV=1	46	16	49	10	411	44.5	6.61	171.71	19.0395533333333	19.8574733333333	-0.817919999999997	0.567259197124912	Down	9.69054869955698e-05	0.00117151804863209
V7BSP6	PHAVU_006G178200g	SGNH hydrolase-type esterase domain-containing protein OS=Phaseolus vulgaris OX=3885 GN=PHAVU_006G178200g PE=3 SV=1	8	2	2	2	239	26.5	5.78	4.88	16.32142	15.47814	0.84328	1.79412449138929	Up	9.69387085413208e-05	0.00117151804863209
V7BQP9	PHAVU_006G080600g	Ribosomal protein L10e/L16 domain-containing protein OS=Phaseolus vulgaris OX=3885 GN=PHAVU_006G080600g PE=3 SV=1	42	10	15	2	220	24.7	10.49	46.71	15.4638533333333	16.0364233333333	-0.572569999999999	0.67241788357277	Down	9.77210946164329e-05	0.00117900500654726
V7BSD1	PHAVU_005G0250000g	Mind bomb SH3 repeat domain-containing protein (Fragment) OS=Phaseolus vulgaris OX=3885 GN=PHAVU_005G0250000g PE=4 SV=1	14	4	5	4	393	44.4	5.97	9.42	16.07065	16.44018	-0.369529999999997	0.774034620060547	Down	9.80701874747498e-05	0.00117928753527549
V7BWB8	PHAVU_005G062700g	Metallo-beta-lactamase domain-containing protein OS=Phaseolus vulgaris OX=3885 GN=PHAVU_005G062700g PE=4 SV=1	51	11	21	11	293	32.1	8.78	56.06	18.50561	17.75174	0.753870000000003	1.68631026169745	Up	9.80703268733035e-05	0.00117928753527549
V7CA89	PHAVU_003G171500g	H(+)-exporting diphosphatase OS=Phaseolus vulgaris OX=3885 GN=PHAVU_003G171500g PE=3 SV=1	22	17	36	16	766	80.2	5.58	96.88	19.3254666666667	20.4171233333333	-1.09165666666667	0.469222250725101	Down	9.89730357401222e-05	0.00118816883204435
V7C4G2	PHAVU_003G002400g	NB-ARC domain-containing protein OS=Phaseolus vulgaris OX=3885 GN=PHAVU_003G002400g PE=4 SV=1	2	3	3	2	2005	227.9	5.39	2.29	13.9609966666667	13.3004833333333	0.660513333333332	1.58064494173362	Up	9.91576036991494e-05	0.00118841373042739
V7BIL0	PHAVU_007G262300g	Fatty acyl-CoA reductase OS=Phaseolus vulgaris OX=3885 GN=PHAVU_007G262300g PE=3 SV=1	1	1	1	1	608	67.7	8.44	1.96	14.0975133333333	15.0093133333333	-0.911799999999999	0.531521516600218	Down	9.96760811499381e-05	0.00119265314288331
V7CPX4	PHAVU_002G226500g	AB hydrolase-1 domain-containing protein OS=Phaseolus vulgaris OX=3885 GN=PHAVU_002G226500g PE=4 SV=1	14	4	7	3	312	35.2	6.07	12.09	16.5438833333333	15.8672733333333	0.67661	1.59837951651779	Up	0.000100226576348707	0.00119668993361099
V7AI29	PHAVU_011G102600g	Serine/threonine-protein phosphatase 2A activator OS=Phaseolus vulgaris OX=3885 GN=PHAVU_011G102600g PE=3 SV=1	20	5	7	5	403	45.9	8.87	22.88	15.5642333333333	15.8838133333333	-0.319579999999998	0.801303120456394	Down	0.000100344079251536	0.00119668993361099
V7CCM4	PHAVU_003G246400g	PPIase cyclophilin-type domain-containing protein OS=Phaseolus vulgaris OX=3885 GN=PHAVU_003G246400g PE=4 SV=1	34	11	19	10	360	40.1	6.23	38.94	18.1564733333333	18.90248	-0.746006666666666	0.59625168089114	Down	0.000100625755800286	0.00119700910986298
V7AFP9	PHAVU_011G030700g	AAA+ ATPase domain-containing protein OS=Phaseolus vulgaris OX=3885 GN=PHAVU_011G030700g PE=4 SV=1	4	3	5	2	1042	117.3	6.01	9.47	13.9644133333333	14.743	-0.778586666666666	0.582937587250296	Down	0.000100912892562653	0.00119700910986298
V7BBF3	PHAVU_007G047100g	Pre-mRNA-processing protein 40A OS=Phaseolus vulgaris OX=3885 GN=PHAVU_007G047100g PE=4 SV=1	3	3	4	3	1020	116.1	6.87	5.02	15.5516266666667	16.98978	-1.43815333333333	0.369039376883751	Down	0.000101020704390147	0.00119700910986298
V7AVI2	PHAVU_009G144100g	Peptidase A1 domain-containing protein OS=Phaseolus vulgaris OX=3885 GN=PHAVU_009G144100g PE=3 SV=1	27	7	14	7	436	46.6	7.64	44.74	18.0206133333333	16.9401966666667	1.08041666666666	2.1146467268614	Up	0.000101032264971167	0.00119700910986298
V7CNB4	PHAVU_002G254200g	Acyl-coenzyme A oxidase OS=Phaseolus vulgaris OX=3885 GN=PHAVU_002G254200g PE=3 SV=1	20	12	15	12	687	76.5	8.62	32.27	18.6779666666667	17.9990133333333	0.678953333333332	1.60097783385568	Up	0.000101709455573525	0.00120306331519076
V7D0U0	PHAVU_001G180100g	Rhodanese domain-containing protein OS=Phaseolus vulgaris OX=3885 GN=PHAVU_001G180100g PE=4 SV=1	29	3	6	3	138	15.3	8.1	18.04	17.2695466666667	16.9974066666667	0.27214	1.20759777181949	Up	0.000101997634460857	0.00120343752930431
V7BIZ9	PHAVU_007G200700g	UspA domain-containing protein OS=Phaseolus vulgaris OX=3885 GN=PHAVU_007G200700g PE=4 SV=1	16	2	2	2	161	17.7	7.74	1.78	15.84166	14.7133866666667	1.12827333333333	2.185969593272	Up	0.0001021687329674	0.00120343752930431
V7AVS9	PHAVU_009G126200g	Peptidase A1 domain-containing protein OS=Phaseolus vulgaris OX=3885 GN=PHAVU_009G126200g PE=3 SV=1	16	6	7	6	416	45	8.19	14.41	16.8633866666667	16.2977366666667	0.565650000000002	1.48005419105551	Up	0.000102239823252127	0.00120343752930431
V7CL73	PHAVU_002G190400g	60S ribosomal protein L35a-3 OS=Phaseolus vulgaris OX=3885 GN=PHAVU_002G190400g PE=3 SV=1	54	6	8	3	112	12.8	10.8	21.38	17.43609	18.0593	-0.62321	0.649224792736454	Down	0.000102607592270271	0.00120580577994235
V7C905	PHAVU_003G0698001g	Uncharacterized protein (Fragment) OS=Phaseolus vulgaris OX=3885 GN=PHAVU_003G0698001g PE=4 SV=1	17	8	8	8	602	66.7	5.83	15.1	17.46299	16.8824533333333	0.580536666666667	1.49540541953082	Up	0.000103297803163331	0.0012089451246475
V7BGG3	PHAVU_007G172200g	WPP domain-containing protein OS=Phaseolus vulgaris OX=3885 GN=PHAVU_007G172200g PE=4 SV=1	41	17	27	17	533	57.9	4.74	72.15	19.4599133333333	19.03644	0.42347333333333	1.34115253769293	Up	0.000103323672309888	0.0012089451246475
Q107R6	Aqp1	Aquaporin OS=Phaseolus vulgaris OX=3885 GN=Aqp1 PE=2 SV=1	6	1	7	1	249	25.3	5.69	20.41	16.4651866666667	15.26096	1.20422666666667	2.3041372670119	Up	0.000103421948653647	0.0012089451246475
V7B7E5	PHAVU_008G227300g	Uncharacterized protein OS=Phaseolus vulgaris OX=3885 GN=PHAVU_008G227300g PE=3 SV=1	47	5	7	2	112	12.9	10.8	19.51	14.6004966666667	15.3105166666667	-0.71002	0.611311664208163	Down	0.000103542751385751	0.0012089451246475
V7BGU8	PHAVU_007G180900g	Amidase domain-containing protein OS=Phaseolus vulgaris OX=3885 GN=PHAVU_007G180900g PE=3 SV=1	32	9	10	9	416	44.9	5.55	23.76	18.10981	17.3240666666667	0.785743333333333	1.72398035323946	Up	0.000103857896723599	0.00121067200383597
V7AGW0	PHAVU_011G066700g	Uncharacterized protein OS=Phaseolus vulgaris OX=3885 GN=PHAVU_011G066700g PE=4 SV=1	49	12	23	1	214	23.6	7.11	56.12	13.2606633333333	12.2943466666667	0.966316666666668	1.95384587340112	Up	0.00010427667116573	0.0012135993931973
V7CAD6	PHAVU_003G108600g	PUM-HD domain-containing protein OS=Phaseolus vulgaris OX=3885 GN=PHAVU_003G108600g PE=4 SV=1	11	5	6	5	637	71.5	9.28	12.31	15.1002133333333	15.8339366666667	-0.733723333333334	0.601349934702093	Down	0.000104928358721673	0.00121866353327679
V7C4V3	PHAVU_003G010700g	Allene oxide synthase OS=Phaseolus vulgaris OX=3885 GN=PHAVU_003G010700g PE=4 SV=1	41	19	33	18	509	57.2	8.43	71.21	19.6095666666667	18.6381733333333	0.971393333333332	1.96073332801772	Up	0.000105089245377071	0.00121866353327679
V5N8M3	NA	Squalene synthase OS=Phaseolus vulgaris OX=3885 PE=2 SV=1	13	4	4	4	413	47.1	7.49	6.48	15.8805666666667	17.26834	-1.38777333333333	0.382154167000446	Down	0.000105364958174945	0.00121866353327679
V7CDT1	PHAVU_003G273800g	AB hydrolase-1 domain-containing protein OS=Phaseolus vulgaris OX=3885 GN=PHAVU_003G273800g PE=4 SV=1	25	9	13	9	433	48.2	7.23	25.74	17.8754366666667	17.5610333333333	0.314403333333331	1.24349726405098	Up	0.000105749788749836	0.00121866353327679
V7BAC5	PHAVU_008G289900g	coproporphyrinogen oxidase OS=Phaseolus vulgaris OX=3885 GN=PHAVU_008G289900g PE=3 SV=1	39	13	20	13	390	43.6	7.69	52.02	19.15475	18.3503066666667	0.804443333333332	1.74647178229902	Up	0.000105932728927986	0.00121866353327679
V7BCK0	PHAVU_007G060800g	Leucine-rich repeat-containing N-terminal plant-type domain-containing protein OS=Phaseolus vulgaris OX=3885 GN=PHAVU_007G060800g PE=4 SV=1	22	7	10	7	401	44.2	6.87	16.85	18.80232	17.4730666666667	1.32925333333333	2.512725951407	Up	0.000105956372426837	0.00121866353327679
V7CM65	PHAVU_002G145900g	Glycosyltransferase OS=Phaseolus vulgaris OX=3885 GN=PHAVU_002G145900g PE=3 SV=1	4	1	1	1	484	54.4	5.96	2.75	12.9339966666667	12.01509	0.918906666666667	1.89068191426665	Up	0.000106006001922332	0.00121866353327679
V7BXE0	PHAVU_005G053200g	Glutathione S-transferase OS=Phaseolus vulgaris OX=3885 GN=PHAVU_005G053200g PE=3 SV=1	29	6	10	5	217	25.5	5.95	26.69	18.00234	17.33523	0.667110000000001	1.5878889277285	Up	0.000106058575212651	0.00121866353327679
T2DPJ8	PHAVU_008G135700g	40S ribosomal protein S6 OS=Phaseolus vulgaris OX=3885 GN=PHAVU_008G135700g PE=2 SV=1	38	10	19	2	247	28.1	10.71	26.98	15.08854	15.5462766666667	-0.457736666666666	0.728127666609181	Down	0.000106485972093475	0.00121975325644581
V7C6L3	PHAVU_003G062900g	Pyruvate phosphate dikinase AMP/ATP-binding domain-containing protein OS=Phaseolus vulgaris OX=3885 GN=PHAVU_003G062900g PE=3 SV=1	17	17	20	17	1456	163.4	6.76	33.14	17.16169	18.2139	-1.05221	0.482228893507531	Down	0.000106490407248757	0.00121975325644581
V7AR46	PHAVU_010G100700g	Protein kinase domain-containing protein OS=Phaseolus vulgaris OX=3885 GN=PHAVU_010G100700g PE=3 SV=1	5	2	2	2	437	48.7	9.22	3.35	13.9870133333333	12.8876466666667	1.09936666666667	2.14260612903448	Up	0.000107338552342838	0.00122691534624832
V7C946	PHAVU_002G269200g	Histone H3 OS=Phaseolus vulgaris OX=3885 GN=PHAVU_002G269200g PE=3 SV=1	15	3	8	1	136	15.3	11.3	18.95	17.0441066666667	16.4728133333333	0.571293333333333	1.48585499870296	Up	0.000107548561018368	0.00122691534624832
V7CRR2	PHAVU_002G288800g	Glutathione peroxidase OS=Phaseolus vulgaris OX=3885 GN=PHAVU_002G288800g PE=3 SV=1	53	8	13	7	170	19.3	6.19	17.6	18.0493233333333	17.3685566666667	0.680766666666667	1.602991379076	Up	0.000107624153179677	0.00122691534624832
V7BTD9	PHAVU_005G051700g	RuBisCO large subunit-binding protein subunit beta, chloroplastic OS=Phaseolus vulgaris OX=3885 GN=PHAVU_005G051700g PE=3 SV=1	58	29	70	29	593	63	5.76	183.94	20.2238933333333	20.7302566666667	-0.506363333333333	0.703994794632796	Down	0.000108186437529571	0.00122721769759782
V7CAR3	PHAVU_003G183800g	Uncharacterized protein OS=Phaseolus vulgaris OX=3885 GN=PHAVU_003G183800g PE=4 SV=1	35	4	14	4	127	14.3	8.44	36.81	18.8785933333333	18.50072	0.377873333333334	1.29942496969807	Up	0.000108358440021278	0.00122721769759782
V7CBB9	PHAVU_003G130400g	Protein kinase domain-containing protein OS=Phaseolus vulgaris OX=3885 GN=PHAVU_003G130400g PE=4 SV=1	7	3	5	3	480	53.5	8.21	9.65	16.67214	16.01963	0.652509999999999	1.57190060995251	Up	0.000108414764133716	0.00122721769759782
V7D063	PHAVU_001G162800g	Long-chain-alcohol oxidase OS=Phaseolus vulgaris OX=3885 GN=PHAVU_001G162800g PE=3 SV=1	4	2	2	2	729	80.3	8.12	3.24	15.7548966666667	15.2713	0.483596666666667	1.39822512718352	Up	0.000108588805451857	0.00122721769759782
V7C8F8	PHAVU_003G047200g	Glycosyltransferase OS=Phaseolus vulgaris OX=3885 GN=PHAVU_003G047200g PE=3 SV=1	46	15	26	15	474	52.8	6.71	52.32	16.7124	18.06064	-1.34824	0.39277091336641	Down	0.000108609383263117	0.00122721769759782
V7BAI1	PHAVU_008G199700g	DEAD-box ATP-dependent RNA helicase 53-like protein OS=Phaseolus vulgaris OX=3885 GN=PHAVU_008G199700g PE=4 SV=1	21	9	10	8	619	66.4	9.41	22.86	16.77545	17.4837	-0.708250000000003	0.612062124725953	Down	0.000108911171257159	0.00122721769759782
V7AZV4	PHAVU_008G006200g	Mannose-6-phosphate isomerase OS=Phaseolus vulgaris OX=3885 GN=PHAVU_008G006200g PE=3 SV=1	2	1	1	1	418	45.9	5.87	2.67	14.9076633333333	14.1263033333333	0.781360000000001	1.71875034129149	Up	0.000108966224485825	0.00122721769759782
V7AM98	PHAVU_011G164900g	PPM-type phosphatase domain-containing protein OS=Phaseolus vulgaris OX=3885 GN=PHAVU_011G164900g PE=4 SV=1	52	11	20	10	254	27.8	6.29	38.67	18.12132	17.58513	0.536190000000001	1.45013780049984	Up	0.000109029003630725	0.00122721769759782
V7B4N2	PHAVU_008G061700g	ATG8-interacting protein 1 OS=Phaseolus vulgaris OX=3885 GN=PHAVU_008G061700g PE=4 SV=1	10	3	3	3	314	34.9	4.7	8.69	17.0818866666667	16.1743566666667	0.907529999999998	1.87583118671142	Up	0.00010928956208721	0.00122721769759782
V7C487	PHAVU_004G069100g	40S ribosomal protein S27 OS=Phaseolus vulgaris OX=3885 GN=PHAVU_004G069100g PE=3 SV=1	47	4	14	4	86	9.6	8.73	35.19	17.8540433333333	18.3416266666667	-0.487583333333333	0.713218814610466	Down	0.000109406015301164	0.00122721769759782
V7CLM4	PHAVU_002G206800g	Fibronectin type III-like domain-containing protein OS=Phaseolus vulgaris OX=3885 GN=PHAVU_002G206800g PE=4 SV=1	27	19	35	17	773	83.1	8.03	47.15	19.71368	18.44483	1.26885	2.40969407606627	Up	0.000109515490074347	0.00122721769759782
V7CGH1	PHAVU_003G281500g	DEAD-box ATP-dependent RNA helicase 21 OS=Phaseolus vulgaris OX=3885 GN=PHAVU_003G281500g PE=3 SV=1	28	15	15	15	738	85.9	8.92	36.95	18.1739666666667	18.4037833333333	-0.229816666666668	0.852743248922394	Down	0.000110020566769681	0.00123097199821595
V7ANE2	PHAVU_011G203500g	Ribosome-recycling factor, chloroplastic OS=Phaseolus vulgaris OX=3885 GN=PHAVU_011G203500g PE=3 SV=1	39	9	19	9	261	28.6	9.55	44.69	17.96556	18.6739333333333	-0.708373333333334	0.612009802902317	Down	0.000111060378429798	0.00123691604202648
V7CRG6	PHAVU_002G281400g	C2 domain-containing protein OS=Phaseolus vulgaris OX=3885 GN=PHAVU_002G281400g PE=3 SV=1	20	10	15	9	577	63.6	5.74	34.52	17.9310433333333	17.3203933333333	0.610650000000003	1.52694701336645	Up	0.000111227999731182	0.00123691604202648
V7AY33	PHAVU_009G214400g	60S ribosomal protein L32-1 OS=Phaseolus vulgaris OX=3885 GN=PHAVU_009G214400g PE=3 SV=1	50	8	28	3	133	15.5	10.78	74.55	19.66674	20.0116633333333	-0.34492333333333	0.787349816237557	Down	0.000111492016626325	0.00123691604202648
V7AH28	PHAVU_011G009100g	Actin-related protein 7 OS=Phaseolus vulgaris OX=3885 GN=PHAVU_011G009100g PE=3 SV=1	23	5	6	5	361	39.6	4.82	6.22	14.6493366666667	14.2086633333333	0.440673333333333	1.3572376283759	Up	0.000111688426405011	0.00123691604202648
V7AR47	PHAVU_010G066700g	Peroxidase OS=Phaseolus vulgaris OX=3885 GN=PHAVU_010G066700g PE=3 SV=1	27	7	14	3	319	35	7.69	39.13	17.13709	16.0783766666667	1.05871333333333	2.08307290573922	Up	0.000111688974310507	0.00123691604202648
V7CVX6	PHAVU_001G041400g	Phytocyanin domain-containing protein OS=Phaseolus vulgaris OX=3885 GN=PHAVU_001G041400g PE=3 SV=1	4	1	1	1	187	19.8	7.99	3.29	14.96426	16.1327933333333	-1.16853333333333	0.444873376103096	Down	0.000111806308676766	0.00123691604202648
V7CGN9	PHAVU_003G257400g	Peroxidase OS=Phaseolus vulgaris OX=3885 GN=PHAVU_003G257400g PE=3 SV=1	35	8	14	5	331	36.6	7.61	50.01	18.4077166666667	17.3507833333333	1.05693333333333	2.08050439110578	Up	0.000111906700661973	0.00123691604202648
V7B0U3	PHAVU_009G215600g	Uncharacterized protein OS=Phaseolus vulgaris OX=3885 GN=PHAVU_009G215600g PE=3 SV=1	13	4	5	4	459	52.1	6.02	11.75	15.5508533333333	16.0464733333333	-0.495620000000001	0.709256808594412	Down	0.000112140378296711	0.00123691604202648
V7CLP3	PHAVU_002G101100g	Glucosidase 2 subunit beta OS=Phaseolus vulgaris OX=3885 GN=PHAVU_002G101100g PE=4 SV=1	29	13	21	13	632	71.9	4.78	58.63	18.5919433333333	19.1192266666667	-0.527283333333333	0.693860077764894	Down	0.000112204053473777	0.00123691604202648
V7C4R5	PHAVU_004G124700g	Cytochrome P450 OS=Phaseolus vulgaris OX=3885 GN=PHAVU_004G124700g PE=4 SV=1	6	2	2	2	508	58.5	7.81	5.33	15.2418433333333	14.3885833333333	0.853260000000001	1.8065785694267	Up	0.000112260511066639	0.00123691604202648
V7BYJ8	PHAVU_005G128500g	NAD-dependent epimerase/dehydratase domain-containing protein OS=Phaseolus vulgaris OX=3885 GN=PHAVU_005G128500g PE=3 SV=1	52	21	37	7	387	43.4	6.04	83.41	17.1371766666667	17.93658	-0.799403333333331	0.574586764704978	Down	0.000112642342723757	0.00123923695893203
V7BYQ9	PHAVU_005G095500g	14-3-3 domain-containing protein OS=Phaseolus vulgaris OX=3885 GN=PHAVU_005G095500g PE=3 SV=1	63	20	68	16	261	29.5	4.88	141.3	20.8646866666667	20.4827833333333	0.381903333333334	1.30305983592051	Up	0.000113494085167613	0.00124614564366182
V7B5Q0	PHAVU_008G178900g	Uncharacterized protein OS=Phaseolus vulgaris OX=3885 GN=PHAVU_008G178900g PE=3 SV=1	21	6	7	6	314	34.6	9.74	8.44	16.9179366666667	16.4733666666667	0.444569999999999	1.36090843281222	Up	0.000113614604892499	0.00124614564366182
V5N991	NA	Prolactin-inducible protein OS=Phaseolus vulgaris OX=3885 PE=2 SV=1	38	6	50	1	285	30.5	7.8	137.74	20.07107	19.2590733333333	0.811996666666666	1.7556395388257	Up	0.000113900419683031	0.00124739052660433
V7C0N8	PHAVU_004G070900g	V-type proton ATPase subunit C OS=Phaseolus vulgaris OX=3885 GN=PHAVU_004G070900g PE=3 SV=1	50	15	39	11	376	42.5	5.52	86.48	18.6957066666667	18.55837	0.137336666666666	1.09987278518825	Up	0.000114743098012969	0.0012547209766101
V7AWM5	PHAVU_009G094100g	Uncharacterized protein OS=Phaseolus vulgaris OX=3885 GN=PHAVU_009G094100g PE=3 SV=1	14	5	6	5	386	42.1	8.94	13.32	16.8313166666667	16.3081233333333	0.523193333333332	1.43713275157997	Up	0.000115338769138972	0.00125598715027077
V7BNI5	PHAVU_006G132100g	Uncharacterized protein OS=Phaseolus vulgaris OX=3885 GN=PHAVU_006G132100g PE=3 SV=1	19	6	12	3	221	24.9	8.75	28.48	17.9743466666667	17.3870866666667	0.587259999999997	1.50239066078576	Up	0.000115445713590142	0.00125598715027077
T2DNW6	PHAVU_011G149900g	CHP-rich zinc finger protein OS=Phaseolus vulgaris OX=3885 GN=PHAVU_011G149900g PE=2 SV=1	41	10	28	8	244	26.4	6.27	48.43	18.8264733333333	18.3583633333333	0.468109999999999	1.38329609604696	Up	0.000115579963023212	0.00125598715027077
V7C9H1	PHAVU_003G147800g	Uncharacterized protein OS=Phaseolus vulgaris OX=3885 GN=PHAVU_003G147800g PE=3 SV=1	22	13	20	13	637	70.8	6.11	54.6	18.9174333333333	18.5747366666667	0.342696666666665	1.26812474217671	Up	0.000115882231357546	0.00125598715027077
V7AKN6	PHAVU_010G021200g	RIN4 pathogenic type III effector avirulence factor Avr cleavage site domain-containing protein OS=Phaseolus vulgaris OX=3885 GN=PHAVU_010G021200g PE=4 SV=1	41	8	19	7	246	27.1	8.59	29.88	18.0406966666667	17.1463733333333	0.894323333333332	1.8587378776749	Up	0.000116474424273084	0.00125598715027077
V7ARZ0	PHAVU_009G044400g	Caffeic acid 3-O-methyltransferase OS=Phaseolus vulgaris OX=3885 GN=PHAVU_009G044400g PE=4 SV=1	68	18	36	18	365	39.9	6.09	79.49	18.9353933333333	19.5091433333333	-0.57375	0.671868128648468	Down	0.000116492710433564	0.00125598715027077
V7BMV3	PHAVU_006G110900g	Uncharacterized protein OS=Phaseolus vulgaris OX=3885 GN=PHAVU_006G110900g PE=3 SV=1	7	4	6	4	582	65.6	5.96	12.18	16.4737266666667	15.56099	0.912736666666667	1.88261326665872	Up	0.00011697587966936	0.00125598715027077
V7D003	PHAVU_001G186800g	Apple domain-containing protein OS=Phaseolus vulgaris OX=3885 GN=PHAVU_001G186800g PE=4 SV=1	10	3	4	3	489	54.6	7.47	7.22	14.9580233333333	14.2738	0.684223333333334	1.60683671719797	Up	0.000117172836339255	0.00125598715027077
V7B5M9	PHAVU_008G176300g	Protein kinase domain-containing protein OS=Phaseolus vulgaris OX=3885 GN=PHAVU_008G176300g PE=3 SV=1	10	3	3	3	343	38.8	5.3	9.19	16.46515	15.4958666666667	0.969283333333335	1.95786777202255	Up	0.000117202163876545	0.00125598715027077
V7B4Z6	PHAVU_008G157300g	Elongation factor G, mitochondrial OS=Phaseolus vulgaris OX=3885 GN=PHAVU_008G157300g PE=3 SV=1	22	13	16	13	703	77.5	6.47	31.27	17.9962466666667	18.7864233333333	-0.790176666666664	0.578273274583517	Down	0.000117291174922105	0.00125598715027077
V7BHZ3	PHAVU_007G161900g	GST N-terminal domain-containing protein OS=Phaseolus vulgaris OX=3885 GN=PHAVU_007G161900g PE=4 SV=1	58	14	33	11	237	27.1	5.69	85.42	18.93665	19.7350266666667	-0.798376666666666	0.574995804044775	Down	0.000117358310016842	0.00125598715027077
V7CSH7	PHAVU_002G311600g	NADPH:adrenodoxin oxidoreductase, mitochondrial OS=Phaseolus vulgaris OX=3885 GN=PHAVU_002G311600g PE=3 SV=1	1	1	1	1	488	54	9.03	2.19	14.2174266666667	14.74819	-0.530763333333333	0.692188398642685	Down	0.000117416531386273	0.00125598715027077
V7AJX3	PHAVU_010G002200g	Uncharacterized protein OS=Phaseolus vulgaris OX=3885 GN=PHAVU_010G002200g PE=4 SV=1	41	7	10	7	285	32	4.74	35.67	17.89245	15.88477	2.00768	4.02135025863456	Up	0.000117420839441876	0.00125598715027077
V7BUH5	PHAVU_006G190200g	Secretory carrier-associated membrane protein OS=Phaseolus vulgaris OX=3885 GN=PHAVU_006G190200g PE=3 SV=1	18	3	6	2	309	34.7	8.47	19.72	17.62234	16.9592033333333	0.663136666666666	1.58352173183292	Up	0.000117433102149161	0.00125598715027077
V7ARZ1	PHAVU_010G125300g	SHSP domain-containing protein OS=Phaseolus vulgaris OX=3885 GN=PHAVU_010G125300g PE=3 SV=1	18	2	3	2	159	17.6	8.02	11.09	14.6948133333333	16.9186433333333	-2.22383	0.214072294863762	Down	0.000117461431238198	0.00125598715027077
V7CWW6	PHAVU_001G104800g	Ribosomal protein L30 ferredoxin-like fold domain-containing protein OS=Phaseolus vulgaris OX=3885 GN=PHAVU_001G104800g PE=3 SV=1	26	4	4	4	236	27.6	9.82	12.93	16.1880466666667	17.0186366666667	-0.830590000000001	0.562299239198884	Down	0.000117934578719171	0.00125918645331575
V7CMW8	PHAVU_002G1740001g	Caffeoyl-CoA O-methyltransferase (Fragment) OS=Phaseolus vulgaris OX=3885 GN=PHAVU_002G1740001g PE=3 SV=1	67	4	5	4	96	11.1	5.27	15.43	16.87408	15.98652	0.887559999999999	1.850044534638	Up	0.000118165332608883	0.00125979211009677
V7BF27	PHAVU_007G077400g	Anaphase-promoting complex subunit 4-like WD40 domain-containing protein OS=Phaseolus vulgaris OX=3885 GN=PHAVU_007G077400g PE=4 SV=1	4	3	3	3	637	70.5	6.04	4.68	16.0007433333333	15.6670766666667	0.333666666666666	1.26021218710155	Up	0.000118761989778323	0.00126429124118423
V7C701	PHAVU_003G076700g	Beta-glucosidase OS=Phaseolus vulgaris OX=3885 GN=PHAVU_003G076700g PE=3 SV=1	7	3	3	3	517	59.3	5.58	2.02	13.5765066666667	14.27196	-0.695453333333333	0.617515248281865	Down	0.000118990365172638	0.00126486233991883
T2DP47	NA	Copper transport protein OS=Phaseolus vulgaris OX=3885 PE=2 SV=1	15	3	5	3	143	15.8	8.92	13.6	17.17881	16.3716	0.807209999999998	1.74982421727668	Up	0.000119509961713628	0.00126635740831463
V7ACQ6	PHAVU_011G002700g	DDHD domain-containing protein OS=Phaseolus vulgaris OX=3885 GN=PHAVU_011G002700g PE=4 SV=1	5	4	6	4	915	104.5	5.68	12.71	16.9090866666667	16.33787	0.571216666666668	1.48577604055871	Up	0.000119713916161095	0.00126635740831463
V7BX87	PHAVU_005G047900g	Vacuolar protein sorting-associated protein 62 OS=Phaseolus vulgaris OX=3885 GN=PHAVU_005G047900g PE=4 SV=1	26	10	16	10	546	60	7.33	33.11	18.4851466666667	17.3665133333333	1.11863333333333	2.17141176959479	Up	0.000119749656528289	0.00126635740831463
V7AFT5	PHAVU_011G097000g	Uncharacterized protein OS=Phaseolus vulgaris OX=3885 GN=PHAVU_011G097000g PE=4 SV=1	35	7	16	7	269	28.5	6.27	39.04	17.11512	19.96103	-2.84591	0.139089941684547	Down	0.00011983075351506	0.00126635740831463
V7BV09	PHAVU_006G206400g	CG-1 domain-containing protein OS=Phaseolus vulgaris OX=3885 GN=PHAVU_006G206400g PE=3 SV=1	5	4	4	4	1076	121.6	6.23	6.9	16.6817366666667	16.1124733333333	0.569263333333332	1.48376573904234	Up	0.000120220496865839	0.00126694953867306
V7CM81	PHAVU_002G2211001g	MSP domain-containing protein (Fragment) OS=Phaseolus vulgaris OX=3885 GN=PHAVU_002G2211001g PE=3 SV=1	12	2	7	1	179	20	10.08	3.88	15.05475	14.10039	0.954360000000001	1.93771984314711	Up	0.000120236819045226	0.00126694953867306
V7CA51	PHAVU_003G065400g	Pentacotripeptide-repeat region of PRORP domain-containing protein OS=Phaseolus vulgaris OX=3885 GN=PHAVU_003G065400g PE=4 SV=1	2	1	1	1	858	96.7	6.55	2.19	14.4914833333333	14.0517833333333	0.4397	1.35632225883654	Up	0.000120646016191369	0.00126857252056318
V7BMF8	PHAVU_006G022600g	glutathione transferase OS=Phaseolus vulgaris OX=3885 GN=PHAVU_006G022600g PE=3 SV=1	55	16	44	14	215	25	6.09	118.85	20.40434	21.1223233333333	-0.717983333333336	0.607946664826257	Down	0.000120741327071147	0.00126857252056318
V7ADE1	PHAVU_011G025300g	Chromo domain-containing protein OS=Phaseolus vulgaris OX=3885 GN=PHAVU_011G025300g PE=4 SV=1	8	2	2	2	424	46.4	5.03	4.55	15.0492466666667	14.4493966666667	0.59985	1.51555898250302	Up	0.000121356540431257	0.00127318840026358
V7CXL3	PHAVU_001G125900g	Strictosidine synthase conserved region domain-containing protein OS=Phaseolus vulgaris OX=3885 GN=PHAVU_001G125900g PE=3 SV=1	22	6	11	6	371	40.6	6.86	33.76	17.04315	17.60405	-0.5609	0.677879148773666	Down	0.000121772620928949	0.00127446523604623
V7CRF7	PHAVU_002G273500g	phosphoribosylformylglycinamidine cyclo-ligase OS=Phaseolus vulgaris OX=3885 GN=PHAVU_002G273500g PE=3 SV=1	35	9	32	9	388	40.7	5.6	85.19	19.52224	18.8375633333333	0.684676666666668	1.60734170756875	Up	0.000122109407572353	0.00127446523604623
V7B7C3	PHAVU_008G139400g	OBG-type G domain-containing protein OS=Phaseolus vulgaris OX=3885 GN=PHAVU_008G139400g PE=4 SV=1	3	1	1	1	305	34.3	9.73	1.64	10.60098	13.92688	-3.3259	0.0997250671514813	Down	0.000122129794333023	0.00127446523604623
V7ALM9	PHAVU_010G053900g	Uncharacterized protein OS=Phaseolus vulgaris OX=3885 GN=PHAVU_010G053900g PE=3 SV=1	29	10	12	9	423	47.1	7.17	24.24	17.3798866666667	18.038	-0.658113333333333	0.633706477184576	Down	0.000122225782963171	0.00127446523604623
V7BV67	PHAVU_005G108700g	Diacylglycerol kinase OS=Phaseolus vulgaris OX=3885 GN=PHAVU_005G108700g PE=3 SV=1	25	9	14	8	423	47.3	8.24	39.6	17.72173	18.09999	-0.378259999999997	0.769364943968874	Down	0.00012235852176435	0.00127446523604623
V7AMG7	PHAVU_010G078000g	pyruvate decarboxylase OS=Phaseolus vulgaris OX=3885 GN=PHAVU_010G078000g PE=3 SV=1	12	6	9	1	605	65.5	5.91	19.96	12.7759	11.1992966666667	1.57660333333333	2.98266786093152	Up	0.000122586597067954	0.00127500628760764
V7C9Z8	PHAVU_003G163200g	MAPK kinase substrate protein OS=Phaseolus vulgaris OX=3885 GN=PHAVU_003G163200g PE=4 SV=1	22	2	2	2	112	12.4	10.64	7.78	17.01664	14.75779	2.25885	4.78609820648099	Up	0.000122915465674542	0.00127653500191738
T2DMQ9	NA	60S ribosomal protein L18-3-like protein OS=Phaseolus vulgaris OX=3885 PE=2 SV=1	39	8	21	2	222	25	10.7	40.78	18.8406	19.3433766666667	-0.502776666666666	0.705747164935401	Down	0.000123086259336694	0.00127653500191738
V7CCZ1	PHAVU_003G145000g	PGG domain-containing protein OS=Phaseolus vulgaris OX=3885 GN=PHAVU_003G145000g PE=4 SV=1	8	3	3	3	717	81.3	5.85	8.13	14.0797833333333	12.8747533333333	1.20503	2.30542063297364	Up	0.000123643510215678	0.00128047978605335
V7AV39	PHAVU_009G134700g	Alcohol dehydrogenase OS=Phaseolus vulgaris OX=3885 GN=PHAVU_009G134700g PE=3 SV=1	44	13	50	7	380	40.9	6.15	100.87	20.6893466666667	18.7778966666667	1.91145	3.76187001537375	Up	0.000124021226156406	0.00128213196078809
V7CD28	PHAVU_003G148700g	Xylose isomerase OS=Phaseolus vulgaris OX=3885 GN=PHAVU_003G148700g PE=3 SV=1	53	23	66	23	479	53.9	6.24	154.68	20.71429	19.7663833333333	0.947906666666665	1.92907156628306	Up	0.000124255672227333	0.00128213196078809
V7CHA6	PHAVU_002G012300g	Peroxidase OS=Phaseolus vulgaris OX=3885 GN=PHAVU_002G012300g PE=3 SV=1	39	11	24	9	328	35.9	8.9	69.91	19.14349	18.3393733333333	0.804116666666665	1.7460763768155	Up	0.000124334388240536	0.00128213196078809
V7AQV8	PHAVU_010G093800g	C2 domain-containing protein OS=Phaseolus vulgaris OX=3885 GN=PHAVU_010G093800g PE=4 SV=1	48	6	12	6	147	16.7	4.39	26.94	17.5868133333333	16.8300933333333	0.756719999999998	1.68964480869072	Up	0.000125641400782749	0.00129376685670885
V7CTY8	PHAVU_001G022300g	Protein kinase domain-containing protein OS=Phaseolus vulgaris OX=3885 GN=PHAVU_001G022300g PE=4 SV=1	3	2	2	1	521	59.8	5.99	4.45	13.7404466666667	14.6181533333333	-0.877706666666667	0.544231864536332	Down	0.000126794694029263	0.00130273216381626
V7CBN9	PHAVU_003G108100g	peroxidase OS=Phaseolus vulgaris OX=3885 GN=PHAVU_003G108100g PE=3 SV=1	13	2	5	1	232	25	6.04	12.7	16.3845366666667	14.3410466666667	2.04349	4.12241572274224	Up	0.000126871967880987	0.00130273216381626
V7AHB3	PHAVU_011G077900g	glucan endo-1,3-beta-D-glucosidase OS=Phaseolus vulgaris OX=3885 GN=PHAVU_011G077900g PE=3 SV=1	48	10	28	10	332	35.4	8.82	63.6	18.3012	19.8982633333333	-1.59706333333333	0.330549140084179	Down	0.000127140131252464	0.00130363655826712
V7BW89	PHAVU_005G140400g	Homeobox domain-containing protein OS=Phaseolus vulgaris OX=3885 GN=PHAVU_005G140400g PE=4 SV=1	4	3	4	3	934	104.2	6.29	5.23	16.2515833333333	16.52046	-0.268876666666667	0.829965534777297	Down	0.000127768095134248	0.00130667912107235
V7B9X8	PHAVU_007G004200g	Protein kinase domain-containing protein OS=Phaseolus vulgaris OX=3885 GN=PHAVU_007G004200g PE=4 SV=1	48	16	28	14	364	40.3	8.19	79.75	19.01261	18.46678	0.545829999999999	1.45985997788827	Up	0.000127797875082086	0.00130667912107235
V7BJU9	PHAVU_007G2286000g	GDSL esterase/lipase (Fragment) OS=Phaseolus vulgaris OX=3885 GN=PHAVU_007G2286000g PE=4 SV=1	53	4	9	4	86	9.6	7.52	16.62	17.9855933333333	17.4777533333333	0.507840000000002	1.42191970590081	Up	0.000128100939427793	0.0013074223388157
V7AT74	PHAVU_009G073000g	Uncharacterized protein OS=Phaseolus vulgaris OX=3885 GN=PHAVU_009G073000g PE=4 SV=1	16	2	2	2	158	17.2	9.66	4.8	15.1801233333333	14.3235166666667	0.856606666666666	1.81077421306825	Up	0.000128231780709925	0.0013074223388157
V7AUS4	PHAVU_009G0378000g	GRAM domain-containing protein (Fragment) OS=Phaseolus vulgaris OX=3885 GN=PHAVU_009G0378000g PE=3 SV=1	47	6	9	5	147	16.4	7.44	25.09	16.8156466666667	16.25394	0.561706666666666	1.47601426726716	Up	0.000129254139254693	0.00131599256549187
V7ANA5	PHAVU_011G198900g	Sulfotransferase OS=Phaseolus vulgaris OX=3885 GN=PHAVU_011G198900g PE=3 SV=1	2	1	1	1	326	37.8	6.33	2.15	15.8234833333333	14.95888	0.864603333333333	1.82083896162733	Up	0.000129646495253367	0.00131813339766731
V7AZ32	PHAVU_009G132300g	VHS domain-containing protein OS=Phaseolus vulgaris OX=3885 GN=PHAVU_009G132300g PE=3 SV=1	26	12	18	12	505	55.2	5.2	45.68	18.5791066666667	17.61296	0.966146666666667	1.95361565549633	Up	0.000130558552203713	0.00132554468359421
V7CPE5	PHAVU_002G210900g	GTP cyclohydrolase II OS=Phaseolus vulgaris OX=3885 GN=PHAVU_002G210900g PE=3 SV=1	14	6	6	3	532	57.2	6.09	15.83	15.8797033333333	16.2392033333333	-0.359499999999999	0.779434664325695	Down	0.000131194958311675	0.00132666690380139
V7B4J9	PHAVU_008G136900g	VOC domain-containing protein OS=Phaseolus vulgaris OX=3885 GN=PHAVU_008G136900g PE=4 SV=1	50	6	15	6	163	16.7	4.77	51.25	18.2493733333333	18.6555	-0.406126666666665	0.754646724393311	Down	0.000131234457350941	0.00132666690380139
V7CXT0	PHAVU_001G129600g	Calcium-transporting ATPase OS=Phaseolus vulgaris OX=3885 GN=PHAVU_001G129600g PE=3 SV=1	21	16	24	13	1037	114.1	5.95	55.89	18.7602733333333	18.1299733333333	0.630300000000002	1.54788683409727	Up	0.000131467274871446	0.00132666690380139
V7CJZ8	PHAVU_002G159600g	Plectin/S10 N-terminal domain-containing protein OS=Phaseolus vulgaris OX=3885 GN=PHAVU_002G159600g PE=3 SV=1	32	6	22	1	179	19.8	9.7	42.62	18.7710933333333	19.1304866666667	-0.359393333333333	0.779492294503066	Down	0.000131627891875725	0.00132666690380139
V7BTS2	PSD2	Phosphatidylserine decarboxylase proenzyme 2 OS=Phaseolus vulgaris OX=3885 GN=PSD2 PE=3 SV=1	14	8	10	8	627	69.7	6.38	23.51	17.83168	17.09253	0.739149999999999	1.66919210265895	Up	0.000131909585408628	0.00132666690380139
V7CEW2	PHAVU_002G011400g	Calcium-transporting ATPase OS=Phaseolus vulgaris OX=3885 GN=PHAVU_002G011400g PE=3 SV=1	18	13	28	9	1015	110.6	5.73	56.18	18.34464	17.9063533333333	0.438286666666663	1.3549941910534	Up	0.000132178504369546	0.00132666690380139
P39865	NIA1	Nitrate reductase [NADH] 1 OS=Phaseolus vulgaris OX=3885 GN=NIA1 PE=3 SV=1	1	1	1	1	881	99.2	6.86	1.77	11.8633166666667	14.49473	-2.63141333333333	0.161385924961461	Down	0.000132228560699392	0.00132666690380139
V7CVX7	PHAVU_001G143100g	Seed maturation protein LEA 4 OS=Phaseolus vulgaris OX=3885 GN=PHAVU_001G143100g PE=3 SV=1	17	3	6	3	155	15.9	9.2	14.16	14.0995166666667	17.7896066666667	-3.69009	0.0774768978350299	Down	0.000132298704848749	0.00132666690380139
V7BXM3	PHAVU_005G171900g	Uncharacterized protein OS=Phaseolus vulgaris OX=3885 GN=PHAVU_005G171900g PE=4 SV=1	22	8	10	8	313	35.8	6.46	9.93	17.95889	17.1819733333333	0.776916666666668	1.713464933063	Up	0.000132318483843708	0.00132666690380139
V7AJQ8	PHAVU_011G212800g	NAD-dependent epimerase/dehydratase domain-containing protein OS=Phaseolus vulgaris OX=3885 GN=PHAVU_011G212800g PE=3 SV=1	29	10	20	9	341	38.1	6.64	42.12	18.85293	18.1305333333333	0.722396666666665	1.64992067788186	Up	0.000132740650007528	0.00132905887331189
V7BAX1	PHAVU_007G038300g	Uncharacterized protein OS=Phaseolus vulgaris OX=3885 GN=PHAVU_007G038300g PE=3 SV=1	27	13	23	13	621	68.4	5.71	37.54	18.2809133333333	18.0239566666667	0.256956666666667	1.1949553121885	Up	0.00013311666681033	0.00133098280530384
V7AEY5	PHAVU_011G044700g	NmrA-like domain-containing protein OS=Phaseolus vulgaris OX=3885 GN=PHAVU_011G044700g PE=4 SV=1	17	4	6	1	326	36.3	5.91	5.39	13.8830966666667	14.9392866666667	-1.05619	0.480900389559412	Down	0.0001336218055025	0.00133419068970014
V7BWV9	PHAVU_005G153300g	Carbohydrate kinase PfkB domain-containing protein OS=Phaseolus vulgaris OX=3885 GN=PHAVU_005G153300g PE=3 SV=1	62	18	70	13	330	35.3	5.19	192.45	20.93756	20.0142966666667	0.923263333333335	1.89640004621252	Up	0.000134135080220187	0.00133691243657628
V7CE84	PHAVU_003G287800g	1-deoxy-D-xylulose-5-phosphate synthase OS=Phaseolus vulgaris OX=3885 GN=PHAVU_003G287800g PE=3 SV=1	16	8	12	2	711	76.7	7.3	23.22	17.4442966666667	18.03736	-0.593063333333333	0.662933777167559	Down	0.000134263757617206	0.00133691243657628
V7CGU5	PHAVU_003G291600g	methylcrotonoyl-CoA carboxylase OS=Phaseolus vulgaris OX=3885 GN=PHAVU_003G291600g PE=3 SV=1	46	19	34	19	558	60.1	8.41	89.41	19.7994066666667	19.1198566666667	0.679549999999999	1.60164009971424	Up	0.000134582975871737	0.00133825022298833
Q69F96	BA12	UDP-arabinopyranose mutase OS=Phaseolus vulgaris OX=3885 GN=BA12 PE=3 SV=1	59	17	44	10	353	40.2	6.18	74.77	18.1485066666667	18.95904	-0.810533333333336	0.570171038996669	Down	0.000135206501621997	0.00134260612516
V7BTR8	PHAVU_006G208300g	Glycosyltransferase OS=Phaseolus vulgaris OX=3885 GN=PHAVU_006G208300g PE=4 SV=1	23	8	12	8	478	53.9	6.6	30.85	16.4784033333333	17.7312666666667	-1.25286333333333	0.419614566806596	Down	0.000135734806720686	0.00134600584363157
V7AW02	PHAVU_009G159000g	Ribonuclease OS=Phaseolus vulgaris OX=3885 GN=PHAVU_009G159000g PE=4 SV=1	40	33	61	23	992	109	7.17	144.79	19.1784266666667	19.74351	-0.565083333333334	0.675916372925768	Down	0.00013604607999745	0.00134724702202673
V7B1F2	PHAVU_009G196600g	SHSP domain-containing protein OS=Phaseolus vulgaris OX=3885 GN=PHAVU_009G196600g PE=3 SV=1	8	3	3	3	316	35.7	6.39	7.53	15.3462566666667	16.2792766666667	-0.933020000000001	0.523760802633097	Down	0.000137366372729291	0.0013584633499827
V7CBA4	PHAVU_003G135500g	Nucleosome assembly protein OS=Phaseolus vulgaris OX=3885 GN=PHAVU_003G135500g PE=3 SV=1	25	8	17	7	368	42.2	4.5	48.15	18.04629	18.5972133333333	-0.550923333333333	0.682583131322722	Down	0.000138427525495424	0.00136708984592274
V7AEK5	PHAVU_011G060200g	SHSP domain-containing protein OS=Phaseolus vulgaris OX=3885 GN=PHAVU_011G060200g PE=3 SV=1	28	3	4	3	145	16.3	5.08	2.11	15.19204	16.07597	-0.883930000000001	0.541889275416177	Down	0.000140136085044989	0.00138207781967394
V7BST4	PHAVU_005G034600g	NAD-dependent epimerase/dehydratase domain-containing protein OS=Phaseolus vulgaris OX=3885 GN=PHAVU_005G034600g PE=3 SV=1	42	14	52	2	325	35.8	5.9	109.93	19.36724	19.8402733333333	-0.473033333333333	0.720448228338051	Down	0.000140354516946126	0.0013823487730245
V7C0M6	PHAVU_004G007100g	galactinol--sucrose galactosyltransferase OS=Phaseolus vulgaris OX=3885 GN=PHAVU_004G007100g PE=3 SV=1	8	6	7	6	763	84.1	5.72	6.99	14.25459	16.0169833333333	-1.76239333333333	0.294758774698696	Down	0.000140824389974134	0.00138382530321915
V7BH47	PHAVU_001G164200g	60S ribosomal protein L23 OS=Phaseolus vulgaris OX=3885 GN=PHAVU_001G164200g PE=3 SV=1	69	9	27	9	140	15	10.48	64.74	19.2352233333333	19.5986033333333	-0.363379999999999	0.777341260392097	Down	0.000141049932479751	0.00138382530321915
V7D1A5	PHAVU_001G196200g	Trafficking protein particle complex subunit 8 OS=Phaseolus vulgaris OX=3885 GN=PHAVU_001G196200g PE=4 SV=1	9	11	13	11	1289	145.1	6.71	24.36	16.8649333333333	17.2217133333333	-0.356780000000001	0.780905565676341	Down	0.000141228092254421	0.00138382530321915
V7BX66	PHAVU_005G086900g	MSP domain-containing protein OS=Phaseolus vulgaris OX=3885 GN=PHAVU_005G086900g PE=3 SV=1	21	4	5	4	246	27.9	9.86	10.31	15.4815733333333	15.0325166666667	0.449056666666667	1.36514733755371	Up	0.000141269084000408	0.00138382530321915
V7AI55	PHAVU_011G167300g	chitinase OS=Phaseolus vulgaris OX=3885 GN=PHAVU_011G167300g PE=3 SV=1	25	4	7	3	297	31.4	4.88	18.86	15.11775	17.5841033333333	-2.46635333333333	0.180947949795235	Down	0.000141565150242464	0.00138485151703405
V7CEC5	PHAVU_003G291300g	Protein TIC 22-like, chloroplastic OS=Phaseolus vulgaris OX=3885 GN=PHAVU_003G291300g PE=4 SV=1	21	3	3	3	256	28.5	6.95	2.7	13.74375	14.6086266666667	-0.864876666666667	0.549093345862694	Down	0.000142739255807711	0.00139445272981379
V7AJT4	PHAVU_011G186900g	Uncharacterized protein OS=Phaseolus vulgaris OX=3885 GN=PHAVU_011G186900g PE=4 SV=1	16	6	8	6	527	58.6	5.67	8.29	16.83479	16.00825	0.826540000000001	1.77342706700115	Up	0.000143309026170652	0.00139637116537637
V7B9Y2	PHAVU_008G277800g	serine O-acetyltransferase OS=Phaseolus vulgaris OX=3885 GN=PHAVU_008G277800g PE=3 SV=1	24	6	8	5	349	38.1	8.75	14.86	15.5897766666667	15.9928766666667	-0.4031	0.756231578846597	Down	0.000143321422278581	0.00139637116537637
V7BKK1	PHAVU_006G045800g	GDSL esterase/lipase OS=Phaseolus vulgaris OX=3885 GN=PHAVU_006G045800g PE=3 SV=1	21	5	9	5	366	40.4	7.43	16.23	16.0250033333333	16.3308533333333	-0.30585	0.808965453807876	Down	0.000143846038281325	0.00139959875150338
V7CEQ2	PHAVU_003G228700g	Inositol polyphosphate-related phosphatase domain-containing protein OS=Phaseolus vulgaris OX=3885 GN=PHAVU_003G228700g PE=4 SV=1	5	2	2	2	466	52.8	5.95	2.35	15.6171266666667	14.53287	1.08425666666666	2.12028274803075	Up	0.000144397446034969	0.00140307800247938
V7CAV9	PHAVU_003G187500g	Eukaryotic translation initiation factor 5A OS=Phaseolus vulgaris OX=3885 GN=PHAVU_003G187500g PE=3 SV=1	73	13	32	4	160	17.5	5.99	76.35	19.4187233333333	19.7721033333333	-0.353380000000001	0.782748096439906	Down	0.000144601012828801	0.00140317256282532
V7BV85	PHAVU_005G110500g	UspA domain-containing protein OS=Phaseolus vulgaris OX=3885 GN=PHAVU_005G110500g PE=4 SV=1	31	5	11	3	225	24.6	5.07	36.16	18.5876933333333	17.3446566666667	1.24303666666667	2.36696220002379	Up	0.000145833127314281	0.00141224654020238
V7AMB4	PHAVU_010G063600g	Dirigent protein OS=Phaseolus vulgaris OX=3885 GN=PHAVU_010G063600g PE=3 SV=1	61	10	32	10	189	21	9.39	68.38	19.70955	18.67923	1.03032	2.04247723712305	Up	0.000146279769664481	0.00141224654020238
V7ARR0	PHAVU_010G117700g	Ribosomal protein L5 eukaryotic C-terminal domain-containing protein OS=Phaseolus vulgaris OX=3885 GN=PHAVU_010G117700g PE=3 SV=1	39	15	35	5	299	34.3	9.22	113.91	19.7447733333333	20.1173	-0.372526666666669	0.772428517336983	Down	0.000146292786413767	0.00141224654020238
V7AW68	PHAVU_009G080200g	SHSP domain-containing protein OS=Phaseolus vulgaris OX=3885 GN=PHAVU_009G080200g PE=3 SV=1	46	6	13	4	156	17.6	6.24	27.41	16.86316	19.4054733333333	-2.54231333333333	0.171667241388154	Down	0.000146316467074428	0.00141224654020238
V7BTT2	PHAVU_006G209800g	Actin OS=Phaseolus vulgaris OX=3885 GN=PHAVU_006G209800g PE=3 SV=1	63	17	118	7	377	41.6	5.49	301.21	20.70552	20.38823	0.31729	1.24598784975828	Up	0.000147366185012148	0.00142048443848593
V7B4E4	PHAVU_008G055300g	CBS domain-containing protein OS=Phaseolus vulgaris OX=3885 GN=PHAVU_008G055300g PE=4 SV=1	8	3	5	3	423	45.8	7.61	5.82	15.89066	15.0224433333333	0.868216666666667	1.82540509928852	Up	0.000148601727544767	0.00143048923629862
V7CIM3	PHAVU_002G115300g	Ubiquilin OS=Phaseolus vulgaris OX=3885 GN=PHAVU_002G115300g PE=4 SV=1	39	13	22	9	538	57	4.87	65.95	18.9840566666667	17.9569466666667	1.02711	2.03793777230015	Up	0.00014919158210742	0.00143248124408531
V7B8U1	PHAVU_008G182700g	Uncharacterized protein OS=Phaseolus vulgaris OX=3885 GN=PHAVU_008G182700g PE=4 SV=1	28	5	7	5	220	24.3	9.52	18.69	17.21714	16.7479033333333	0.469236666666667	1.38437679728537	Up	0.000149237789245022	0.00143248124408531
V7CXL0	PHAVU_001G125400g	Cystathionine beta-lyase OS=Phaseolus vulgaris OX=3885 GN=PHAVU_001G125400g PE=3 SV=1	28	10	17	10	469	50.8	6.27	35.21	17.3900066666667	17.84738	-0.457373333333333	0.728311063904159	Down	0.000149402312375246	0.00143248124408531
V7AQB8	PHAVU_010G078100g	AUGMIN subunit 7 OS=Phaseolus vulgaris OX=3885 GN=PHAVU_010G078100g PE=4 SV=1	22	6	10	6	330	37.3	4.88	22.3	17.16428	16.5098833333333	0.654396666666667	1.5739575883113	Up	0.000149664631677965	0.00143278001545421
V7AJG8	PHAVU_011G176800g	Protein kinase domain-containing protein OS=Phaseolus vulgaris OX=3885 GN=PHAVU_011G176800g PE=4 SV=1	6	8	9	6	1242	138.2	5.63	22.81	17.60144	17.1290533333333	0.472386666666665	1.38740276670734	Up	0.000149874683313235	0.00143278001545421
V7BI74	PHAVU_007G254700g	Uncharacterized protein OS=Phaseolus vulgaris OX=3885 GN=PHAVU_007G254700g PE=4 SV=1	3	2	2	2	850	96.8	7.33	1.9	15.1801633333333	14.2657533333333	0.91441	1.88479811312896	Up	0.00015002724847552	0.00143278001545421
V7CS95	PHAVU_001G040500g	Protein kinase domain-containing protein OS=Phaseolus vulgaris OX=3885 GN=PHAVU_001G040500g PE=3 SV=1	1	1	1	1	661	73.9	6.13	1.93	13.6850633333333	15.43736	-1.75229666666667	0.296828872233738	Down	0.000150374672893246	0.00143420587229803
V7BZF4	PHAVU_004G035300g	Glycosyltransferase OS=Phaseolus vulgaris OX=3885 GN=PHAVU_004G035300g PE=3 SV=1	13	4	4	4	451	50	6.77	6.3	16.4011866666667	15.2882933333333	1.11289333333333	2.16278961369322	Up	0.000150722369994551	0.0014356305741981
V7AI66	PHAVU_011G139300g	Phytocyanin domain-containing protein OS=Phaseolus vulgaris OX=3885 GN=PHAVU_011G139300g PE=3 SV=1	11	2	2	2	211	22.5	7.33	6.83	15.56097	16.1514833333333	-0.590513333333336	0.664106565559092	Down	0.000151200764831966	0.00143723055927831
V7AIT2	PHAVU_011G060100g	Protein kinase domain-containing protein OS=Phaseolus vulgaris OX=3885 GN=PHAVU_011G060100g PE=3 SV=1	21	10	16	7	492	55.4	5.77	41.05	17.4994066666667	17.02094	0.478466666666666	1.39326208444029	Up	0.000151465590616313	0.00143723055927831
V7CSS1	PHAVU_002G320200g	30S ribosomal protein S19, chloroplastic OS=Phaseolus vulgaris OX=3885 GN=PHAVU_002G320200g PE=3 SV=1	45	5	25	5	152	17.1	10.4	52.52	18.8832633333333	19.12328	-0.240016666666662	0.846735530433601	Down	0.000151485967223284	0.00143723055927831
V7ASH2	PHAVU_009G053200g	CS domain-containing protein OS=Phaseolus vulgaris OX=3885 GN=PHAVU_009G053200g PE=4 SV=1	31	9	15	7	297	34	6.23	34.81	17.8629233333333	18.3890333333333	-0.526109999999999	0.694424618632675	Down	0.000151757170267103	0.00143791905178476
V7B850	PHAVU_008G162500g	14-3-3 domain-containing protein OS=Phaseolus vulgaris OX=3885 GN=PHAVU_008G162500g PE=3 SV=1	74	20	125	8	261	29.3	4.75	322.9	21.4812133333333	20.9140966666667	0.567116666666667	1.48155960270996	Up	0.000152366974498112	0.00144180984103507
Q9XFL5	FBP4	peroxidase (Fragment) OS=Phaseolus vulgaris OX=3885 GN=FBP4 PE=2 SV=2	61	11	24	11	278	29.7	7.28	83.38	19.6471733333333	18.7231866666667	0.923986666666668	1.89735109495239	Up	0.000152851307006633	0.00144450471464885
V7C0Q0	PHAVU_005G156300g	threonine synthase OS=Phaseolus vulgaris OX=3885 GN=PHAVU_005G156300g PE=3 SV=1	29	11	15	8	515	57	7.34	27.12	16.9512933333333	17.7831333333333	-0.831839999999996	0.561812255033812	Down	0.000153249448013275	0.0014463790797498
V7C3G2	PHAVU_004G151800g	Beta-glucosidase 44-like protein OS=Phaseolus vulgaris OX=3885 GN=PHAVU_004G151800g PE=3 SV=1	23	11	24	11	540	61.6	8.79	53.7	19.4585633333333	18.42649	1.03207333333333	2.0449610055681	Up	0.000154015239208784	0.00144845223836692
V7B317	PHAVU_009G243800g	EGF-like calcium-binding domain-containing protein OS=Phaseolus vulgaris OX=3885 GN=PHAVU_009G243800g PE=3 SV=1	18	10	14	9	627	69.8	5.83	32.6	17.5912966666667	17.3290433333333	0.26225333333333	1.19935049799366	Up	0.000154315255947913	0.00144845223836692
V7D2S1	PHAVU_001G268300g	Bifunctional inhibitor/plant lipid transfer protein/seed storage helical domain-containing protein OS=Phaseolus vulgaris OX=3885 GN=PHAVU_001G268300g PE=4 SV=1	10	2	2	2	203	21.6	8.62	5.36	17.1590833333333	15.26557	1.89351333333333	3.71538916731195	Up	0.000154405181755201	0.00144845223836692
V7BZP0	PHAVU_005G127700g	Uncharacterized protein OS=Phaseolus vulgaris OX=3885 GN=PHAVU_005G127700g PE=4 SV=1	6	2	3	1	308	36.2	9.07	4.86	14.0145633333333	14.7035333333333	-0.688969999999999	0.620296547427674	Down	0.000154640760772333	0.00144845223836692
V7BNQ4	PHAVU_006G021700g	Serine carboxypeptidase-like 18 OS=Phaseolus vulgaris OX=3885 GN=PHAVU_006G021700g PE=3 SV=1	24	11	13	11	452	52.1	5.81	28.72	18.70954	17.4787966666667	1.23074333333333	2.34687879143263	Up	0.000155014086658477	0.00144845223836692
V7AMP2	PHAVU_010G073600g	BAG family molecular chaperone regulator 4 OS=Phaseolus vulgaris OX=3885 GN=PHAVU_010G073600g PE=4 SV=1	8	2	2	2	250	27.7	6.44	5.99	15.8168233333333	16.0973566666667	-0.280533333333333	0.823286609648687	Down	0.000155048920401364	0.00144845223836692
D2DWA6	NA	Formate dehydrogenase, mitochondrial OS=Phaseolus vulgaris OX=3885 PE=3 SV=1	69	21	73	5	381	41.9	7.84	127.67	19.13041	20.5979633333333	-1.46755333333333	0.36159500819808	Down	0.000155132383407139	0.00144845223836692
V7C2X5	PHAVU_004G070100g	Aspartokinase OS=Phaseolus vulgaris OX=3885 GN=PHAVU_004G070100g PE=3 SV=1	24	12	18	12	543	59.3	6.3	43.34	18.2303766666667	18.9364833333333	-0.706106666666667	0.612972107829715	Down	0.000155179899867725	0.00144845223836692
V7CS03	PHAVU_001G027800g	Small VCP/p97-interacting protein OS=Phaseolus vulgaris OX=3885 GN=PHAVU_001G027800g PE=4 SV=1	33	3	6	3	78	8.5	8.32	14.16	17.60568	16.4717533333333	1.13392666666666	2.19455232148801	Up	0.00015534197436903	0.00144845223836692
V7B228	PHAVU_009G215400g	Uncharacterized protein OS=Phaseolus vulgaris OX=3885 GN=PHAVU_009G215400g PE=4 SV=1	5	2	2	2	336	36.5	6.99	2.66	14.8168566666667	15.7530066666667	-0.93615	0.522625708797161	Down	0.000155600267568515	0.00144845223836692
V7BWD9	PHAVU_005G139200g	GH18 domain-containing protein OS=Phaseolus vulgaris OX=3885 GN=PHAVU_005G139200g PE=4 SV=1	19	4	5	4	267	30.7	5.27	9.65	15.58979	15.1170133333333	0.472776666666668	1.38777787038872	Up	0.000155670098280076	0.00144845223836692
V7C2L4	PHAVU_004G125300g	Uncharacterized protein OS=Phaseolus vulgaris OX=3885 GN=PHAVU_004G125300g PE=4 SV=1	13	3	3	3	191	21	4.92	5.14	16.6202233333333	17.4572666666667	-0.837043333333334	0.559789630021771	Down	0.00015678753540406	0.00145227013565211
V7D1Q1	PHAVU_001G249200g	Glutathione hydrolase OS=Phaseolus vulgaris OX=3885 GN=PHAVU_001G249200g PE=4 SV=1	26	12	26	12	583	62.4	9.38	77.18	19.37309	18.5697033333333	0.803386666666668	1.74519309012488	Up	0.000156936978664794	0.00145227013565211
V7C679	PHAVU_004G160800g	AB hydrolase-1 domain-containing protein OS=Phaseolus vulgaris OX=3885 GN=PHAVU_004G160800g PE=4 SV=1	12	3	4	3	278	30.6	5	13.5	17.3548333333333	16.87561	0.47922333333333	1.39399301610566	Up	0.000156937949390755	0.00145227013565211
V7BBX8	PHAVU_007G063700g	RNA helicase OS=Phaseolus vulgaris OX=3885 GN=PHAVU_007G063700g PE=3 SV=1	10	5	7	5	713	77.3	9.07	19.1	15.19494	16.4091066666667	-1.21416666666667	0.431021976021256	Down	0.000157010116287108	0.00145227013565211
V7CY36	PHAVU_001G140000g	Leucine-rich repeat-containing N-terminal plant-type domain-containing protein OS=Phaseolus vulgaris OX=3885 GN=PHAVU_001G140000g PE=4 SV=1	19	6	7	6	332	36.8	8.18	13.5	16.36124	16.8536166666667	-0.492376666666669	0.710853087673905	Down	0.00015708350824915	0.00145227013565211
V7BBP7	PHAVU_008G268400g	Mitochondrial acidic protein MAM33 OS=Phaseolus vulgaris OX=3885 GN=PHAVU_008G268400g PE=4 SV=1	15	3	4	3	215	24.1	6.89	8.67	15.92744	16.3398333333333	-0.412393333333334	0.751375857575653	Down	0.000157310099647889	0.001452509963458
V7B1P0	PHAVU_008G034000g	Glycosyltransferase OS=Phaseolus vulgaris OX=3885 GN=PHAVU_008G034000g PE=4 SV=1	41	17	40	17	442	49.1	5.52	97.51	18.9884233333333	19.48206	-0.493636666666667	0.710232524177682	Down	0.000157731407761921	0.00145454479081343
V7BFI2	PHAVU_007G145000g	Tyrosine specific protein phosphatases domain-containing protein OS=Phaseolus vulgaris OX=3885 GN=PHAVU_007G145000g PE=4 SV=1	29	7	11	7	345	38.9	5.86	28.19	18.28238	17.8260733333333	0.456306666666666	1.37202490225513	Up	0.000158336398837662	0.00145826614654686
V7B339	PHAVU_009G245600g	DNA replication licensing factor MCM6 OS=Phaseolus vulgaris OX=3885 GN=PHAVU_009G245600g PE=3 SV=1	12	9	9	9	854	94.1	6.02	16.38	16.7058266666667	17.59682	-0.890993333333334	0.539242707671885	Down	0.000159111088050103	0.00146269310012361
T2DPB8	NA	Eukaryotic translation initiation factor 5A OS=Phaseolus vulgaris OX=3885 PE=2 SV=1	54	10	22	3	160	17.5	5.94	53.91	16.56586	17.07086	-0.504999999999999	0.70466037757101	Down	0.000159221185646831	0.00146269310012361
V7BNR0	PHAVU_006G058800g	WEB family protein OS=Phaseolus vulgaris OX=3885 GN=PHAVU_006G058800g PE=3 SV=1	36	22	30	22	653	72.4	5.86	73.79	19.7767966666667	18.6652866666667	1.11151	2.1607168090035	Up	0.000160280143958507	0.00147055508506418
V7BM85	PHAVU_007G259400g	18 kDa seed maturation protein OS=Phaseolus vulgaris OX=3885 GN=PHAVU_007G259400g PE=3 SV=1	19	4	5	4	205	21.2	6.34	9.46	14.89782	16.6304733333333	-1.73265333333334	0.300898050914029	Down	0.000160791723489456	0.00147338137511414
V7CZN0	PHAVU_001G146100g	Histone H2A OS=Phaseolus vulgaris OX=3885 GN=PHAVU_001G146100g PE=3 SV=1	24	5	9	2	143	15.2	10.42	19.43	17.6142866666667	17.2244066666667	0.389879999999998	1.31028441293203	Up	0.000161045285617258	0.00147383921944795
V7B2F1	PHAVU_008G054700g	GDT1 family protein OS=Phaseolus vulgaris OX=3885 GN=PHAVU_008G054700g PE=3 SV=1	3	1	1	1	289	31.1	9.48	1.89	14.53575	15.2137933333333	-0.678043333333333	0.625012377902736	Down	0.00016146299299094	0.00147579622002704
V7B080	PHAVU_008G011000g	Actin OS=Phaseolus vulgaris OX=3885 GN=PHAVU_008G011000g PE=3 SV=1	54	15	92	2	377	41.7	5.4	238.99	19.11635	18.8555133333333	0.260836666666666	1.19817336361388	Up	0.000161843481636522	0.001477408529088
V7ARX5	PHAVU_009G042900g	Transcription elongation factor OS=Phaseolus vulgaris OX=3885 GN=PHAVU_009G042900g PE=3 SV=1	14	4	5	4	368	41	9.1	13.3	14.6808866666667	15.1125766666667	-0.431690000000001	0.741392795027945	Down	0.000162289211863304	0.00147905040904422
V7BJ52	PHAVU_006G002400g	Endoplasmic reticulum vesicle transporter C-terminal domain-containing protein OS=Phaseolus vulgaris OX=3885 GN=PHAVU_006G002400g PE=4 SV=1	27	7	11	7	348	39.9	7.11	27.26	17.4505933333333	17.5063333333333	-0.0557400000000001	0.96210082718556	Down	0.000162431976127939	0.00147905040904422
V7B0N8	PHAVU_009G175800g	Cell division cycle protein 48-like protein OS=Phaseolus vulgaris OX=3885 GN=PHAVU_009G175800g PE=4 SV=1	38	26	53	6	815	90.8	5.29	126.95	15.49541	16.66889	-1.17348	0.443350620563031	Down	0.000162896681495012	0.00147992861987123
V7B657	PHAVU_008G183200g	HECT-type E3 ubiquitin transferase OS=Phaseolus vulgaris OX=3885 GN=PHAVU_008G183200g PE=3 SV=1	14	41	65	27	3646	401.6	5.34	145.69	19.7527666666667	19.9250333333333	-0.172266666666665	0.887447287019198	Down	0.000162937299355902	0.00147992861987123
V7BRV7	PHAVU_006G155000g	Dienelactone hydrolase domain-containing protein OS=Phaseolus vulgaris OX=3885 GN=PHAVU_006G155000g PE=4 SV=1	48	8	19	8	240	26.1	5.97	53.51	18.68298	17.9884766666667	0.694503333333333	1.61832720684358	Up	0.000163355779303778	0.00148187028368427
V7CBD0	PHAVU_003G204100g	Ribosomal protein L18e/L15P domain-containing protein OS=Phaseolus vulgaris OX=3885 GN=PHAVU_003G204100g PE=3 SV=1	53	8	14	4	146	16.4	10.61	26	15.85542	16.2616933333333	-0.406273333333333	0.75457000970961	Down	0.000163561894173632	0.00148188304370829
V7AU74	PHAVU_009G102600g	Thioredoxin domain-containing protein OS=Phaseolus vulgaris OX=3885 GN=PHAVU_009G102600g PE=3 SV=1	24	7	7	7	387	44.2	5.57	16.18	16.3578666666667	15.9101066666667	0.447759999999999	1.36392092049994	Up	0.000163982452617562	0.00148383621812316
V7B7Z5	PHAVU_008G245600g	Protein kinase domain-containing protein OS=Phaseolus vulgaris OX=3885 GN=PHAVU_008G245600g PE=3 SV=1	3	3	5	1	944	104.5	5.57	9.79	14.9089166666667	14.0375966666667	0.871320000000001	1.82933589368838	Up	0.000165040815196701	0.00148855277614338
V7BYE5	PHAVU_005G0834000g	DUF3700 domain-containing protein (Fragment) OS=Phaseolus vulgaris OX=3885 GN=PHAVU_005G0834000g PE=4 SV=1	52	3	4	3	62	7.1	7.39	6.85	16.3105966666667	15.47685	0.833746666666665	1.7823079958677	Up	0.000165061941685697	0.00148855277614338
V7BCS8	PHAVU_007G009400g	60S ribosomal protein L35 OS=Phaseolus vulgaris OX=3885 GN=PHAVU_007G009400g PE=3 SV=1	45	7	15	2	123	14.3	10.81	36.28	18.6446233333333	19.1108066666667	-0.466183333333337	0.723877092227726	Down	0.00016512058008608	0.00148855277614338
V7BCK9	PHAVU_007G061600g	Uncharacterized protein OS=Phaseolus vulgaris OX=3885 GN=PHAVU_007G061600g PE=4 SV=1	11	2	2	2	395	44.1	4.89	2.21	12.7026133333333	13.8080466666667	-1.10543333333333	0.464762852413064	Down	0.000165852064244994	0.00149315239769211
T2DPW8	NA	Uncharacterized protein OS=Phaseolus vulgaris OX=3885 PE=2 SV=1	7	1	1	1	251	28.2	4.69	2.3	12.99123	11.1560266666667	1.83520333333333	3.56821694647733	Up	0.000166043331971564	0.00149315239769211
V7CQB3	PHAVU_002G211500g	Fe2OG dioxygenase domain-containing protein OS=Phaseolus vulgaris OX=3885 GN=PHAVU_002G211500g PE=3 SV=1	13	4	6	4	361	40.2	5.47	15.79	17.4671233333333	16.56963	0.897493333333333	1.86282652915314	Up	0.000167195875997498	0.00150165129819589
V7AL37	PHAVU_010G008900g	UspA domain-containing protein OS=Phaseolus vulgaris OX=3885 GN=PHAVU_010G008900g PE=4 SV=1	72	15	40	14	162	18	6.8	98.71	19.6432433333333	20.2783566666667	-0.635113333333333	0.643890230888967	Down	0.000168279592103328	0.0015082798452409
V7AKH5	PHAVU_011G111000g	MSP domain-containing protein OS=Phaseolus vulgaris OX=3885 GN=PHAVU_011G111000g PE=3 SV=1	7	2	5	1	264	29.7	8.9	3.88	15.6666	14.94345	0.72315	1.65078244338244	Up	0.000168409840737273	0.0015082798452409
V7CJ55	PHAVU_002G133300g	DEAD-box ATP-dependent RNA helicase 5 OS=Phaseolus vulgaris OX=3885 GN=PHAVU_002G133300g PE=3 SV=1	7	3	3	3	537	59.2	8.4	5.48	14.33621	15.1410833333333	-0.804873333333333	0.572412335119344	Down	0.000168677258987978	0.0015082798452409
V7AGW9	PHAVU_011G101400g	DUF1068 domain-containing protein OS=Phaseolus vulgaris OX=3885 GN=PHAVU_011G101400g PE=4 SV=1	18	3	4	3	190	20.7	6.38	10.5	16.0390866666667	16.5717633333333	-0.532676666666667	0.691271011896872	Down	0.00016876732623914	0.0015082798452409
V7C5B0	PHAVU_003G029500g	Enoyl reductase (ER) domain-containing protein OS=Phaseolus vulgaris OX=3885 GN=PHAVU_003G029500g PE=3 SV=1	62	19	49	6	359	39.1	7.49	155.75	19.6048733333333	18.9641633333333	0.640710000000002	1.55909625560164	Up	0.00016948725655061	0.00151181751325534
V7CFD3	PHAVU_002G026900g	Glycosyltransferase OS=Phaseolus vulgaris OX=3885 GN=PHAVU_002G026900g PE=3 SV=1	20	5	7	5	481	52.4	5.76	23.52	16.2443266666667	15.98091	0.263416666666664	1.20031799774921	Up	0.000169823895958765	0.00151181751325534
V7BZ82	PHAVU_004G026100g	Band 7 domain-containing protein OS=Phaseolus vulgaris OX=3885 GN=PHAVU_004G026100g PE=4 SV=1	57	17	52	12	287	31.6	5.43	142.94	20.3590033333333	19.56892	0.790083333333332	1.72917434075769	Up	0.000169875321891289	0.00151181751325534
V7BB56	PHAVU_007G020100g	Mitochondrial pyruvate carrier OS=Phaseolus vulgaris OX=3885 GN=PHAVU_007G020100g PE=3 SV=1	24	3	9	3	107	12	9.29	23.5	17.4073466666667	16.9909833333333	0.416363333333333	1.33455922739325	Up	0.000170167953751396	0.00151181751325534
V7AX87	PHAVU_009G109900g	MHD1 domain-containing protein OS=Phaseolus vulgaris OX=3885 GN=PHAVU_009G109900g PE=4 SV=1	7	6	8	6	988	109.7	8.34	13.43	16.8201266666667	17.1948666666667	-0.374739999999999	0.771244392508054	Down	0.000170207386835627	0.00151181751325534
V7B0Y7	PHAVU_008G009300g	Protein-lysine N-methyltransferase PHAVU_008G009300g OS=Phaseolus vulgaris OX=3885 GN=PHAVU_008G009300g PE=3 SV=1	35	11	17	11	342	37.5	4.56	44.04	18.59071	18.0159966666667	0.574713333333335	1.48938149035196	Up	0.000170726194285477	0.00151456730445167
T2DN25	NA	Protein EXORDIUM-like 3 OS=Phaseolus vulgaris OX=3885 PE=2 SV=1	12	3	4	3	343	37.5	8.05	5.8	15.92006	17.2363833333333	-1.31632333333333	0.401556992308208	Down	0.000171416057542372	0.00151882599822428
V7C9J4	PHAVU_003G048600g	C2H2-type domain-containing protein OS=Phaseolus vulgaris OX=3885 GN=PHAVU_003G048600g PE=4 SV=1	13	8	9	8	1125	122.1	4.72	22.09	16.3628333333333	15.4994933333333	0.863339999999997	1.81924519467499	Up	0.000171828823406922	0.00151942524962859
V7AVX0	PHAVU_009G156400g	Dehydrogenase E1 component domain-containing protein OS=Phaseolus vulgaris OX=3885 GN=PHAVU_009G156400g PE=4 SV=1	20	7	9	6	436	49.1	6.99	24.99	17.60704	17.0969166666667	0.510123333333336	1.42417194022082	Up	0.000171903478304436	0.00151942524962859
V7AXR3	PHAVU_009G124200g	Histone chaperone domain-containing protein OS=Phaseolus vulgaris OX=3885 GN=PHAVU_009G124200g PE=4 SV=1	15	5	8	5	493	54.8	4.92	30.03	17.80896	17.97169	-0.16273	0.893333023751244	Down	0.000172666317517456	0.00152261953273487
A4GX19	NA	Putative ureidoglycolate hydrolase OS=Phaseolus vulgaris OX=3885 PE=2 SV=1	39	5	7	5	185	20.6	6.37	10.32	17.7993833333333	17.15613	0.643253333333334	1.56184721726897	Up	0.000172784509618075	0.00152261953273487
V7BFB7	PHAVU_007G085200g	Ras-related protein Rab7 OS=Phaseolus vulgaris OX=3885 GN=PHAVU_007G085200g PE=4 SV=1	62	10	25	8	206	23.1	5.68	66.84	18.4624033333333	18.09593	0.366473333333335	1.28919753349365	Up	0.000173120916660498	0.00152261953273487
V7BYJ7	PHAVU_004G011600g	DEAD-box ATP-dependent RNA helicase 46 OS=Phaseolus vulgaris OX=3885 GN=PHAVU_004G011600g PE=3 SV=1	17	10	13	8	757	82.1	9.66	27.14	16.73939	17.35952	-0.62013	0.650612298969027	Down	0.000173372311802963	0.00152261953273487
V7C668	PHAVU_004G128400g	(S)-ureidoglycine aminohydrolase cupin domain-containing protein OS=Phaseolus vulgaris OX=3885 GN=PHAVU_004G128400g PE=4 SV=1	17	2	3	2	98	11.2	5.48	4.9	16.1656866666667	16.3789733333333	-0.213286666666669	0.862569932977063	Down	0.000173865514533844	0.00152261953273487
V7CXT3	PHAVU_001G193400g	Uncharacterized protein OS=Phaseolus vulgaris OX=3885 GN=PHAVU_001G193400g PE=4 SV=1	27	6	9	6	273	28.7	6.52	20.18	17.2723533333333	16.55876	0.713593333333332	1.63988350711521	Up	0.000174032059453566	0.00152261953273487
V7ASM4	PHAVU_009G058000g	Uncharacterized protein OS=Phaseolus vulgaris OX=3885 GN=PHAVU_009G058000g PE=3 SV=1	6	3	3	3	540	62.3	7.12	5.75	15.79688	15.1946133333333	0.602266666666665	1.51809983147376	Up	0.000174160080979511	0.00152261953273487
V7B7W3	PHAVU_008G237100g	Gnk2-homologous domain-containing protein OS=Phaseolus vulgaris OX=3885 GN=PHAVU_008G237100g PE=4 SV=1	10	2	4	2	309	32.8	8.51	9.02	16.5352766666667	15.62744	0.907836666666668	1.87622996540328	Up	0.00017423910844427	0.00152261953273487
V7CUY9	PHAVU_001G111700g	Tubulin alpha chain OS=Phaseolus vulgaris OX=3885 GN=PHAVU_001G111700g PE=3 SV=1	48	16	50	3	448	49.5	5.12	111.18	16.48595	15.7048266666667	0.781123333333332	1.71846841230437	Up	0.000174243100525129	0.00152261953273487
V7BWU2	PHAVU_005G035300g	Beta-glucosidase OS=Phaseolus vulgaris OX=3885 GN=PHAVU_005G035300g PE=3 SV=1	17	9	13	9	491	56.3	5.38	31.36	18.97122	18.0879933333333	0.883226666666665	1.84449600802816	Up	0.000174541987749327	0.00152261953273487
V7CV13	PHAVU_001G051200g	TPX2 C-terminal domain-containing protein OS=Phaseolus vulgaris OX=3885 GN=PHAVU_001G051200g PE=3 SV=1	13	5	5	5	477	51.9	8.68	15.74	17.5682633333333	17.2499033333333	0.318359999999998	1.24691230120632	Up	0.000174613688364893	0.00152261953273487
V7B2T2	PHAVU_008G092400g	Macrophage migration inhibitory factor-like protein OS=Phaseolus vulgaris OX=3885 GN=PHAVU_008G092400g PE=3 SV=1	43	4	10	2	112	12.3	9.35	19.83	17.1283866666667	16.3184666666667	0.809920000000002	1.75311422664203	Up	0.000174788897873005	0.00152261953273487
V7C4M5	PHAVU_004G120700g	Fe2OG dioxygenase domain-containing protein OS=Phaseolus vulgaris OX=3885 GN=PHAVU_004G120700g PE=3 SV=1	29	10	15	10	374	42.3	5.4	17.32	17.67665	16.9677033333333	0.708946666666666	1.6346102278345	Up	0.000176099137630611	0.00153218949195672
V7BFV3	PHAVU_007G158500g	Uncharacterized protein OS=Phaseolus vulgaris OX=3885 GN=PHAVU_007G158500g PE=4 SV=1	68	16	31	5	216	23.9	7.83	76.06	20.2644066666667	19.8648733333333	0.399533333333331	1.31908116030905	Up	0.000177232137250961	0.00154019620835499
V7BVX4	PHAVU_005G131400g	4-coumarate--CoA ligase-like 7 OS=Phaseolus vulgaris OX=3885 GN=PHAVU_005G131400g PE=4 SV=1	13	6	7	6	536	58.3	8.9	18.21	17.6557466666667	16.7521166666667	0.90363	1.87076714885296	Up	0.000177628852703413	0.00154179288335732
V7CBI7	PHAVU_003G213400g	RmlD-like substrate binding domain-containing protein OS=Phaseolus vulgaris OX=3885 GN=PHAVU_003G213400g PE=4 SV=1	35	10	21	7	300	33.5	6.79	50.42	17.7369433333333	18.3630833333333	-0.626139999999999	0.647907606319653	Down	0.000178039559760413	0.00154350703365944
V7ATK2	PHAVU_009G004500g	Chromatin remodeling protein SHL-like OS=Phaseolus vulgaris OX=3885 GN=PHAVU_009G004500g PE=4 SV=1	18	3	3	2	216	24.8	8.18	7.88	15.5822533333333	14.63875	0.943503333333334	1.92319271106689	Up	0.000178616560769877	0.00154429358323581
V7C782	PHAVU_004G157800g	Translation initiation factor eIF-2B subunit beta OS=Phaseolus vulgaris OX=3885 GN=PHAVU_004G157800g PE=3 SV=1	25	8	11	6	415	44.4	6.16	18.79	17.5784866666667	17.4137	0.164786666666668	1.12100030188966	Up	0.000178667831320382	0.00154429358323581
V7CGZ0	PHAVU_002G072100g	Aldehyde dehydrogenase domain-containing protein OS=Phaseolus vulgaris OX=3885 GN=PHAVU_002G072100g PE=3 SV=1	32	15	25	11	538	58.3	7.05	73.29	17.3600333333333	18.05138	-0.691346666666668	0.619275524663018	Down	0.000178770275279957	0.00154429358323581
V7B0E3	PHAVU_009G201200g	ATP-dependent RNA helicase OS=Phaseolus vulgaris OX=3885 GN=PHAVU_009G201200g PE=3 SV=1	23	12	15	12	536	60	9.03	18.48	17.2139833333333	17.9016	-0.687616666666667	0.620878695302905	Down	0.000180029318621099	0.00155238250212499
V7CJM0	PHAVU_002G043300g	Pentacotripeptide-repeat region of PRORP domain-containing protein OS=Phaseolus vulgaris OX=3885 GN=PHAVU_002G043300g PE=3 SV=1	12	5	5	5	544	61.5	8.5	6.28	15.8778033333333	16.35655	-0.47874666666667	0.717600764987179	Down	0.000180330369545412	0.00155238250212499
V7B1M3	PHAVU_008G053200g	glutamine--fructose-6-phosphate transaminase (isomerizing) OS=Phaseolus vulgaris OX=3885 GN=PHAVU_008G053200g PE=4 SV=1	14	9	14	9	686	75.5	6.49	37.52	18.24601	18.5848	-0.338789999999999	0.790704203849446	Down	0.000180350004736444	0.00155238250212499
V7B4H9	PHAVU_008G057900g	Water stress and hypersensitive response domain-containing protein OS=Phaseolus vulgaris OX=3885 GN=PHAVU_008G057900g PE=3 SV=1	45	7	18	7	178	19.4	8.06	60.98	18.95593	18.4451133333333	0.510816666666667	1.42485653617364	Up	0.000181504329616862	0.00156046299536397
V7CBM5	PHAVU_003G106700g	Dihydrolipoamide acetyltransferase component of pyruvate dehydrogenase complex OS=Phaseolus vulgaris OX=3885 GN=PHAVU_003G106700g PE=3 SV=1	47	20	40	20	573	63.1	8.18	71.64	18.9	18.4082933333333	0.491706666666666	1.40610727665367	Up	0.000183334711866712	0.0015743297499444
V7BSM8	PHAVU_005G030100g	Annexin OS=Phaseolus vulgaris OX=3885 GN=PHAVU_005G030100g PE=3 SV=1	47	17	29	15	314	36.2	7.49	58.92	19.09495	19.8441966666667	-0.749246666666664	0.594914123239003	Down	0.000183976370595497	0.00157796794637536
V7BJQ8	PHAVU_007G225200g	Uncharacterized protein OS=Phaseolus vulgaris OX=3885 GN=PHAVU_007G225200g PE=3 SV=1	44	21	33	21	468	50.6	5.73	72.39	18.0175	21.572	-3.5545	0.0851116246116066	Down	0.000184613130568207	0.0015815555647139
V7CUU5	PHAVU_001G107900g	Uncharacterized protein OS=Phaseolus vulgaris OX=3885 GN=PHAVU_001G107900g PE=3 SV=1	12	5	5	5	390	43.3	8.92	15.15	17.68242	16.1742366666667	1.50818333333333	2.84451627075418	Up	0.000185690375228256	0.00158827346496659
V7C570	PHAVU_004G137600g	Uncharacterized protein OS=Phaseolus vulgaris OX=3885 GN=PHAVU_004G137600g PE=4 SV=1	37	5	31	5	212	23.4	5.1	99.64	19.7521266666667	20.1719833333333	-0.419856666666668	0.747498885461884	Down	0.000185859925255935	0.00158827346496659
V7C121	PHAVU_004G078800g	AB hydrolase-1 domain-containing protein OS=Phaseolus vulgaris OX=3885 GN=PHAVU_004G078800g PE=4 SV=1	27	5	8	5	262	29.1	5.6	22.36	16.6945933333333	16.0668466666667	0.627746666666667	1.54514975137029	Up	0.000186087779221181	0.00158827346496659
V7B118	PHAVU_008G013100g	ACT domain-containing protein ACR OS=Phaseolus vulgaris OX=3885 GN=PHAVU_008G013100g PE=4 SV=1	4	1	1	1	419	47.3	6.46	4.56	14.91812	14.1984133333333	0.719706666666667	1.64684715830264	Up	0.000186274923574614	0.00158827346496659
V7AQP1	PHAVU_010G145600g	ABC transporter domain-containing protein OS=Phaseolus vulgaris OX=3885 GN=PHAVU_010G145600g PE=3 SV=1	36	50	109	32	1486	167.8	7.61	269.61	21.7167666666667	20.9885366666667	0.728230000000003	1.65660540403208	Up	0.000186917808336061	0.00159122578588641
V7B2R9	PHAVU_008G066300g	C2 domain-containing protein OS=Phaseolus vulgaris OX=3885 GN=PHAVU_008G066300g PE=3 SV=1	7	6	8	6	1012	114.9	9.32	14.15	16.9033	16.1514733333333	0.75182666666667	1.68392357920327	Up	0.000187153737962212	0.00159122578588641
V7CW19	PHAVU_001G081500g	Protein kinase domain-containing protein OS=Phaseolus vulgaris OX=3885 GN=PHAVU_001G081500g PE=3 SV=1	15	10	10	10	703	78.3	6.77	21.42	17.44505	17.0831766666667	0.361873333333335	1.28509350305056	Up	0.000187280614667112	0.00159122578588641
V7AE64	PHAVU_011G022300g	NAD-dependent epimerase/dehydratase domain-containing protein OS=Phaseolus vulgaris OX=3885 GN=PHAVU_011G022300g PE=3 SV=1	23	6	7	4	324	36	5.87	19.67	16.14882	15.5177733333333	0.631046666666668	1.54868815010806	Up	0.000188254429748331	0.00159762463886069
V7D243	PHAVU_001G220500g	RNA helicase OS=Phaseolus vulgaris OX=3885 GN=PHAVU_001G220500g PE=3 SV=1	7	4	7	4	776	84.5	7.85	16.71	15.6936266666667	16.1608733333333	-0.467246666666664	0.723343757719339	Down	0.00018850282877251	0.00159785945841242
V7BAM1	PHAVU_007G029500g	C2H2-type domain-containing protein OS=Phaseolus vulgaris OX=3885 GN=PHAVU_007G029500g PE=4 SV=1	6	1	1	1	264	27.8	7.09	1.74	11.8279166666667	10.81117	1.01674666666667	2.02335107590058	Up	0.000189858287331953	0.00160073360705482
V7BH72	PHAVU_007G138700g	Exocyst subunit Exo70 family protein OS=Phaseolus vulgaris OX=3885 GN=PHAVU_007G138700g PE=3 SV=1	33	18	24	15	653	73.5	7.02	47.49	18.70312	18.1866633333333	0.516456666666667	1.43043770146994	Up	0.000189977307636491	0.00160073360705482
V7AWF0	PHAVU_009G054800g	PABS domain-containing protein OS=Phaseolus vulgaris OX=3885 GN=PHAVU_009G054800g PE=3 SV=1	33	9	14	8	359	39.4	5.38	27.85	17.5558133333333	18.29181	-0.735996666666665	0.600403100966725	Down	0.000190148349848514	0.00160073360705482
V7BRC7	PHAVU_006G136500g	Protein kinase domain-containing protein OS=Phaseolus vulgaris OX=3885 GN=PHAVU_006G136500g PE=4 SV=1	5	3	3	3	612	66.7	8.32	8.48	15.5543066666667	15.9835933333333	-0.429286666666666	0.742628883682146	Down	0.000190498207217375	0.00160073360705482
V7AVZ0	PHAVU_009G041600g	Enoyl reductase (ER) domain-containing protein OS=Phaseolus vulgaris OX=3885 GN=PHAVU_009G041600g PE=4 SV=1	27	8	11	8	346	37.1	8.87	23.32	17.9441166666667	17.39755	0.546566666666667	1.4606055996359	Up	0.000190588782311116	0.00160073360705482
V7BKR1	PHAVU_006G052800g	C2 domain-containing protein OS=Phaseolus vulgaris OX=3885 GN=PHAVU_006G052800g PE=4 SV=1	28	8	15	7	428	46.4	4.69	33.58	18.6665633333333	17.3587233333333	1.30784	2.47570600186762	Up	0.000190672178637595	0.00160073360705482
V7BCM2	PHAVU_007G062900g	sulfate adenylyltransferase OS=Phaseolus vulgaris OX=3885 GN=PHAVU_007G062900g PE=4 SV=1	25	10	20	10	465	51.9	8.31	49.31	17.91838	18.7985866666667	-0.880206666666666	0.543289599226614	Down	0.000190892826660246	0.00160073360705482
Q93XA0	PHAVU_001G123300g	TGA-type basic leucine zipper protein TGA2.2 OS=Phaseolus vulgaris OX=3885 GN=PHAVU_001G123300g PE=2 SV=1	12	5	5	4	460	50.8	8.51	10.28	16.1358766666667	15.38368	0.752196666666665	1.68435550113325	Up	0.000191015225777978	0.00160073360705482
V7AKH2	PHAVU_010G018500g	Uncharacterized protein OS=Phaseolus vulgaris OX=3885 GN=PHAVU_010G018500g PE=4 SV=1	4	1	1	1	196	22.8	8.21	1.72	13.12386	13.8544433333333	-0.730583333333334	0.602660187452676	Down	0.000191196796317656	0.00160073360705482
V7BRM6	PHAVU_006G144000g	Mitochondrial pyruvate carrier OS=Phaseolus vulgaris OX=3885 GN=PHAVU_006G144000g PE=3 SV=1	29	5	8	5	146	16.5	10.05	21.32	17.7899133333333	17.1371733333333	0.652739999999998	1.57215122837872	Up	0.000191251337558626	0.00160073360705482
V7CP86	PHAVU_002G287000g	MBD domain-containing protein OS=Phaseolus vulgaris OX=3885 GN=PHAVU_002G287000g PE=4 SV=1	2	2	2	2	1225	134.7	6.38	4.41	14.9002733333333	14.0854133333333	0.814859999999999	1.75912743677063	Up	0.000191472615415834	0.00160073360705482
V7AWM9	PHAVU_009G094600g	Uncharacterized protein OS=Phaseolus vulgaris OX=3885 GN=PHAVU_009G094600g PE=4 SV=1	8	2	2	2	419	48.9	7.01	6.09	14.9414366666667	13.12363	1.81780666666667	3.525448160111	Up	0.000191854769527162	0.00160073360705482
V7BWT5	PHAVU_005G076400g	NAD(P)-binding domain-containing protein OS=Phaseolus vulgaris OX=3885 GN=PHAVU_005G076400g PE=4 SV=1	37	24	40	23	669	75.6	7.15	95.81	19.73434	20.45847	-0.724129999999999	0.605361990873103	Down	0.000191865696154537	0.00160073360705482
V7C3R4	PHAVU_004G088400g	Alliinase C-terminal domain-containing protein OS=Phaseolus vulgaris OX=3885 GN=PHAVU_004G088400g PE=3 SV=1	17	6	6	6	444	49.9	6.89	16.71	15.59971	16.5972166666667	-0.997506666666668	0.500864870624847	Down	0.00019212413712305	0.00160073360705482
V7B6A8	PHAVU_008G187800g	Autophagy-related protein 13 N-terminal domain-containing protein OS=Phaseolus vulgaris OX=3885 GN=PHAVU_008G187800g PE=4 SV=1	2	1	1	1	593	65.7	8.57	1.7	14.6479366666667	15.5116066666667	-0.863670000000001	0.54955279833387	Down	0.000192158793276784	0.00160073360705482
V7C8P8	PHAVU_003G060200g	Cysteine synthase OS=Phaseolus vulgaris OX=3885 GN=PHAVU_003G060200g PE=3 SV=1	52	11	28	10	326	34.6	8.22	69	18.9588	18.4955366666667	0.463263333333334	1.37865677451899	Up	0.000193037173470249	0.00160299090527699
T2DP46	NA	Water-selective transport intrinsic membrane protein 1 OS=Phaseolus vulgaris OX=3885 PE=2 SV=1	8	1	11	1	217	21.9	7.42	41.26	19.4046266666667	18.07077	1.33385666666667	2.5207563308209	Up	0.000193064437073564	0.00160299090527699
V7BV41	PHAVU_005G025800g	Uncharacterized protein OS=Phaseolus vulgaris OX=3885 GN=PHAVU_005G025800g PE=4 SV=1	4	1	1	1	325	34.1	8.34	2.8	13.2230766666667	12.00143	1.22164666666667	2.3321275036085	Up	0.000193314979034041	0.00160299090527699
V7ALQ9	PHAVU_010G048800g	Cytochrome P450 704C1-like protein OS=Phaseolus vulgaris OX=3885 GN=PHAVU_010G048800g PE=4 SV=1	16	6	8	6	508	58.6	8.63	9.09	16.2528	15.9061033333333	0.346696666666666	1.27164560923793	Up	0.000193525477558456	0.00160299090527699
V7D039	PHAVU_001G262800g	NTF2 domain-containing protein OS=Phaseolus vulgaris OX=3885 GN=PHAVU_001G262800g PE=4 SV=1	35	3	4	3	123	13.7	6.34	11.24	16.0922	15.7523266666667	0.339873333333331	1.26564546713759	Up	0.000193536959692235	0.00160299090527699
V7BCL6	PHAVU_007G084100g	Inositol polyphosphate-related phosphatase domain-containing protein OS=Phaseolus vulgaris OX=3885 GN=PHAVU_007G084100g PE=3 SV=1	16	8	9	8	620	71.2	5.88	26.38	16.99456	17.5297866666667	-0.535226666666667	0.690050252066748	Down	0.000194085111915233	0.00160371924206995
V7CV30	PHAVU_001G045400g	Protein kinase domain-containing protein OS=Phaseolus vulgaris OX=3885 GN=PHAVU_001G045400g PE=3 SV=1	6	4	4	4	667	75.2	6.49	4.8	16.0517866666667	14.4670266666667	1.58476	2.99957894113939	Up	0.000194111268056426	0.00160371924206995
T2DNK7	PHAVU_002G238300g	14-3-3 protein OS=Phaseolus vulgaris OX=3885 GN=PHAVU_002G238300g PE=2 SV=1	53	16	49	12	258	29.2	4.91	97.08	20.0945133333333	19.60169	0.492823333333334	1.4071960451726	Up	0.000194289511713682	0.00160371924206995
V7BEE7	PHAVU_007G118000g	Peptidase A1 domain-containing protein OS=Phaseolus vulgaris OX=3885 GN=PHAVU_007G118000g PE=3 SV=1	10	4	7	4	475	51.6	6.07	14.87	16.7721	16.2812133333333	0.490886666666665	1.40530829951538	Up	0.00019471766459588	0.0016048166762521
V7D0N1	PHAVU_001G214300g	Stachyose synthase OS=Phaseolus vulgaris OX=3885 GN=PHAVU_001G214300g PE=3 SV=1	7	4	5	4	857	95.2	5.81	7.4	15.40173	16.26153	-0.8598	0.551028941475118	Down	0.000194984782547823	0.0016048166762521
V7AIE7	PHAVU_011G169800g	Alpha-amylase/subtilisin inhibitor OS=Phaseolus vulgaris OX=3885 GN=PHAVU_011G169800g PE=4 SV=1	25	3	3	3	203	22.5	4.53	8.39	13.92565	16.5960366666667	-2.67038666666667	0.15708456485314	Down	0.000195101880511851	0.0016048166762521
V7AY90	PHAVU_009G106600g	La protein 1 OS=Phaseolus vulgaris OX=3885 GN=PHAVU_009G106600g PE=4 SV=1	30	14	20	12	479	53.6	5.39	38.97	18.8799166666667	19.43783	-0.557913333333335	0.679283947507412	Down	0.000195499499421487	0.0016048166762521
V7BUM1	PHAVU_006G194800g	NAD(P)H dehydrogenase (quinone) OS=Phaseolus vulgaris OX=3885 GN=PHAVU_006G194800g PE=3 SV=1	56	9	44	6	203	21.8	6.7	104.87	19.6679766666667	19.02303	0.644946666666666	1.5636814792469	Up	0.000195530917040248	0.0016048166762521
V7BAC9	PHAVU_007G015500g	Thioredoxin domain-containing protein OS=Phaseolus vulgaris OX=3885 GN=PHAVU_007G015500g PE=4 SV=1	17	3	3	3	177	19.7	8.72	4.23	16.2802366666667	15.2473966666667	1.03284	2.04604801289979	Up	0.000196124269806178	0.00160766016783176
V7CLH4	PHAVU_002G206100g	60S ribosomal protein L44 OS=Phaseolus vulgaris OX=3885 GN=PHAVU_002G206100g PE=3 SV=1	27	3	6	3	105	12	10.32	11.11	17.6525866666667	18.1885866666667	-0.535999999999998	0.689680460913531	Down	0.000196523677626863	0.00160766016783176
V7B842	PHAVU_008G249800g	Peroxidase OS=Phaseolus vulgaris OX=3885 GN=PHAVU_008G249800g PE=3 SV=1	26	8	12	5	324	35.9	8.54	18.91	16.5888266666667	16.1463133333333	0.442513333333331	1.35896974110268	Up	0.000196802480082336	0.00160766016783176
V7C1P8	PHAVU_004G103000g	Leucine-rich repeat-containing N-terminal plant-type domain-containing protein OS=Phaseolus vulgaris OX=3885 GN=PHAVU_004G103000g PE=4 SV=1	1	1	1	1	974	110.3	7.21	2.15	13.1204433333333	13.9189833333333	-0.798539999999999	0.574930710131951	Down	0.000196914729857356	0.00160766016783176
V7BF20	PHAVU_007G158400g	inorganic diphosphatase OS=Phaseolus vulgaris OX=3885 GN=PHAVU_007G158400g PE=3 SV=1	32	5	10	2	216	24.6	6.54	26.28	17.3658466666667	18.1104366666667	-0.744589999999999	0.596837462860509	Down	0.000196987784067795	0.00160766016783176
V7BFR4	PHAVU_007G173900g	Methylcrotonoyl-CoA carboxylase subunit alpha OS=Phaseolus vulgaris OX=3885 GN=PHAVU_007G173900g PE=4 SV=1	38	20	40	20	742	81.5	6.84	90.81	19.3986733333333	18.7326066666667	0.666066666666669	1.58674100769191	Up	0.000197941776997711	0.0016136267158631
V7CAS3	PHAVU_003G188200g	Xyloglucan 6-xylosyltransferase 5 OS=Phaseolus vulgaris OX=3885 GN=PHAVU_003G188200g PE=3 SV=1	11	3	4	3	445	51.1	6.95	8.17	15.0905466666667	15.65215	-0.561603333333332	0.677548754068237	Down	0.000198360097582521	0.00161521793745767
V7AEK0	PHAVU_011G059700g	Nucleolar GTP-binding protein 1 OS=Phaseolus vulgaris OX=3885 GN=PHAVU_011G059700g PE=3 SV=1	12	7	8	7	677	77.1	9.44	17.6	16.5403466666667	17.26978	-0.729433333333336	0.603140771009666	Down	0.000200042339471304	0.0016254125536545
V7AJN0	PHAVU_011G083800g	Cell division cycle protein 48-like protein OS=Phaseolus vulgaris OX=3885 GN=PHAVU_011G083800g PE=4 SV=1	49	34	89	1	805	89.6	5.25	239.15	13.4001533333333	14.62246	-1.22230666666667	0.42859690387466	Down	0.000200061139011764	0.0016254125536545
V7AXP5	PHAVU_009G207600g	MI domain-containing protein OS=Phaseolus vulgaris OX=3885 GN=PHAVU_009G207600g PE=3 SV=1	26	14	20	11	760	83.3	7.8	47.06	17.6839433333333	17.99305	-0.309106666666668	0.8071413957351	Down	0.000200568311615552	0.00162770628675446
V7AKQ4	PHAVU_010G0238001g	glucan endo-1,3-beta-D-glucosidase (Fragment) OS=Phaseolus vulgaris OX=3885 GN=PHAVU_010G0238001g PE=3 SV=1	10	2	4	2	335	36.9	8.03	4.98	17.44906	15.6733566666667	1.77570333333333	3.42404896605444	Up	0.000200978364439323	0.0016292075925826
V7BR52	PHAVU_006G129700g	Peroxidase OS=Phaseolus vulgaris OX=3885 GN=PHAVU_006G129700g PE=3 SV=1	53	16	162	15	353	38.5	7.36	425.34	21.7249066666667	20.9229	0.802006666666667	1.74352453584962	Up	0.000201771142044418	0.00163282038512422
V7C148	PHAVU_005G168200g	Thioredoxin domain-containing protein OS=Phaseolus vulgaris OX=3885 GN=PHAVU_005G168200g PE=4 SV=1	43	20	27	20	521	58.6	5.3	64.61	18.9398466666667	19.32637	-0.386523333333333	0.764970843678381	Down	0.00020187515467415	0.00163282038512422
V7C1C8	PHAVU_005G174000g	ADP,ATP carrier protein OS=Phaseolus vulgaris OX=3885 GN=PHAVU_005G174000g PE=3 SV=1	10	7	8	2	617	67.4	9.42	20.52	16.1941466666667	15.3711066666667	0.823039999999999	1.76912992067976	Up	0.00020236650229229	0.00163496775680121
V7B216	PHAVU_008G044000g	Thioredoxin domain-containing protein OS=Phaseolus vulgaris OX=3885 GN=PHAVU_008G044000g PE=4 SV=1	22	3	5	3	131	14.5	5.85	7.75	16.26498	16.75931	-0.494329999999998	0.709891281182851	Down	0.000203718564946219	0.0016440565124255
V7BKJ8	PHAVU_007G209600g	Uncharacterized protein OS=Phaseolus vulgaris OX=3885 GN=PHAVU_007G209600g PE=4 SV=1	16	14	21	7	1280	138	7.99	51.31	17.3639033333333	17.8661233333333	-0.502220000000001	0.706019531384625	Down	0.000204444146101151	0.00164807480359268
V7CMY8	PHAVU_002G249600g	Aminomethyltransferase folate-binding domain-containing protein OS=Phaseolus vulgaris OX=3885 GN=PHAVU_002G249600g PE=4 SV=1	4	1	1	1	423	46.1	7.97	3.6	13.6123433333333	12.9578266666667	0.654516666666666	1.57408851186794	Up	0.000206044654933719	0.00165757436394527
V7C1D7	PHAVU_005G174600g	Uncharacterized protein OS=Phaseolus vulgaris OX=3885 GN=PHAVU_005G174600g PE=4 SV=1	12	2	2	1	150	16.7	6.52	4.05	14.3582333333333	15.7476566666667	-1.38942333333333	0.381717349852781	Down	0.000206080525977448	0.00165757436394527
V7B9H8	PHAVU_008G288700g	Nudix hydrolase domain-containing protein OS=Phaseolus vulgaris OX=3885 GN=PHAVU_008G288700g PE=3 SV=1	17	3	4	3	277	31.2	5.12	6.03	15.8986333333333	15.4217966666667	0.476836666666665	1.39168882419833	Up	0.000206824518865493	0.00166171219985272
V7C8W4	PHAVU_003G057500g	Nudix hydrolase domain-containing protein OS=Phaseolus vulgaris OX=3885 GN=PHAVU_003G057500g PE=4 SV=1	18	6	9	6	287	31.8	7.53	22.29	17.7195133333333	17.3075666666667	0.411946666666665	1.33047985519232	Up	0.000207193339312815	0.00166282991495063
V7BDM1	PHAVU_007G114200g	Peroxidase OS=Phaseolus vulgaris OX=3885 GN=PHAVU_007G114200g PE=3 SV=1	19	5	11	4	326	36.2	6.76	20.44	16.5349766666667	16.1673533333333	0.367623333333331	1.29022558736084	Up	0.000207945146301532	0.00166427970856532
V7BFM8	PHAVU_007G152000g	Phosphatidylinositol 4-phosphate 5-kinase OS=Phaseolus vulgaris OX=3885 GN=PHAVU_007G152000g PE=4 SV=1	10	6	7	6	821	92.1	7.88	9.67	16.9493633333333	16.18723	0.762133333333335	1.69599666539769	Up	0.00020800700552742	0.00166427970856532
V7AF78	PHAVU_011G019300g	Bet v I/Major latex protein domain-containing protein OS=Phaseolus vulgaris OX=3885 GN=PHAVU_011G019300g PE=3 SV=1	50	5	10	5	161	17.7	4.94	28.54	18.0106733333333	17.1816466666667	0.829026666666667	1.77648642782291	Up	0.000208063701651004	0.00166427970856532
V7BCE3	PHAVU_007G055600g	Lipoxygenase OS=Phaseolus vulgaris OX=3885 GN=PHAVU_007G055600g PE=3 SV=1	9	8	9	6	855	97.5	6.96	9.35	17.31748	16.8140333333333	0.503446666666665	1.41759622450191	Up	0.000208978659593979	0.00166975332980223
V7BMJ4	PHAVU_006G0278000g	RPW8 domain-containing protein (Fragment) OS=Phaseolus vulgaris OX=3885 GN=PHAVU_006G0278000g PE=4 SV=1	22	16	31	7	692	78.4	8.27	65.57	19.48726	18.7207	0.766559999999998	1.70120853720899	Up	0.000209349243702981	0.00167087009389843
V7B0F3	PHAVU_008G017200g	Sphingosine-1-phosphate lyase OS=Phaseolus vulgaris OX=3885 GN=PHAVU_008G017200g PE=3 SV=1	15	7	7	7	539	58.6	8.66	13.81	17.5092033333333	17.8412966666667	-0.332093333333333	0.794383006828508	Down	0.000209693216072855	0.00167177223695088
V7C0N2	PHAVU_004G007600g	Zinc finger CCCH domain-containing protein 41 OS=Phaseolus vulgaris OX=3885 GN=PHAVU_004G007600g PE=4 SV=1	1	1	1	1	922	101.2	6.92	2.42	12.3641133333333	14.2626866666667	-1.89857333333333	0.268208463197471	Down	0.000210307243804542	0.00167482303399458
V7CIU4	PHAVU_002G021300g	DML1/Misato tubulin domain-containing protein OS=Phaseolus vulgaris OX=3885 GN=PHAVU_002G021300g PE=3 SV=1	11	6	7	6	572	62.6	5.02	18.12	16.75865	16.9020966666667	-0.143446666666666	0.90535363693837	Down	0.000210582880385604	0.00167517524297955
V7CQV4	PHAVU_002G227900g	RNA polymerase II transcription factor B subunit 2 OS=Phaseolus vulgaris OX=3885 GN=PHAVU_002G227900g PE=3 SV=1	6	3	3	3	451	52	6.58	5.01	15.1525133333333	15.7819066666667	-0.629393333333333	0.64644819564314	Down	0.000211080643946616	0.00167729174701378
V7C3S2	PHAVU_004G095600g	General transcription and DNA repair factor IIH helicase subunit XPD OS=Phaseolus vulgaris OX=3885 GN=PHAVU_004G095600g PE=3 SV=1	9	5	5	5	758	86.1	7.37	5.56	15.3636033333333	16.1164933333333	-0.752890000000001	0.593413642632673	Down	0.00021234816073378	0.00168358470974849
V7BJL3	PHAVU_007G221500g	t-SNARE coiled-coil homology domain-containing protein OS=Phaseolus vulgaris OX=3885 GN=PHAVU_007G221500g PE=3 SV=1	33	7	11	7	265	29.7	5.67	25.53	17.55964	16.9033633333333	0.656276666666667	1.57600997568856	Up	0.000212386859504042	0.00168358470974849
V7ANS0	PHAVU_010G090800g	Methyltransferase OS=Phaseolus vulgaris OX=3885 GN=PHAVU_010G090800g PE=3 SV=1	7	3	3	3	640	73.1	7.59	4.98	15.40288	14.7498766666667	0.653003333333332	1.57243821738019	Up	0.000212570303178632	0.00168358470974849
V7C595	PHAVU_004G132500g	Extradiol ring-cleavage dioxygenase class III enzyme subunit B domain-containing protein OS=Phaseolus vulgaris OX=3885 GN=PHAVU_004G132500g PE=3 SV=1	30	6	9	6	270	30.2	7.01	20.49	17.8936566666667	17.3048766666667	0.58878	1.50397438926748	Up	0.000213553825866746	0.00168715212505044
V7BNB9	PHAVU_006G129800g	Peroxidase OS=Phaseolus vulgaris OX=3885 GN=PHAVU_006G129800g PE=3 SV=1	7	2	11	1	352	37.5	4.39	25	17.07513	16.30431	0.770820000000001	1.70623930145034	Up	0.000213891123017866	0.00168715212505044
V7BCR6	PHAVU_008G266400g	BP28 C-terminal domain-containing protein OS=Phaseolus vulgaris OX=3885 GN=PHAVU_008G266400g PE=3 SV=1	8	15	20	15	2149	241.1	6.81	22.1	17.15789	18.08795	-0.930059999999997	0.524836514020645	Down	0.000213892882363632	0.00168715212505044
V7BUB3	PHAVU_005G083900g	Fiber protein Fb34 OS=Phaseolus vulgaris OX=3885 GN=PHAVU_005G083900g PE=3 SV=1	15	2	3	2	185	20.2	7.85	6.32	14.1665633333333	14.8708633333333	-0.7043	0.613740204999503	Down	0.000214009763651641	0.00168715212505044
V7AGT8	PHAVU_011G123600g	J domain-containing protein OS=Phaseolus vulgaris OX=3885 GN=PHAVU_011G123600g PE=4 SV=1	30	9	13	6	347	38	9.03	28.7	17.50632	18.1945133333333	-0.688193333333334	0.620630570446268	Down	0.000214734158818289	0.00168715212505044
V7C9C2	PHAVU_003G080100g	L-ascorbate oxidase OS=Phaseolus vulgaris OX=3885 GN=PHAVU_003G080100g PE=3 SV=1	7	3	3	2	545	61.7	9.36	5.04	16.2011333333333	15.3067266666667	0.894406666666669	1.85884524568573	Up	0.000214860097975143	0.00168715212505044
V7CZ34	PHAVU_001G128700g	Uncharacterized protein OS=Phaseolus vulgaris OX=3885 GN=PHAVU_001G128700g PE=3 SV=1	20	4	5	4	224	24.1	9.8	13	17.3307	16.6899366666667	0.640763333333332	1.55915389310293	Up	0.000214928524743322	0.00168715212505044
V7C620	PHAVU_004G161500g	Leucine-rich repeat-containing N-terminal plant-type domain-containing protein OS=Phaseolus vulgaris OX=3885 GN=PHAVU_004G161500g PE=4 SV=1	11	9	12	9	725	78.1	6.89	16.85	16.9191933333333	18.00088	-1.08168666666667	0.472476124610784	Down	0.000215114100613728	0.00168715212505044
V7ADF5	PHAVU_011G020700g	Major facilitator superfamily (MFS) profile domain-containing protein OS=Phaseolus vulgaris OX=3885 GN=PHAVU_011G020700g PE=3 SV=1	17	7	11	7	498	52.9	5.74	27.23	17.6302433333333	17.09626	0.533983333333332	1.44792144523848	Up	0.00021511830521088	0.00168715212505044
T2DP08	NA	Superoxide dismutase OS=Phaseolus vulgaris OX=3885 PE=2 SV=1	26	6	9	4	244	27.5	5.83	20.7	18.4153933333333	16.9056366666667	1.50975666666667	2.84762005453282	Up	0.000215942551258817	0.00168909867939481
V7BCS7	PHAVU_007G088900g	Exocyst complex component SEC5 OS=Phaseolus vulgaris OX=3885 GN=PHAVU_007G088900g PE=3 SV=1	24	22	29	22	1081	121	5.62	59.51	18.8126033333333	18.5274633333333	0.285139999999998	1.21852850468165	Up	0.000216386761154768	0.00168909867939481
V7BF61	PHAVU_007G080500g	40S ribosomal protein S18 OS=Phaseolus vulgaris OX=3885 GN=PHAVU_007G080500g PE=3 SV=1	48	7	42	7	152	17.6	10.56	116.53	19.54502	19.70345	-0.158429999999999	0.895999604139309	Down	0.000216564369455966	0.00168909867939481
V7BWJ7	PHAVU_005G069200g	Enoyl reductase (ER) domain-containing protein OS=Phaseolus vulgaris OX=3885 GN=PHAVU_005G069200g PE=4 SV=1	21	5	5	5	364	39.2	8.57	12.27	16.6953433333333	16.3614833333333	0.333860000000001	1.26038107750572	Up	0.000216596212951223	0.00168909867939481
V7BHN7	PHAVU_007G204900g	Aminotransferase class V domain-containing protein OS=Phaseolus vulgaris OX=3885 GN=PHAVU_007G204900g PE=4 SV=1	20	7	8	7	440	48.8	7.27	19.49	17.47697	16.73973	0.737239999999996	1.66698370286646	Up	0.00021660423150235	0.00168909867939481
V7CKT4	PHAVU_002G182700g	Dipeptide epimerase OS=Phaseolus vulgaris OX=3885 GN=PHAVU_002G182700g PE=3 SV=1	32	9	19	9	389	41.9	5.15	50.05	17.9945466666667	17.6258133333333	0.368733333333331	1.291218660357	Up	0.000216766497189913	0.00168909867939481
V7BCC6	PHAVU_008G288800g	FAS1 domain-containing protein OS=Phaseolus vulgaris OX=3885 GN=PHAVU_008G288800g PE=3 SV=1	10	3	6	3	403	43	6.86	14.92	17.2894966666667	16.5579733333333	0.731523333333332	1.66039136397831	Up	0.000217507117758781	0.0016930473391998
V7C6D2	PHAVU_003G059600g	Uncharacterized protein OS=Phaseolus vulgaris OX=3885 GN=PHAVU_003G059600g PE=4 SV=1	13	3	3	3	310	33.6	5.92	7.8	15.0963333333333	14.8817233333333	0.21461	1.16039018671839	Up	0.000218110011789349	0.00169435494910721
V7BUR9	PHAVU_005G096300g	Seed biotin-containing protein SBP65 OS=Phaseolus vulgaris OX=3885 GN=PHAVU_005G096300g PE=4 SV=1	2	1	1	1	528	55.3	7.2	2.6	12.59296	16.7479233333333	-4.15496333333333	0.0561346999727802	Down	0.000218143225938378	0.00169435494910721
V7CEC2	PHAVU_003G296300g	Sas10 C-terminal domain-containing protein OS=Phaseolus vulgaris OX=3885 GN=PHAVU_003G296300g PE=3 SV=1	6	3	3	3	680	76.6	4.87	10.37	14.6582333333333	15.0760033333333	-0.417769999999999	0.748580825522285	Down	0.000218762808728678	0.00169734616547364
V7B129	PHAVU_008G014300g	Uncharacterized protein OS=Phaseolus vulgaris OX=3885 GN=PHAVU_008G014300g PE=4 SV=1	56	13	27	1	216	23.9	7.84	73.7	16.1846266666667	15.2159	0.968726666666667	1.95711247068964	Up	0.000219953270925162	0.00170475559767372
V7BNR3	PHAVU_006G059200g	SAM-dependent MTase RsmB/NOP-type domain-containing protein OS=Phaseolus vulgaris OX=3885 GN=PHAVU_006G059200g PE=3 SV=1	8	4	4	4	622	69.5	7.31	6.85	15.3638966666667	16.53513	-1.17123333333333	0.444041575341204	Down	0.000220386444642989	0.00170628606713433
V7BYN3	PHAVU_004G0147000g	D-isomer specific 2-hydroxyacid dehydrogenase NAD-binding domain-containing protein (Fragment) OS=Phaseolus vulgaris OX=3885 GN=PHAVU_004G0147000g PE=4 SV=1	71	13	47	1	248	27.4	7.15	95.59	13.6237433333333	16.6391366666667	-3.01539333333333	0.12367335941119	Down	0.000221164404419768	0.00170649651639711
V7BER2	PHAVU_007G032000g	Cytidyltransferase-like domain-containing protein OS=Phaseolus vulgaris OX=3885 GN=PHAVU_007G032000g PE=4 SV=1	21	8	9	8	382	41.8	6.79	17.18	17.3557066666667	16.93779	0.417916666666667	1.33599690595391	Up	0.000221201393857657	0.00170649651639711
V7AYF2	PHAVU_009G227300g	Tubulin-tyrosine ligase OS=Phaseolus vulgaris OX=3885 GN=PHAVU_009G227300g PE=4 SV=1	15	12	15	12	866	98.2	5.5	40.53	17.69396	18.3285766666667	-0.634616666666666	0.64411193669608	Down	0.000221311440674892	0.00170649651639711
V7AQ62	PHAVU_010G072300g	Cytochrome P450 family protein OS=Phaseolus vulgaris OX=3885 GN=PHAVU_010G072300g PE=4 SV=1	5	1	1	1	342	38.1	8.69	3.17	13.0083866666667	11.7652066666667	1.24318	2.36719737199437	Up	0.000221550428298926	0.00170649651639711
V7CHB4	PHAVU_002G083200g	WPP domain-interacting tail-anchored protein 2 OS=Phaseolus vulgaris OX=3885 GN=PHAVU_002G083200g PE=4 SV=1	3	2	2	2	626	71.3	4.91	4.19	15.8159433333333	15.2207366666667	0.595206666666666	1.51068897688975	Up	0.000221592309077674	0.00170649651639711
V7CIP4	PHAVU_002G046700g	Uncharacterized protein OS=Phaseolus vulgaris OX=3885 GN=PHAVU_002G046700g PE=4 SV=1	8	2	3	2	420	46.5	7.78	5.67	14.36266	15.1714833333333	-0.808823333333333	0.570847252955792	Down	0.000223301705127357	0.00171783320235594
V7BAF2	PHAVU_008G292000g	Protein kinase domain-containing protein OS=Phaseolus vulgaris OX=3885 GN=PHAVU_008G292000g PE=3 SV=1	21	7	7	6	416	45.6	9.64	20.99	17.9664033333333	17.62639	0.340013333333332	1.26576829209919	Up	0.000224381789770291	0.00172430974113284
V7CFR2	PHAVU_003G226400g	60S ribosomal protein L37a OS=Phaseolus vulgaris OX=3885 GN=PHAVU_003G226400g PE=3 SV=1	35	5	10	5	92	10.2	10.29	19.73	18.9801866666667	19.3656966666667	-0.38551	0.765508339637232	Down	0.000224728690325239	0.00172514420918813
V7BI62	PHAVU_007G249400g	non-specific serine/threonine protein kinase OS=Phaseolus vulgaris OX=3885 GN=PHAVU_007G249400g PE=3 SV=1	8	2	2	2	226	25.1	9.25	4.55	15.9318633333333	16.11169	-0.179826666666665	0.882809055464608	Down	0.000225753889934059	0.00173014685818934
V7BY79	PHAVU_005G078500g	Protein kinase domain-containing protein OS=Phaseolus vulgaris OX=3885 GN=PHAVU_005G078500g PE=4 SV=1	14	11	14	8	998	110.4	6	32.32	17.91445	17.3453066666667	0.569143333333333	1.4836423280103	Up	0.000225858375602836	0.00173014685818934
V7CTB5	PHAVU_001G064000g	Enoyl reductase (ER) domain-containing protein OS=Phaseolus vulgaris OX=3885 GN=PHAVU_001G064000g PE=3 SV=1	42	12	29	7	380	41	6.52	53.86	19.4934866666667	17.8095466666667	1.68394	3.21304235757434	Up	0.000227539770813783	0.00174118435615325
V7D1Z7	PHAVU_001G256700g	T-complex protein 1 subunit epsilon OS=Phaseolus vulgaris OX=3885 GN=PHAVU_001G256700g PE=3 SV=1	56	24	54	24	535	59.1	5.74	136.44	20.2093466666667	20.5081533333333	-0.298806666666668	0.812924533445972	Down	0.000227981226919193	0.0017427202763126
V7BRH9	PHAVU_005G001500g	GST N-terminal domain-containing protein OS=Phaseolus vulgaris OX=3885 GN=PHAVU_005G001500g PE=4 SV=1	18	4	5	4	315	35	7.65	12.91	15.2180333333333	14.6871533333333	0.53088	1.44481021699001	Up	0.000228403432185341	0.00174410595526338
V7BAV4	PHAVU_007G031800g	Uncharacterized protein OS=Phaseolus vulgaris OX=3885 GN=PHAVU_007G031800g PE=3 SV=1	17	10	13	5	853	96.6	6.33	26.51	14.8791466666667	15.74336	-0.864213333333334	0.549345870240056	Down	0.000228981230117335	0.00174667557936711
V7BVR5	PHAVU_005G044200g	Seed maturation protein PM41 OS=Phaseolus vulgaris OX=3885 GN=PHAVU_005G044200g PE=4 SV=1	18	1	1	1	78	8.2	4.97	4.39	11.7377066666667	16.2800466666667	-4.54234	0.042916017083274	Down	0.000229457391815134	0.00174846532563132
V7AP69	PHAVU_010G044700g	RRM domain-containing protein OS=Phaseolus vulgaris OX=3885 GN=PHAVU_010G044700g PE=4 SV=1	15	10	11	9	818	90.7	5.39	20.93	17.6704166666667	18.1169933333333	-0.446576666666665	0.733781955828235	Down	0.000230225141802647	0.001750099444
V7C5F1	PHAVU_003G033100g	Nudix hydrolase domain-containing protein OS=Phaseolus vulgaris OX=3885 GN=PHAVU_003G033100g PE=3 SV=1	26	3	4	3	173	19.7	4.88	6.91	16.2368733333333	15.43553	0.801343333333335	1.7427230691022	Up	0.000230625618230153	0.001750099444
V7BQS5	PHAVU_006G201100g	Glycosyltransferase OS=Phaseolus vulgaris OX=3885 GN=PHAVU_006G201100g PE=4 SV=1	7	2	2	2	455	49.5	5.82	5.73	13.9199533333333	13.33971	0.580243333333334	1.49510139986422	Up	0.000231126524321822	0.001750099444
V7BUJ3	PHAVU_005G009200g	Isoaspartyl peptidase/L-asparaginase 3 OS=Phaseolus vulgaris OX=3885 GN=PHAVU_005G009200g PE=4 SV=1	18	4	6	4	372	39.7	5.92	19.65	15.8671966666667	15.0650333333333	0.802163333333334	1.74371388079175	Up	0.000231143713926672	0.001750099444
V7BKN7	PHAVU_007G252800g	Glycosyltransferase STELLO2 OS=Phaseolus vulgaris OX=3885 GN=PHAVU_007G252800g PE=4 SV=1	7	4	5	4	760	86.4	6.25	12.81	13.73486	14.2568933333333	-0.522033333333331	0.696389650131219	Down	0.000231229827700677	0.001750099444
V7CMU9	PHAVU_002G165400g	Cytochrome P450 OS=Phaseolus vulgaris OX=3885 GN=PHAVU_002G165400g PE=3 SV=1	14	6	8	6	576	64.7	7.2	20.2	16.9246066666667	16.6228633333333	0.301743333333331	1.23263301095748	Up	0.00023144206111581	0.001750099444
V7CDU1	PHAVU_003G279500g	BRX domain-containing protein OS=Phaseolus vulgaris OX=3885 GN=PHAVU_003G279500g PE=3 SV=1	2	1	2	1	344	38.9	5.47	4.52	16.8230766666667	14.82909	1.99398666666666	3.98336219812402	Up	0.00023159088986955	0.001750099444
V7CCL3	PHAVU_003G239500g	Protein kinase domain-containing protein OS=Phaseolus vulgaris OX=3885 GN=PHAVU_003G239500g PE=4 SV=1	8	6	7	6	846	94.5	6.42	18.9	16.3332666666667	15.59232	0.740946666666666	1.67127213336478	Up	0.00023160807661281	0.001750099444
V7CQB9	PHAVU_002G248000g	ACT domain-containing protein OS=Phaseolus vulgaris OX=3885 GN=PHAVU_002G248000g PE=3 SV=1	27	15	23	15	473	51.9	9.03	50.78	18.6045933333333	18.9315666666667	-0.326973333333331	0.79720721192252	Down	0.000231847681557673	0.001750099444
V7AFK4	PHAVU_011G063200g	Uncharacterized protein OS=Phaseolus vulgaris OX=3885 GN=PHAVU_011G063200g PE=3 SV=1	17	9	9	9	686	77.7	5.66	17.78	16.78614	16.41905	0.367090000000001	1.28974870685748	Up	0.000232449222437076	0.00175281241793958
V7BV98	PHAVU_005G030700g	NAD(P)H dehydrogenase (quinone) OS=Phaseolus vulgaris OX=3885 GN=PHAVU_005G030700g PE=4 SV=1	39	8	22	8	234	25.5	9.28	62.46	19.7917466666667	18.97777	0.813976666666669	1.7580506878765	Up	0.000233145680098773	0.00175617111360227
V7BVD4	PHAVU_006G216500g	Transmembrane 9 superfamily member OS=Phaseolus vulgaris OX=3885 GN=PHAVU_006G216500g PE=3 SV=1	16	10	16	7	630	72	8.48	35.13	18.3618533333333	18.9667066666667	-0.604853333333335	0.657538223083727	Down	0.000233379833027405	0.00175617111360227
V7CSA9	PHAVU_002G304500g	Protein kinase domain-containing protein OS=Phaseolus vulgaris OX=3885 GN=PHAVU_002G304500g PE=4 SV=1	2	2	3	1	676	75.2	8.19	4.89	14.8682833333333	15.70118	-0.832896666666667	0.561400920054837	Down	0.000234068859226845	0.00175952696982672
V7BZZ4	PHAVU_004G052800g	Bystin OS=Phaseolus vulgaris OX=3885 GN=PHAVU_004G052800g PE=3 SV=1	5	2	2	2	438	50.6	6.58	2.61	13.4448433333333	14.2168733333333	-0.772030000000001	0.585592913420489	Down	0.000235056542754604	0.00176511858195081
V7C4Y4	PHAVU_003G017500g	Uncharacterized protein OS=Phaseolus vulgaris OX=3885 GN=PHAVU_003G017500g PE=4 SV=1	10	4	4	4	442	48.6	8.85	5.48	14.6428866666667	15.4774866666667	-0.8346	0.560738487184136	Down	0.000235801499683127	0.00176887777845197
V7CJS7	PHAVU_002G153200g	MINDY deubiquitinase domain-containing protein OS=Phaseolus vulgaris OX=3885 GN=PHAVU_002G153200g PE=4 SV=1	21	9	16	9	720	79	4.63	38.77	17.96232	17.41021	0.552110000000003	1.46622854726757	Up	0.00023691061132963	0.00177535809049192
V7BL85	PHAVU_007G270800g	Acid phosphatase 1 OS=Phaseolus vulgaris OX=3885 GN=PHAVU_007G270800g PE=4 SV=1	31	8	10	8	301	34.5	7.97	23.6	18.4981666666667	18.0186066666667	0.479559999999999	1.39431835564877	Up	0.00023742002631102	0.00177733564681021
V7B3C9	PHAVU_008G108700g	acetyl-CoA carboxytransferase OS=Phaseolus vulgaris OX=3885 GN=PHAVU_008G108700g PE=3 SV=1	58	34	70	34	744	83.4	5.71	181.85	20.1602	20.5207666666667	-0.360566666666667	0.778858596842355	Down	0.000238609446353185	0.00178439440304825
V7C7G6	PHAVU_003G015500g	Uncharacterized protein OS=Phaseolus vulgaris OX=3885 GN=PHAVU_003G015500g PE=4 SV=1	1	1	1	1	997	111.5	7.4	2.31	14.7261	15.24874	-0.522640000000001	0.696096873376185	Down	0.000239014732329736	0.0017855806474045
V7B0X3	PHAVU_008G008200g	Bifunctional inhibitor/plant lipid transfer protein/seed storage helical domain-containing protein OS=Phaseolus vulgaris OX=3885 GN=PHAVU_008G008200g PE=4 SV=1	16	2	4	2	98	10.3	8.48	9.37	16.39216	15.9860766666667	0.406083333333335	1.32508355466219	Up	0.00023972322859895	0.00178902726992556
V7B288	PHAVU_008G071800g	Peroxisomal membrane protein 11C OS=Phaseolus vulgaris OX=3885 GN=PHAVU_008G071800g PE=3 SV=1	28	6	15	6	235	25.8	9.72	29.08	17.7570633333333	17.3790966666667	0.377966666666669	1.2995090370744	Up	0.000240217567106993	0.00178935681617231
V7BI49	PHAVU_007G251400g	TFIIB-type domain-containing protein OS=Phaseolus vulgaris OX=3885 GN=PHAVU_007G251400g PE=3 SV=1	9	3	4	3	312	34.1	6.57	10.6	16.8026766666667	17.5716266666667	-0.76895	0.586844427266251	Down	0.000240491360039954	0.00178935681617231
V7CN78	PHAVU_002G185100g	Cyclic nucleotide-binding domain-containing protein (Fragment) OS=Phaseolus vulgaris OX=3885 GN=PHAVU_002G185100g PE=4 SV=1	7	3	4	3	500	55.8	8.84	3.77	15.1403233333333	15.28867	-0.148346666666667	0.902283890692744	Down	0.000240508935230785	0.00178935681617231
V7BFY3	PHAVU_007G070000g	HMA domain-containing protein (Fragment) OS=Phaseolus vulgaris OX=3885 GN=PHAVU_007G070000g PE=4 SV=1	5	1	2	1	175	20.1	8.87	2.43	14.81981	13.90181	0.918000000000001	1.88949408199441	Up	0.000241076420233473	0.00179173737789539
V7CWF3	PHAVU_001G054400g	ABC transporter domain-containing protein OS=Phaseolus vulgaris OX=3885 GN=PHAVU_001G054400g PE=3 SV=1	4	7	12	1	1446	163.4	8.27	20.82	13.9991466666667	14.4937866666667	-0.49464	0.709738759236644	Down	0.000241485825570436	0.00179293937569681
T2DNJ9	NA	30S ribosomal protein OS=Phaseolus vulgaris OX=3885 PE=2 SV=1	33	5	9	5	292	32.8	6.55	25.5	17.02392	16.5243433333333	0.499576666666666	1.41379864730341	Up	0.000242703683769026	0.00180013521188933
V7C2H1	PHAVU_004G018000g	Aldehyde dehydrogenase domain-containing protein OS=Phaseolus vulgaris OX=3885 GN=PHAVU_004G018000g PE=3 SV=1	7	4	12	1	522	56.9	7.58	25.14	14.9027366666667	13.47246	1.43027666666667	2.69498392318639	Up	0.000243362675244411	0.00180232905651011
V7APP2	PHAVU_010G024600g	40S ribosomal protein S8 OS=Phaseolus vulgaris OX=3885 GN=PHAVU_010G024600g PE=3 SV=1	41	10	21	5	218	24.7	10.32	61.44	19.0039333333333	19.44832	-0.444386666666666	0.734896677060802	Down	0.000243554987507806	0.00180232905651011
V7AFQ4	PHAVU_011G090400g	Arogenate dehydratase OS=Phaseolus vulgaris OX=3885 GN=PHAVU_011G090400g PE=4 SV=1	26	7	12	4	424	46.3	6.84	30.03	17.01486	17.12747	-0.11261	0.924913273722743	Down	0.000243746394021743	0.00180232905651011
A8SJR3	PIP2;3	Putative aquaporin PIP2;3 OS=Phaseolus vulgaris OX=3885 GN=PIP2;3 PE=2 SV=1	34	6	13	3	287	30.9	8.51	28.23	18.38834	17.8106533333333	0.577686666666665	1.49245420776146	Up	0.000244019377543245	0.00180250640207709
V7AW38	PHAVU_009G155600g	Methyltransferase PMT26 OS=Phaseolus vulgaris OX=3885 GN=PHAVU_009G155600g PE=3 SV=1	17	11	15	7	818	92.4	5.14	28.45	16.38826	17.9937133333333	-1.60545333333333	0.32863240874075	Down	0.000245378785473384	0.00181070033439534
V7BHX2	PHAVU_007G125700g	Peptidase M20 dimerisation domain-containing protein OS=Phaseolus vulgaris OX=3885 GN=PHAVU_007G125700g PE=4 SV=1	49	17	36	17	471	50.9	5.68	100.62	19.3016233333333	19.4294433333333	-0.12782	0.915213348964249	Down	0.000245837545712607	0.00181223828249853
V7C8E7	PHAVU_003G121300g	t-SNARE coiled-coil homology domain-containing protein OS=Phaseolus vulgaris OX=3885 GN=PHAVU_003G121300g PE=4 SV=1	25	6	8	6	269	30.4	7.96	18.66	17.6327766666667	16.9951333333333	0.637643333333337	1.55578568034627	Up	0.000246246647121611	0.00181340740438794
V7CBK8	PHAVU_003G215400g	SNARE-interacting protein KEULE OS=Phaseolus vulgaris OX=3885 GN=PHAVU_003G215400g PE=3 SV=1	29	14	20	11	667	75.7	7.62	43.84	18.1924466666667	17.79437	0.398076666666665	1.31774997679906	Up	0.000247506207743752	0.00182024579208791
V7CU87	PHAVU_002G325300g	Glycosyl transferase family 28 C-terminal domain-containing protein OS=Phaseolus vulgaris OX=3885 GN=PHAVU_002G325300g PE=3 SV=1	8	2	3	2	418	45.4	7.69	7.81	14.8253433333333	13.59376	1.23158333333333	2.34824564454539	Up	0.000247678146872025	0.00182024579208791
V7CFP6	PHAVU_003G263300g	Uncharacterized protein OS=Phaseolus vulgaris OX=3885 GN=PHAVU_003G263300g PE=4 SV=1	21	3	3	3	247	24.4	7.69	10.21	15.6909466666667	16.4293766666667	-0.738429999999999	0.599391279727715	Down	0.000248442375088105	0.00182401050026653
V7CQ83	PHAVU_002G244800g	Sulfite exporter TauE/SafE family protein OS=Phaseolus vulgaris OX=3885 GN=PHAVU_002G244800g PE=4 SV=1	2	1	1	1	462	50.4	9.26	2.58	15.3591966666667	16.7403966666667	-1.3812	0.383899343986862	Down	0.000249757055695827	0.00182964989934309
V7BSQ8	PHAVU_006G139100g	Bifunctional inhibitor/plant lipid transfer protein/seed storage helical domain-containing protein OS=Phaseolus vulgaris OX=3885 GN=PHAVU_006G139100g PE=3 SV=1	33	4	6	4	124	13	7.81	15.91	17.6025133333333	16.34579	1.25672333333333	2.38952412501037	Up	0.00024986091607574	0.00182964989934309
V7BFV5	PHAVU_007G182800g	Phosphoglycerate mutase-like protein AT74H OS=Phaseolus vulgaris OX=3885 GN=PHAVU_007G182800g PE=4 SV=1	22	5	6	5	294	34.3	5.33	17.29	16.4261566666667	16.7284866666667	-0.302330000000001	0.810941640729733	Down	0.000250034143607326	0.00182964989934309
V7C5Z2	PHAVU_003G049900g	Methyltransferase OS=Phaseolus vulgaris OX=3885 GN=PHAVU_003G049900g PE=3 SV=1	29	14	17	10	610	68.8	8.13	26.05	16.82028	17.8244033333333	-1.00412333333333	0.498573001769449	Down	0.000250435375820869	0.00182964989934309
V7CPC3	PHAVU_002G289800g	BLOC-1-related complex subunit 6 C-terminal helix domain-containing protein OS=Phaseolus vulgaris OX=3885 GN=PHAVU_002G289800g PE=4 SV=1	5	1	1	1	150	16.4	4.97	2.05	14.63825	13.8654033333333	0.772846666666666	1.70863787370829	Up	0.000250545142612421	0.00182964989934309
V7CUY1	PHAVU_001G009900g	Cysteine proteinase OS=Phaseolus vulgaris OX=3885 GN=PHAVU_001G009900g PE=3 SV=1	28	9	14	9	365	39.7	6.74	35.34	17.84525	17.5248966666667	0.320353333333333	1.24863631747941	Up	0.000251065165218417	0.00182964989934309
V7B1N5	PHAVU_008G033600g	Protein RIK OS=Phaseolus vulgaris OX=3885 GN=PHAVU_008G033600g PE=4 SV=1	3	2	2	2	650	69.1	7.69	4.75	15.68319	14.7480133333333	0.935176666666667	1.91212477200617	Up	0.00025118501954209	0.00182964989934309
V7B5Z4	PHAVU_008G068200g	Short-chain dehydrogenase/reductase OS=Phaseolus vulgaris OX=3885 GN=PHAVU_008G068200g PE=3 SV=1	42	9	20	8	294	31.7	5.4	55.48	18.87026	18.3537033333333	0.516556666666666	1.43053685529228	Up	0.000251457620573357	0.00182964989934309
V7CI96	PHAVU_002G004100g	Expansin-like B1 OS=Phaseolus vulgaris OX=3885 GN=PHAVU_002G004100g PE=3 SV=1	33	5	8	4	255	27.8	4.73	22.55	15.6789966666667	16.6070266666667	-0.92803	0.525575525394413	Down	0.000251485239652767	0.00182964989934309
V7BP40	PHAVU_006G150200g	SPARK domain-containing protein OS=Phaseolus vulgaris OX=3885 GN=PHAVU_006G150200g PE=4 SV=1	2	1	1	1	452	48.7	6.7	2.73	14.1238	13.7607	0.363099999999999	1.28618663200468	Up	0.000252189522079578	0.00183293167704224
V7AS57	PHAVU_009G020900g	MaoC-like domain-containing protein OS=Phaseolus vulgaris OX=3885 GN=PHAVU_009G020900g PE=4 SV=1	28	6	8	6	308	33.9	7.21	22.97	17.7842833333333	17.24717	0.537113333333334	1.45106619430028	Up	0.000252854295743014	0.00183426374670373
V7CXU9	PHAVU_001G194700g	Late embryogenesis abundant protein LEA-2 subgroup domain-containing protein OS=Phaseolus vulgaris OX=3885 GN=PHAVU_001G194700g PE=4 SV=1	25	7	13	3	227	26.2	8.57	25.48	16.8802366666667	17.6297366666667	-0.749500000000001	0.594809667105086	Down	0.000252879571654969	0.00183426374670373
V7BH06	PHAVU_007G098800g	Exocyst complex component Sec8 OS=Phaseolus vulgaris OX=3885 GN=PHAVU_007G098800g PE=3 SV=1	22	19	28	19	1059	117.7	5.83	62.28	18.5559366666667	18.23996	0.315976666666668	1.24485410165344	Up	0.000253531741879581	0.00183715343289919
V7CW16	PHAVU_001G044100g	DUF1350 domain-containing protein OS=Phaseolus vulgaris OX=3885 GN=PHAVU_001G044100g PE=4 SV=1	2	1	2	1	408	44.9	7.74	5.76	15.3155933333333	14.5630266666667	0.752566666666667	1.68478753385007	Up	0.000254091911912424	0.00183937135033404
V7AXV4	PHAVU_009G182400g	Nucleotidyl transferase domain-containing protein OS=Phaseolus vulgaris OX=3885 GN=PHAVU_009G182400g PE=4 SV=1	12	5	9	4	415	45.8	7.11	28.05	17.9922066666667	17.3892633333333	0.602943333333332	1.51881203222716	Up	0.000254575577677958	0.0018410315752355
V7AMR5	PHAVU_010G075900g	Glutaredoxin domain-containing protein OS=Phaseolus vulgaris OX=3885 GN=PHAVU_010G075900g PE=3 SV=1	29	6	8	6	295	32.5	6.79	18.15	16.99441	17.4195066666667	-0.425096666666665	0.74478882588953	Down	0.000255016826338699	0.00184107617672612
V7C2H4	PHAVU_004G123700g	Alpha/beta hydrolase fold-3 domain-containing protein OS=Phaseolus vulgaris OX=3885 GN=PHAVU_004G123700g PE=3 SV=1	41	12	32	12	325	36.2	5.88	87.21	18.5631366666667	19.2589333333333	-0.69579666666667	0.617368309159583	Down	0.00025509039995252	0.00184107617672612
V7D0V9	PHAVU_001G182400g	Glycosyltransferase OS=Phaseolus vulgaris OX=3885 GN=PHAVU_001G182400g PE=3 SV=1	16	7	9	7	489	55.1	6.83	22.12	16.1591333333333	17.1841033333333	-1.02497	0.491420517968774	Down	0.000255485743299982	0.00184209292405236
V7ASS4	PHAVU_009G066300g	Acetyltransferase OS=Phaseolus vulgaris OX=3885 GN=PHAVU_009G066300g PE=4 SV=1	27	9	12	8	460	51.3	6.71	24.53	17.1754066666667	17.58767	-0.412263333333332	0.751443566453641	Down	0.000256506644895609	0.00184761353472569
A9XS73	NA	Asparagine synthetase [glutamine-hydrolyzing] OS=Phaseolus vulgaris OX=3885 PE=2 SV=1	17	9	9	6	584	65.8	6.62	19.3	16.9252266666667	17.9903033333333	-1.06507666666667	0.477947259391025	Down	0.000256992352459155	0.00184927200740738
V7B7D8	PHAVU_008G140800g	Glycosyltransferase OS=Phaseolus vulgaris OX=3885 GN=PHAVU_008G140800g PE=3 SV=1	34	14	24	14	464	51	6.13	41.4	17.4974366666667	18.0128233333333	-0.515386666666668	0.699605401590127	Down	0.000257512384098906	0.00184952689175462
V7C7L0	PHAVU_004G170800g	Malic enzyme OS=Phaseolus vulgaris OX=3885 GN=PHAVU_004G170800g PE=3 SV=1	64	31	149	17	591	65.3	6.16	320.76	21.81942	20.96491	0.854510000000001	1.80814452878125	Up	0.000257538763211585	0.00184952689175462
V7B278	PHAVU_008G046800g	DUF632 domain-containing protein OS=Phaseolus vulgaris OX=3885 GN=PHAVU_008G046800g PE=4 SV=1	2	2	2	1	818	92.6	7.69	1.78	13.4134233333333	15.67492	-2.26149666666667	0.208555509962424	Down	0.000257994292070722	0.00185096202210105
V7CTB2	PHAVU_001G063600g	Uncharacterized protein OS=Phaseolus vulgaris OX=3885 GN=PHAVU_001G063600g PE=4 SV=1	12	5	5	5	374	41.1	7.39	12.1	17.00022	16.29889	0.701330000000002	1.62600309105575	Up	0.000260340609955583	0.00186594621333512
V7CSZ4	PHAVU_001G058900g	Plasma membrane ATPase OS=Phaseolus vulgaris OX=3885 GN=PHAVU_001G058900g PE=3 SV=1	45	37	108	11	951	104.4	7.37	267.29	18.5087433333333	19.10349	-0.594746666666669	0.662160718614542	Down	0.000261296930537585	0.00187094805159405
V7AM02	PHAVU_010G063400g	Dirigent protein OS=Phaseolus vulgaris OX=3885 GN=PHAVU_010G063400g PE=3 SV=1	25	5	8	5	192	21.4	8.82	10.38	15.96166	16.3585533333333	-0.396893333333333	0.759491996403276	Down	0.000262058773032583	0.00187426118377132
V7CSX3	PHAVU_001G052000g	Uncharacterized protein OS=Phaseolus vulgaris OX=3885 GN=PHAVU_001G052000g PE=3 SV=1	11	4	4	4	403	43.4	9.23	10.85	16.1793566666667	17.0314466666667	-0.85209	0.553981613683059	Down	0.000262277466384908	0.00187426118377132
V7AGC5	PHAVU_011G112500g	Secretory carrier-associated membrane protein OS=Phaseolus vulgaris OX=3885 GN=PHAVU_011G112500g PE=3 SV=1	19	4	6	4	303	33.9	8.21	19.25	17.0144966666667	16.56907	0.445426666666666	1.36171677488266	Up	0.000262849246177556	0.00187520454764203
V7BGU3	PHAVU_007G211200g	Coenzyme Q-binding protein COQ10 START domain-containing protein OS=Phaseolus vulgaris OX=3885 GN=PHAVU_007G211200g PE=3 SV=1	15	3	3	3	184	21.3	9.86	7.28	14.8972233333333	14.09849	0.798733333333333	1.73957313430849	Up	0.00026316675461601	0.00187520454764203
V7C1E4	PHAVU_004G023700g	Protein kinase domain-containing protein OS=Phaseolus vulgaris OX=3885 GN=PHAVU_004G023700g PE=4 SV=1	19	7	10	7	606	67	7.3	30.48	17.59493	16.9195	0.675430000000002	1.59707271455494	Up	0.000263186603177829	0.00187520454764203
V7AG23	PHAVU_011G041300g	DNA replication licensing factor MCM4 OS=Phaseolus vulgaris OX=3885 GN=PHAVU_011G041300g PE=3 SV=1	2	1	1	1	834	92.7	6.42	4.07	15.01132	16.3337333333333	-1.32241333333333	0.399865485958317	Down	0.000263862245769715	0.00187663378545005
V7BXI4	PHAVU_005G174800g	Uncharacterized protein OS=Phaseolus vulgaris OX=3885 GN=PHAVU_005G174800g PE=4 SV=1	50	8	13	8	139	14.6	9.26	32.2	17.8399266666667	19.8674733333333	-2.02754666666667	0.2452718098463	Down	0.00026390567669404	0.00187663378545005
V7CWP8	PHAVU_001G089800g	Pollen Ole e 1 allergen and extensin family protein OS=Phaseolus vulgaris OX=3885 GN=PHAVU_001G089800g PE=4 SV=1	6	1	2	1	173	19	8.75	2.21	15.5365033333333	14.38306	1.15344333333333	2.2244417704076	Up	0.000264186217679812	0.00187678511264392
V7BS11	PHAVU_005G015200g	AIG1-type G domain-containing protein OS=Phaseolus vulgaris OX=3885 GN=PHAVU_005G015200g PE=4 SV=1	2	1	1	1	338	38.6	8.25	2.27	14.0019466666667	14.94736	-0.945413333333333	0.519280755964814	Down	0.00026444893042352	0.00187680961503516
V7BEX3	PHAVU_007G151300g	Carbonic anhydrase OS=Phaseolus vulgaris OX=3885 GN=PHAVU_007G151300g PE=3 SV=1	4	1	2	1	279	31.8	9.45	4.74	15.2041066666667	14.2959433333333	0.908163333333333	1.87665484465055	Up	0.000265580248780883	0.00188066784746565
V7BC72	PHAVU_008G284000g	Glucose-1-phosphate adenylyltransferase OS=Phaseolus vulgaris OX=3885 GN=PHAVU_008G284000g PE=3 SV=1	21	9	12	9	515	56.2	6.67	28.85	17.46641	18.18206	-0.71565	0.608930718927326	Down	0.000265666050305997	0.00188066784746565
V7BF09	PHAVU_007G040600g	D-3-phosphoglycerate dehydrogenase OS=Phaseolus vulgaris OX=3885 GN=PHAVU_007G040600g PE=3 SV=1	43	20	53	19	595	62.4	6.81	153.16	20.40923	20.1333533333333	0.275876666666669	1.2107295764919	Up	0.000266105807202712	0.00188066784746565
V7B5W5	PHAVU_008G174100g	RRM domain-containing protein OS=Phaseolus vulgaris OX=3885 GN=PHAVU_008G174100g PE=4 SV=1	13	3	4	2	275	30	9	10.68	16.0802766666667	15.3465466666667	0.73373	1.66293295015868	Up	0.000266107007773554	0.00188066784746565
V7AX29	PHAVU_009G162300g	Omega-hydroxypalmitate O-feruloyl transferase OS=Phaseolus vulgaris OX=3885 GN=PHAVU_009G162300g PE=4 SV=1	32	15	23	14	434	48.4	6.21	50.24	18.4931166666667	19.32935	-0.836233333333336	0.560104011717233	Down	0.000266291551823772	0.00188066784746565
V7CR01	PHAVU_002G331400g	Protein kinase domain-containing protein OS=Phaseolus vulgaris OX=3885 GN=PHAVU_002G331400g PE=4 SV=1	23	13	15	9	658	71	7.02	35.58	18.1733833333333	17.79208	0.381303333333335	1.30251802124469	Up	0.000267593644950511	0.00188802182826194
V7BQJ7	PHAVU_006G076000g	RING-type E3 ubiquitin transferase OS=Phaseolus vulgaris OX=3885 GN=PHAVU_006G076000g PE=4 SV=1	14	8	14	7	838	90.6	5.68	36.98	17.5868066666667	17.1384533333333	0.448353333333333	1.36448197197449	Up	0.000268203623555086	0.00188899577496066
V7BED3	PHAVU_007G135800g	Glycosyltransferase OS=Phaseolus vulgaris OX=3885 GN=PHAVU_007G135800g PE=3 SV=1	10	4	6	4	462	52.2	6.34	10.88	16.8571033333333	16.0966966666667	0.760406666666668	1.69396805289967	Up	0.000268253578762199	0.00188899577496066
V7CBD1	PHAVU_003G208500g	Nucleoside diphosphate kinase OS=Phaseolus vulgaris OX=3885 GN=PHAVU_003G208500g PE=3 SV=1	19	5	9	5	227	25.2	9.17	28.51	17.82863	17.54145	0.287179999999999	1.22025274743024	Up	0.00026879278281436	0.00189095330883688
V7BNT4	PHAVU_006G063100g	Neutral ceramidase OS=Phaseolus vulgaris OX=3885 GN=PHAVU_006G063100g PE=3 SV=1	23	13	15	9	780	86.6	5.81	37.58	17.45636	16.9784266666667	0.477933333333333	1.39274712059935	Up	0.000269560267167039	0.0018944050829054
V7CHX2	PHAVU_003G292100g	Ferredoxin--nitrite reductase, chloroplastic OS=Phaseolus vulgaris OX=3885 GN=PHAVU_003G292100g PE=3 SV=1	42	22	58	22	582	65	6.84	150.39	19.1683033333333	20.31395	-1.14564666666666	0.451987046874472	Down	0.000270035931768935	0.0018944050829054
V7AZA4	PHAVU_009G246600g	Uncharacterized protein OS=Phaseolus vulgaris OX=3885 GN=PHAVU_009G246600g PE=3 SV=1	2	1	1	1	386	43.9	9.66	1.78	14.6493066666667	14.862	-0.212693333333332	0.862924752765756	Down	0.000270068524044533	0.0018944050829054
V7CQN0	PHAVU_002G321300g	RING-type domain-containing protein OS=Phaseolus vulgaris OX=3885 GN=PHAVU_002G321300g PE=4 SV=1	3	1	1	1	345	38.3	5.29	2.34	14.6396533333333	13.8833766666667	0.756276666666666	1.68912566863547	Up	0.000271087845861309	0.00189971434287514
V7D0W1	PHAVU_001G222100g	Aspartic proteinase OS=Phaseolus vulgaris OX=3885 GN=PHAVU_001G222100g PE=3 SV=1	29	11	28	11	508	55.5	6.27	46.07	18.2987033333333	18.7280666666667	-0.429363333333335	0.742589420478419	Down	0.000271709016040495	0.00190222588696049
V7BLR0	C4H-1	Cinnamic acid 4-hydroxylase OS=Phaseolus vulgaris OX=3885 GN=C4H-1 PE=3 SV=1	15	8	9	1	505	58	8.95	20.27	14.2608266666667	15.34738	-1.08655333333333	0.470884998403115	Down	0.000272165504795901	0.00190358076252901
V7C6L5	PHAVU_003G001000g	Methyltransferase domain-containing protein OS=Phaseolus vulgaris OX=3885 GN=PHAVU_003G001000g PE=4 SV=1	12	3	3	3	414	46.9	6.4	9.91	14.44212	14.9531833333333	-0.511063333333334	0.701705057967489	Down	0.000273929100101842	0.00191242311067863
V7AZV3	PHAVU_008G003000g	isocitrate lyase OS=Phaseolus vulgaris OX=3885 GN=PHAVU_008G003000g PE=4 SV=1	34	11	18	11	479	51.2	6.09	35.13	17.7955466666667	17.39769	0.397856666666666	1.31754904528987	Up	0.000273958111033809	0.00191242311067863
V7BHW8	PHAVU_007G125200g	DAG protein OS=Phaseolus vulgaris OX=3885 GN=PHAVU_007G125200g PE=4 SV=1	29	5	7	5	231	26.2	8.94	15.95	17.7094433333333	18.1599933333333	-0.45055	0.731763823772656	Down	0.000274327088031272	0.00191315394051867
V7BLX0	PHAVU_006G087300g	Sucrose synthase OS=Phaseolus vulgaris OX=3885 GN=PHAVU_006G087300g PE=3 SV=1	9	6	8	1	829	94.2	6.92	22.32	16.0830466666667	14.6311566666667	1.45189	2.73566201604745	Up	0.000277832647380554	0.00193573679921832
V7B0J7	PHAVU_008G021200g	Trichome birefringence-like N-terminal domain-containing protein OS=Phaseolus vulgaris OX=3885 GN=PHAVU_008G021200g PE=3 SV=1	8	3	3	3	436	50.8	8.43	2	14.5705333333333	15.8061866666667	-1.23565333333333	0.424650150583728	Down	0.000278469577147357	0.00193812356960107
V7B1W7	PHAVU_009G244000g	Isoflavone 2'-hydroxylase OS=Phaseolus vulgaris OX=3885 GN=PHAVU_009G244000g PE=3 SV=1	54	25	51	2	503	57.8	8.29	102.54	14.62261	15.7563066666667	-1.13369666666667	0.455746453054273	Down	0.000278710683237286	0.00193812356960107
V7CP85	PHAVU_002G177000g	Uncharacterized protein OS=Phaseolus vulgaris OX=3885 GN=PHAVU_002G177000g PE=4 SV=1	6	2	2	2	449	50.9	7.4	2.95	15.48913	14.1521566666667	1.33697333333333	2.52620782902447	Up	0.000279513044138034	0.00194014755130174
V7B491	COQ6	Ubiquinone biosynthesis monooxygenase COQ6, mitochondrial OS=Phaseolus vulgaris OX=3885 GN=COQ6 PE=3 SV=1	20	7	10	7	509	55.6	8.6	21.7	16.9530766666667	17.3576966666667	-0.404619999999998	0.755435245146544	Down	0.000279537767095968	0.00194014755130174
V7BAX2	PHAVU_007G011400g	oxoglutarate dehydrogenase (succinyl-transferring) OS=Phaseolus vulgaris OX=3885 GN=PHAVU_007G011400g PE=3 SV=1	26	21	45	11	1026	116.7	7.42	93.51	16.9881166666667	18.06513	-1.07701333333333	0.47400910176978	Down	0.000280517628996559	0.00194080673201525
V7CLT6	PHAVU_002G134000g	PCI domain-containing protein OS=Phaseolus vulgaris OX=3885 GN=PHAVU_002G134000g PE=3 SV=1	35	14	32	3	386	44.2	5.58	86.3	19.9723566666667	19.8012733333333	0.171083333333332	1.12590361900178	Up	0.000280666667355902	0.00194080673201525
V7AN71	PHAVU_010G102900g	Ubiquinone biosynthesis protein COQ4 homolog, mitochondrial OS=Phaseolus vulgaris OX=3885 GN=PHAVU_010G102900g PE=3 SV=1	13	4	5	4	224	25.5	8.6	5.73	15.6194766666667	16.0767033333333	-0.457226666666667	0.728385108926071	Down	0.000280667334673178	0.00194080673201525
V7D0A4	PHAVU_001G205200g	Dephospho-CoA kinase OS=Phaseolus vulgaris OX=3885 GN=PHAVU_001G205200g PE=3 SV=1	7	2	3	2	236	26.5	9.52	6.31	16.7512333333333	16.3954033333333	0.355829999999997	1.27972160893716	Up	0.000280705159334157	0.00194080673201525
V7B1K4	PHAVU_008G058500g	HMA domain-containing protein OS=Phaseolus vulgaris OX=3885 GN=PHAVU_008G058500g PE=4 SV=1	26	3	4	3	174	20.1	7.14	4.14	14.7080733333333	14.1783066666667	0.529766666666667	1.44369568146811	Up	0.000281711172230956	0.00194409576379034
V7AZ19	PHAVU_009G161600g	Alpha-mannosidase OS=Phaseolus vulgaris OX=3885 GN=PHAVU_009G161600g PE=3 SV=1	14	7	15	5	730	83	8	29.65	17.22965	16.67439	0.555260000000001	1.46943342816297	Up	0.000281717979861316	0.00194409576379034
V7B5H7	PHAVU_008G052100g	Phospholipase A(1) LCAT3 OS=Phaseolus vulgaris OX=3885 GN=PHAVU_008G052100g PE=4 SV=1	18	8	13	8	446	50.3	6.43	22.87	17.7321033333333	18.3272666666667	-0.595163333333332	0.661969506713294	Down	0.000282229266374506	0.00194576919931909
V7AE72	PHAVU_011G023200g	V-type proton ATPase subunit S1/VOA1 transmembrane domain-containing protein OS=Phaseolus vulgaris OX=3885 GN=PHAVU_011G023200g PE=4 SV=1	8	2	2	2	314	34.1	5.1	6.67	14.40212	15.2725066666667	-0.870386666666667	0.54700022567211	Down	0.000283350328848192	0.00195163942010662
V7C5E3	PHAVU_004G104600g	Uncharacterized protein OS=Phaseolus vulgaris OX=3885 GN=PHAVU_004G104600g PE=3 SV=1	50	17	40	15	359	40.7	5.4	81.87	20.4583666666667	19.66207	0.796296666666667	1.73663752962507	Up	0.000284584073472764	0.00195729695983275
V7BBV9	PHAVU_007G065200g	Carbohydrate kinase PfkB domain-containing protein OS=Phaseolus vulgaris OX=3885 GN=PHAVU_007G065200g PE=3 SV=1	14	5	9	4	341	36.4	6.19	19.57	16.30376	17.4578	-1.15404	0.449365104086597	Down	0.000284982402102596	0.00195729695983275
V7AFE7	PHAVU_011G024500g	Uncharacterized protein OS=Phaseolus vulgaris OX=3885 GN=PHAVU_011G024500g PE=4 SV=1	63	95	185	95	1357	153.7	4.78	506.88	22.4287433333333	21.37794	1.05080333333333	2.07168309821489	Up	0.000285244548194521	0.00195729695983275
V7AEH4	PHAVU_011G057400g	BHLH domain-containing protein OS=Phaseolus vulgaris OX=3885 GN=PHAVU_011G057400g PE=4 SV=1	6	2	2	1	416	46	5.97	5.45	12.4770633333333	13.9897733333333	-1.51271	0.350452300547429	Down	0.000285300240429482	0.00195729695983275
V7C6C7	PHAVU_004G172600g	Caffeoyl-CoA O-methyltransferase OS=Phaseolus vulgaris OX=3885 GN=PHAVU_004G172600g PE=3 SV=1	28	8	14	8	257	28.9	6.58	18.33	17.1206966666667	17.6640666666667	-0.543369999999999	0.686166215813754	Down	0.000285665695445875	0.00195729695983275
V7AX28	PHAVU_009G074700g	Pectin methylesterase CGR3 OS=Phaseolus vulgaris OX=3885 GN=PHAVU_009G074700g PE=4 SV=1	8	3	3	3	260	28.8	9.44	4.11	15.5876033333333	16.38779	-0.800186666666665	0.574274868716834	Down	0.000285794016651915	0.00195729695983275
V7B6G2	PHAVU_008G082200g	EGF-like calcium-binding domain-containing protein OS=Phaseolus vulgaris OX=3885 GN=PHAVU_008G082200g PE=3 SV=1	23	10	12	10	619	68.6	5.45	28.73	17.5785266666667	17.89603	-0.317503333333331	0.80245737526886	Down	0.000286176715335037	0.00195806544641808
V7BBB5	PHAVU_007G026400g	Ubiquitin receptor RAD23 OS=Phaseolus vulgaris OX=3885 GN=PHAVU_007G026400g PE=3 SV=1	44	11	27	5	402	42.1	4.84	87.2	18.4788266666667	17.8861533333333	0.592673333333334	1.5080385757476	Up	0.000286605772190124	0.00195914937193985
V7BRF4	PHAVU_006G221100g	Pentacotripeptide-repeat region of PRORP domain-containing protein OS=Phaseolus vulgaris OX=3885 GN=PHAVU_006G221100g PE=4 SV=1	1	1	1	1	828	91.3	8.46	1.89	13.5267166666667	14.5435466666667	-1.01683	0.494201056511209	Down	0.000289340731771316	0.00197597882763449
V7ADW1	PHAVU_011G038300g	Polyprenol reductase OS=Phaseolus vulgaris OX=3885 GN=PHAVU_011G038300g PE=3 SV=1	7	2	2	2	340	39.1	8.27	2.32	14.77971	14.0566433333333	0.723066666666666	1.65068709320326	Up	0.000291174334159813	0.00198425448555345
V7C7M6	PHAVU_004G172500g	IST1-like protein OS=Phaseolus vulgaris OX=3885 GN=PHAVU_004G172500g PE=3 SV=1	7	6	6	6	1052	115.4	5.83	4.55	15.8747766666667	15.30436	0.570416666666667	1.48495237976831	Up	0.000291922484083165	0.00198425448555345
V7B7C7	PHAVU_008G139900g	Uncharacterized protein OS=Phaseolus vulgaris OX=3885 GN=PHAVU_008G139900g PE=4 SV=1	16	1	1	1	69	7.5	9.82	2.21	15.54287	14.2518633333333	1.29100666666667	2.44698738972034	Up	0.000292034394282534	0.00198425448555345
V7BT15	PHAVU_006G186600g	DUF3700 domain-containing protein OS=Phaseolus vulgaris OX=3885 GN=PHAVU_006G186600g PE=4 SV=1	16	4	4	4	255	28.1	5.45	9.53	15.7527766666667	16.4732233333333	-0.720446666666666	0.606909510438162	Down	0.000292325346040565	0.00198425448555345
V7BT77	PHAVU_005G050300g	Protein kinase domain-containing protein OS=Phaseolus vulgaris OX=3885 GN=PHAVU_005G050300g PE=4 SV=1	11	11	13	8	1220	135.5	5.86	29.26	18.2814666666667	17.7361033333333	0.545363333333334	1.45938783526781	Up	0.000292341282667314	0.00198425448555345
V7BUX8	PHAVU_006G203800g	Uncharacterized protein OS=Phaseolus vulgaris OX=3885 GN=PHAVU_006G203800g PE=3 SV=1	22	9	15	9	571	63.9	9.19	29.46	16.7241933333333	17.93258	-1.20838666666667	0.432752282286064	Down	0.000292458104111631	0.00198425448555345
V7BG91	PHAVU_007G108800g	ADF-H domain-containing protein OS=Phaseolus vulgaris OX=3885 GN=PHAVU_007G108800g PE=3 SV=1	25	2	2	2	147	16.7	6.34	6.11	13.87238	14.5422033333333	-0.669823333333333	0.628583656389573	Down	0.000292471271734429	0.00198425448555345
V7BUE4	PHAVU_006G187500g	DUF3700 domain-containing protein OS=Phaseolus vulgaris OX=3885 GN=PHAVU_006G187500g PE=4 SV=1	21	5	10	2	251	27.3	7.11	22.56	18.2819566666667	17.6948233333333	0.587133333333334	1.50225875871518	Up	0.000292761455416694	0.00198436346045079
V7CSX2	PHAVU_001G057100g	glucan endo-1,3-beta-D-glucosidase OS=Phaseolus vulgaris OX=3885 GN=PHAVU_001G057100g PE=3 SV=1	20	7	13	6	483	53.2	6.32	22.11	17.2421533333333	16.8276866666667	0.414466666666669	1.33280587633567	Up	0.000293917655531389	0.00199033667763492
V7BZT6	PHAVU_005G167900g	Kinesin-like protein OS=Phaseolus vulgaris OX=3885 GN=PHAVU_005G167900g PE=3 SV=1	5	3	3	3	707	79	6.47	5.67	14.8409066666667	15.97817	-1.13726333333333	0.454621136895385	Down	0.000295745789136928	0.00200084464258151
V7CWS6	PHAVU_001G092900g	Peroxidase OS=Phaseolus vulgaris OX=3885 GN=PHAVU_001G092900g PE=3 SV=1	58	11	23	11	328	35.3	5.15	71.39	18.92495	18.0634133333333	0.86153666666667	1.8169726035441	Up	0.000296265807194201	0.0020024912962454
V7ANI2	PHAVU_010G112800g	ATP-dependent RNA helicase OS=Phaseolus vulgaris OX=3885 GN=PHAVU_010G112800g PE=3 SV=1	12	7	9	7	691	77.3	9.47	14.7	16.0980666666667	16.72556	-0.62749333333333	0.647300115614595	Down	0.00029696601057634	0.00200355133868648
V7CNZ3	PHAVU_002G279300g	Calcium-dependent protein kinase SK5 OS=Phaseolus vulgaris OX=3885 GN=PHAVU_002G279300g PE=4 SV=1	37	15	25	13	505	56.9	5.43	54.4	18.73349	18.4766333333333	0.256856666666664	1.19487248706848	Up	0.000297343163293871	0.00200355133868648
V7CE65	PHAVU_003G178600g	C3HC-type domain-containing protein OS=Phaseolus vulgaris OX=3885 GN=PHAVU_003G178600g PE=4 SV=1	10	5	5	5	655	71.8	6.58	3.9	15.7073233333333	16.5158066666667	-0.808483333333333	0.570981800405302	Down	0.000297449234511418	0.00200355133868648
V7BMZ2	PHAVU_006G000500g	ABC transporter domain-containing protein OS=Phaseolus vulgaris OX=3885 GN=PHAVU_006G000500g PE=4 SV=1	27	16	22	16	712	79.4	6.27	58.31	18.3260033333333	18.55549	-0.229486666666666	0.85293832650341	Down	0.00029752972635557	0.00200355133868648
V7AI70	PHAVU_011G139700g	Trafficking protein particle complex subunit OS=Phaseolus vulgaris OX=3885 GN=PHAVU_011G139700g PE=3 SV=1	44	8	11	8	186	20.9	4.51	26.04	18.4722	18.3161433333333	0.156056666666668	1.11423741535613	Up	0.00029842666728923	0.00200683265005732
V7CJ65	PHAVU_002G134200g	Extra-large guanine nucleotide-binding protein 3 OS=Phaseolus vulgaris OX=3885 GN=PHAVU_002G134200g PE=4 SV=1	4	2	2	2	861	97.3	6.27	2.47	14.7488966666667	13.9744033333333	0.774493333333334	1.7105891962231	Up	0.000298571455188801	0.00200683265005732
V7BDW4	PHAVU_007G045400g	GH10 domain-containing protein OS=Phaseolus vulgaris OX=3885 GN=PHAVU_007G045400g PE=3 SV=1	3	2	2	2	579	64.8	7.4	2.65	15.12351	13.8464466666667	1.27706333333333	2.42345170641078	Up	0.00029903986205323	0.00200811647625541
V7ASP6	PHAVU_009G063200g	RRM domain-containing protein OS=Phaseolus vulgaris OX=3885 GN=PHAVU_009G063200g PE=4 SV=1	10	4	5	4	420	46.2	6.93	7.72	15.1917733333333	16.0118266666667	-0.820053333333334	0.56642100289439	Down	0.000299568214336095	0.00200980009599536
V7CED6	PHAVU_003G186000g	UDP-glucose 6-dehydrogenase OS=Phaseolus vulgaris OX=3885 GN=PHAVU_003G186000g PE=3 SV=1	29	11	15	5	482	53.4	6.93	41.45	15.9100033333333	16.6434166666667	-0.733413333333335	0.60147916402936	Down	0.000301194303114656	0.00201797740099267
V7ARQ9	PHAVU_009G0378001g	Uncharacterized protein (Fragment) OS=Phaseolus vulgaris OX=3885 GN=PHAVU_009G0378001g PE=4 SV=1	40	4	8	4	150	16	5.49	25.57	17.5095566666667	16.5330566666667	0.976500000000001	1.96768597788747	Up	0.00030139951719554	0.00201797740099267
V7ATI6	PHAVU_010G136800g	ADP-ribosyl cyclase/cyclic ADP-ribose hydrolase OS=Phaseolus vulgaris OX=3885 GN=PHAVU_010G136800g PE=4 SV=1	6	7	7	7	1512	172.3	7.5	14.25	16.16334	15.4600466666667	0.703293333333335	1.62821739081382	Up	0.000301677928937201	0.00201797740099267
V7BFX8	PHAVU_007G069500g	Remorin C-terminal domain-containing protein OS=Phaseolus vulgaris OX=3885 GN=PHAVU_007G069500g PE=3 SV=1	22	5	7	1	198	22	6.71	19.18	14.91581	13.84932	1.06649	2.0943317664431	Up	0.000301902130857171	0.00201797740099267
V7B1U2	PHAVU_009G241700g	60S ribosomal protein L27 OS=Phaseolus vulgaris OX=3885 GN=PHAVU_009G241700g PE=3 SV=1	38	6	16	2	135	15.6	10.37	40.96	18.47991	18.8466	-0.366689999999998	0.775559837349424	Down	0.000302344796915291	0.0020190719417618
V7CYG6	PHAVU_001G112400g	Spermidine hydroxycinnamoyl transferase OS=Phaseolus vulgaris OX=3885 GN=PHAVU_001G112400g PE=4 SV=1	24	11	18	11	460	51.6	8.34	35.88	18.2503166666667	18.6810266666667	-0.430710000000001	0.741896582555086	Down	0.000304182341973228	0.00202947094335871
V7CY37	PHAVU_001G200900g	60S ribosomal protein L21-1 OS=Phaseolus vulgaris OX=3885 GN=PHAVU_001G200900g PE=3 SV=1	44	6	25	1	164	18.7	10.52	69.47	18.6919433333333	19.0347633333333	-0.34282	0.788498546117323	Down	0.000305324084975264	0.00203503684625897
V7BHN8	PHAVU_007G153000g	CASP-like protein OS=Phaseolus vulgaris OX=3885 GN=PHAVU_007G153000g PE=3 SV=1	12	2	2	2	194	20.4	7.28	4.69	15.7327533333333	14.458	1.27475333333333	2.41957445317243	Up	0.000305578816395012	0.00203503684625897
V7AMB9	PHAVU_010G046100g	Elongator complex protein 4 OS=Phaseolus vulgaris OX=3885 GN=PHAVU_010G046100g PE=3 SV=1	8	2	3	2	360	39.3	8.43	9.17	15.3033733333333	15.8264533333333	-0.52308	0.695884606809387	Down	0.000305888443335585	0.00203522650855358
V7CZ04	PHAVU_001G227000g	Uncharacterized protein OS=Phaseolus vulgaris OX=3885 GN=PHAVU_001G227000g PE=4 SV=1	16	16	21	8	1130	124.9	7.4	37.11	17.55509	17.2467833333333	0.308306666666667	1.23825347238183	Up	0.000306674688728782	0.00203858408788581
V7B3P4	PHAVU_008G113700g	glutathione transferase OS=Phaseolus vulgaris OX=3885 GN=PHAVU_008G113700g PE=3 SV=1	30	7	12	6	225	25.7	5.71	21.97	16.96607	17.75302	-0.786950000000001	0.579568061902565	Down	0.000307146213516508	0.00203984535747339
V7BC32	PHAVU_007G072100g	60S ribosomal protein L36 OS=Phaseolus vulgaris OX=3885 GN=PHAVU_007G072100g PE=3 SV=1	45	6	9	6	110	12.4	11.31	20.72	17.1399766666667	17.7333266666667	-0.593350000000001	0.662802063859338	Down	0.000307727099881929	0.00204182995054563
V7B953	PHAVU_008G253500g	Protein kinase domain-containing protein OS=Phaseolus vulgaris OX=3885 GN=PHAVU_008G253500g PE=3 SV=1	9	3	3	2	314	35.6	8.63	7.61	15.26232	16.0155133333333	-0.753193333333336	0.593288887773643	Down	0.000308596655331337	0.00204572453108384
V7C492	PHAVU_004G178300g	Terpene cyclase/mutase family member OS=Phaseolus vulgaris OX=3885 GN=PHAVU_004G178300g PE=3 SV=1	21	13	15	13	757	86.1	6.71	20.05	16.56132	17.26446	-0.703139999999998	0.614233881702986	Down	0.00030892858644045	0.00204605126920624
V7CYA3	PHAVU_001G137800g	Brix domain-containing protein OS=Phaseolus vulgaris OX=3885 GN=PHAVU_001G137800g PE=3 SV=1	12	3	3	2	319	36.8	9.47	4.96	16.3305133333333	16.75584	-0.425326666666667	0.74467009825059	Down	0.000309693087977075	0.00204923972931083
V7BMN9	PHAVU_006G109000g	chitinase OS=Phaseolus vulgaris OX=3885 GN=PHAVU_006G109000g PE=3 SV=1	6	2	2	1	300	32.6	9.16	3.37	14.7659433333333	13.2810266666667	1.48491666666667	2.79901004936054	Up	0.000310433697470284	0.00205226441642684
V7BSB6	PHAVU_005G023700g	Methyltransferase OS=Phaseolus vulgaris OX=3885 GN=PHAVU_005G023700g PE=3 SV=1	28	7	9	7	344	39	6.04	18.24	16.0718833333333	17.53456	-1.46267666666667	0.362819357046573	Down	0.000310768577957857	0.00205260377357384
V7B6X6	PHAVU_008G208700g	Steroid 5-alpha reductase C-terminal domain-containing protein OS=Phaseolus vulgaris OX=3885 GN=PHAVU_008G208700g PE=3 SV=1	21	6	9	6	309	35.9	9.61	17.86	16.19415	16.84429	-0.65014	0.63721847459276	Down	0.00031113588960838	0.00205260717421903
V7C4X0	PHAVU_004G090900g	Cell division cycle 5-like protein OS=Phaseolus vulgaris OX=3885 GN=PHAVU_004G090900g PE=3 SV=1	12	10	15	5	969	109.2	5.45	31.03	17.91909	18.1156833333333	-0.196593333333333	0.872608641902989	Down	0.000311336189707486	0.00205260717421903
V7BT52	PHAVU_006G153000g	Peptidase A1 domain-containing protein OS=Phaseolus vulgaris OX=3885 GN=PHAVU_006G153000g PE=3 SV=1	32	11	31	5	434	46.3	8.78	73.98	19.2248866666667	18.7914766666667	0.433409999999999	1.35042170740469	Up	0.000311772445687587	0.00205303698010233
V7B4Z7	PHAVU_008G149600g	Amino acid transporter transmembrane domain-containing protein OS=Phaseolus vulgaris OX=3885 GN=PHAVU_008G149600g PE=3 SV=1	7	3	5	2	448	50.2	8.75	11.93	17.2927333333333	16.69223	0.600503333333332	1.5162454681489	Up	0.000312065843545234	0.00205303698010233
V7BZS1	PHAVU_005G166000g	TauD/TfdA-like domain-containing protein OS=Phaseolus vulgaris OX=3885 GN=PHAVU_005G166000g PE=4 SV=1	29	8	10	8	320	35.5	6.37	23.88	17.9155333333333	17.57608	0.339453333333331	1.26527706375872	Up	0.000312625604818363	0.00205303698010233
V7AU42	PHAVU_010G152700g	Molybdate transporter 2 OS=Phaseolus vulgaris OX=3885 GN=PHAVU_010G152700g PE=4 SV=1	7	4	7	4	470	49.7	8.59	12.65	17.9157966666667	17.45275	0.463046666666667	1.37844974078689	Up	0.000312802559005803	0.00205303698010233
V7AWT7	PHAVU_009G182100g	Alpha-N-acetylglucosaminidase OS=Phaseolus vulgaris OX=3885 GN=PHAVU_009G182100g PE=4 SV=1	18	13	21	11	777	89.7	5.86	41.78	18.6753633333333	18.32088	0.354483333333334	1.27852762523967	Up	0.000313099690704243	0.00205303698010233
V7ATN3	PHAVU_009G062300g	Serpin domain-containing protein OS=Phaseolus vulgaris OX=3885 GN=PHAVU_009G062300g PE=3 SV=1	44	15	38	15	424	46.8	8.05	64.9	18.80065	19.10584	-0.30519	0.809335621674584	Down	0.000313103028875946	0.00205303698010233
V7CV03	PHAVU_001G113100g	PUM-HD domain-containing protein (Fragment) OS=Phaseolus vulgaris OX=3885 GN=PHAVU_001G113100g PE=4 SV=1	14	3	3	3	260	29.8	6.7	9.22	16.2513666666667	15.6441133333333	0.607253333333333	1.52335621343504	Up	0.000314259579984586	0.00205856187958426
V7CU53	PHAVU_001G087100g	GRAM domain-containing protein OS=Phaseolus vulgaris OX=3885 GN=PHAVU_001G087100g PE=3 SV=1	10	3	6	3	285	30.9	8	15.97	17.46144	18.0861333333333	-0.624693333333333	0.648557623413367	Down	0.000314697177789175	0.00205856187958426
V7AIS3	PHAVU_011G059300g	RRM domain-containing protein OS=Phaseolus vulgaris OX=3885 GN=PHAVU_011G059300g PE=4 SV=1	7	3	3	2	401	44.3	5.15	3.93	15.43341	15.8487566666667	-0.415346666666666	0.74983929334282	Down	0.000314798729202897	0.00205856187958426
V7AEC3	PHAVU_011G048600g	Globin family profile domain-containing protein OS=Phaseolus vulgaris OX=3885 GN=PHAVU_011G048600g PE=3 SV=1	58	8	22	7	157	17.6	6.95	38.92	17.4597533333333	18.2045333333333	-0.744780000000002	0.59675886575728	Down	0.00031518035970705	0.00205919731400662
V7CT70	PHAVU_002G332800g	Tryptophan synthase beta chain-like PALP domain-containing protein OS=Phaseolus vulgaris OX=3885 GN=PHAVU_002G332800g PE=3 SV=1	19	6	11	6	384	41.6	7.31	18.58	17.3691066666667	16.57149	0.797616666666666	1.73822720069	Up	0.000316138671712557	0.00206359589226979
V7BQT4	PHAVU_006G083600g	Late embryogenesis abundant protein LEA-2 subgroup domain-containing protein OS=Phaseolus vulgaris OX=3885 GN=PHAVU_006G083600g PE=4 SV=1	15	2	2	2	242	27.3	9.73	6.68	14.8086866666667	13.74789	1.06079666666667	2.08608315393287	Up	0.000316590949904783	0.00206468638410876
V7APV4	PHAVU_010G144200g	Acid phosphatase OS=Phaseolus vulgaris OX=3885 GN=PHAVU_010G144200g PE=4 SV=1	39	10	25	10	270	30.6	8.34	65.97	18.9239266666667	20.0899066666667	-1.16598	0.445661426084881	Down	0.000317605725051549	0.0020693365861085
V7ADB8	PHAVU_011G023300g	biotin synthase OS=Phaseolus vulgaris OX=3885 GN=PHAVU_011G023300g PE=3 SV=1	13	3	3	3	280	31.2	5.68	8.87	15.50869	16.18039	-0.6717	0.627766522448234	Down	0.000317875712633326	0.0020693365861085
V7AUA3	PHAVU_009G104000g	PCI domain-containing protein OS=Phaseolus vulgaris OX=3885 GN=PHAVU_009G104000g PE=3 SV=1	64	19	55	19	422	47	6.48	143.76	20.0815366666667	19.8990433333333	0.18249333333333	1.13484348128331	Up	0.00032026920669532	0.00208304473249544
V7CWH7	PHAVU_001G056300g	Molybdate transporter 1 OS=Phaseolus vulgaris OX=3885 GN=PHAVU_001G056300g PE=4 SV=1	6	3	3	3	487	51.8	9.29	3.17	16.4112866666667	13.6921833333333	2.71910333333333	6.58463437115069	Up	0.000321751818428759	0.00208663969059873
V7CFT3	PHAVU_002G036800g	Uncharacterized protein OS=Phaseolus vulgaris OX=3885 GN=PHAVU_002G036800g PE=4 SV=1	10	2	4	2	249	28.3	6.32	2.16	15.8679	15.0111	0.8568	1.81101688838265	Up	0.000321826290465564	0.00208663969059873
V7C5R2	PHAVU_003G043500g	CobW C-terminal domain-containing protein OS=Phaseolus vulgaris OX=3885 GN=PHAVU_003G043500g PE=3 SV=1	7	2	2	2	364	41.1	5.14	7.96	13.40072	14.1569133333333	-0.756193333333334	0.592056460038997	Down	0.000321915745655618	0.00208663969059873
V7B3X4	PHAVU_008G097200g	Beta-glucosidase OS=Phaseolus vulgaris OX=3885 GN=PHAVU_008G097200g PE=3 SV=1	7	4	5	3	527	59.8	5.86	6.36	15.5867733333333	16.2567233333333	-0.66995	0.62852847002029	Down	0.000322155664502733	0.00208663969059873
V7ASM1	PHAVU_009G057700g	CNNM transmembrane domain-containing protein OS=Phaseolus vulgaris OX=3885 GN=PHAVU_009G057700g PE=4 SV=1	6	2	2	2	489	53.2	6.84	5.41	15.1108666666667	14.4642033333333	0.646663333333333	1.56554321542114	Up	0.000322270643070067	0.00208663969059873
Q8H6U1	CNGC-C	Cyclic nucleotide-gated channel C (Fragment) OS=Phaseolus vulgaris OX=3885 GN=CNGC-C PE=2 SV=1	2	1	1	1	566	65.4	9.09	4.11	13.6674133333333	13.00055	0.666863333333334	1.5876174595556	Up	0.000322589478259558	0.00208663969059873
V7B6L4	PHAVU_008G206200g	RRM domain-containing protein OS=Phaseolus vulgaris OX=3885 GN=PHAVU_008G206200g PE=4 SV=1	22	11	19	10	494	53.7	5.35	45.57	18.82709	19.44171	-0.614620000000002	0.65310189527137	Down	0.000323000025853393	0.00208663969059873
V7C6F5	PHAVU_003G057400g	Protein IQ-DOMAIN 1 OS=Phaseolus vulgaris OX=3885 GN=PHAVU_003G057400g PE=4 SV=1	4	1	1	1	285	32.3	10.64	2.08	13.5151766666667	12.86632	0.648856666666667	1.56792512533355	Up	0.000323127931090092	0.00208663969059873
V7CLA7	PHAVU_002G086900g	Phytocyanin domain-containing protein OS=Phaseolus vulgaris OX=3885 GN=PHAVU_002G086900g PE=4 SV=1	6	1	2	1	205	20.9	4.88	9.39	16.2755966666667	16.86697	-0.591373333333333	0.663710805238059	Down	0.000325258115934099	0.00209852361964968
V7BJX8	PHAVU_007G191800g	Dolichyl-diphosphooligosaccharide--protein glycosyltransferase subunit 2 OS=Phaseolus vulgaris OX=3885 GN=PHAVU_007G191800g PE=3 SV=1	24	13	27	9	686	75.1	7.06	59.72	18.1727866666667	18.7380033333333	-0.565216666666668	0.675853907875219	Down	0.000327725857637299	0.00211256231828709
V7B2Y0	PHAVU_008G011900g	Uncharacterized protein OS=Phaseolus vulgaris OX=3885 GN=PHAVU_008G011900g PE=3 SV=1	29	16	26	14	617	69	6.68	70.11	18.68593	18.00102	0.684909999999999	1.60760169094595	Up	0.000328525825194831	0.00211456392652722
V7C3K4	PHAVU_004G155700g	PCI domain-containing protein OS=Phaseolus vulgaris OX=3885 GN=PHAVU_004G155700g PE=3 SV=1	36	14	28	3	386	44.2	5.69	70.14	17.2566666666667	17.00828	0.248386666666669	1.18787799480217	Up	0.000328620585349237	0.00211456392652722
V7CGT1	PHAVU_003G290500g	GB1/RHD3-type G domain-containing protein OS=Phaseolus vulgaris OX=3885 GN=PHAVU_003G290500g PE=3 SV=1	35	35	56	35	1062	120.4	7.42	142.68	20.54609	20.1857833333333	0.360306666666666	1.28369873815973	Up	0.000329360009291476	0.00211743970449466
V7CKI1	PHAVU_002G099400g	Uncharacterized protein OS=Phaseolus vulgaris OX=3885 GN=PHAVU_002G099400g PE=3 SV=1	39	9	18	6	226	25.4	8.57	32.3	19.1439733333333	18.8078133333333	0.33616	1.26239202810495	Up	0.000331561005962773	0.00212868917493984
V7BL67	PHAVU_007G267000g	Expp1 protein OS=Phaseolus vulgaris OX=3885 GN=PHAVU_007G267000g PE=4 SV=1	31	6	12	4	243	26.8	8.43	41.83	18.1581533333333	17.72336	0.434793333333332	1.35171718510752	Up	0.000331707989905152	0.00212868917493984
V7ATL7	PHAVU_009G086000g	Rieske domain-containing protein OS=Phaseolus vulgaris OX=3885 GN=PHAVU_009G086000g PE=4 SV=1	14	6	10	6	576	64.9	8.7	20.56	17.4039066666667	17.1957333333333	0.208173333333335	1.1552245712629	Up	0.000331991998688642	0.00212868917493984
V7CJ90	PHAVU_002G034000g	Phosphotransferase OS=Phaseolus vulgaris OX=3885 GN=PHAVU_002G034000g PE=3 SV=1	12	4	6	4	498	54.2	7.99	9.28	15.4475433333333	15.0161433333333	0.4314	1.34854157502522	Up	0.00033284317858296	0.00213225820332925
V7AKF4	PHAVU_010G016800g	NADP-dependent oxidoreductase domain-containing protein OS=Phaseolus vulgaris OX=3885 GN=PHAVU_010G016800g PE=3 SV=1	63	20	42	1	311	34.7	5.71	95.77	16.52639	15.8520933333333	0.674296666666665	1.5958185999057	Up	0.000333942469250926	0.00213740896101455
V7AZS8	PHAVU_009G239000g	Plasma membrane ATPase OS=Phaseolus vulgaris OX=3885 GN=PHAVU_009G239000g PE=3 SV=1	45	39	131	15	955	104.9	7.02	339.86	21.5037666666667	20.86701	0.636756666666667	1.55482980301359	Up	0.000334900253771217	0.00214164570410763
V7ACY7	PHAVU_011G010400g	Ancestral coatomer element 1 Sec16/Sec31 domain-containing protein OS=Phaseolus vulgaris OX=3885 GN=PHAVU_011G010400g PE=3 SV=1	31	28	55	28	1117	121.3	5.36	144.82	20.42203	20.1911633333333	0.230866666666664	1.17353971517005	Up	0.000337070482760604	0.00215362155754988
V7C624	PHAVU_004G154800g	Protein kinase domain-containing protein OS=Phaseolus vulgaris OX=3885 GN=PHAVU_004G154800g PE=4 SV=1	1	1	1	1	704	77.8	6.16	2.46	14.6273566666667	13.8551	0.772256666666667	1.70793925743037	Up	0.000338494562683147	0.00216081317395353
V7CNH9	PHAVU_002G258500g	Glycoside hydrolase family 5 domain-containing protein OS=Phaseolus vulgaris OX=3885 GN=PHAVU_002G258500g PE=3 SV=1	11	6	6	4	565	62.4	7.12	12.57	15.8991866666667	16.2490066666667	-0.349819999999999	0.784681993809655	Down	0.000339016738600209	0.00216223979799728
V7CQR5	PHAVU_002G258400g	Glycoside hydrolase family 5 domain-containing protein OS=Phaseolus vulgaris OX=3885 GN=PHAVU_002G258400g PE=3 SV=1	21	12	20	10	573	63.7	6.95	41.68	19.17487	18.0618833333333	1.11298666666667	2.16292953716139	Up	0.000339474787325367	0.00216325526888058
V7B371	PHAVU_009G248200g	Histone-arginine methyltransferase 1.3 OS=Phaseolus vulgaris OX=3885 GN=PHAVU_009G248200g PE=4 SV=1	23	10	17	5	539	60.2	5.53	53.86	16.65127	17.0733666666667	-0.422096666666665	0.746339182092756	Down	0.000340480240804822	0.00216566338452179
V7CT62	PHAVU_002G292500g	Plectin/S10 N-terminal domain-containing protein OS=Phaseolus vulgaris OX=3885 GN=PHAVU_002G292500g PE=3 SV=1	32	6	20	1	179	19.7	9.64	42.38	16.2181566666667	16.7789633333333	-0.560806666666668	0.677923004727521	Down	0.000340887816379624	0.00216566338452179
V7CRS3	PHAVU_001G019300g	Calmodulin-binding protein OS=Phaseolus vulgaris OX=3885 GN=PHAVU_001G019300g PE=4 SV=1	5	1	1	1	276	31.2	9.38	3.56	12.70889	11.22024	1.48865	2.80626256594456	Up	0.000340945831912124	0.00216566338452179
V7AF37	PHAVU_011G073500g	Isovaleryl-CoA dehydrogenase OS=Phaseolus vulgaris OX=3885 GN=PHAVU_011G073500g PE=3 SV=1	44	13	35	13	410	44.6	7.08	92.51	19.7185	19.0625233333333	0.655976666666664	1.57568228769878	Up	0.000341049351893196	0.00216566338452179
V7BRW0	PHAVU_006G113700g	Peptidase A1 domain-containing protein OS=Phaseolus vulgaris OX=3885 GN=PHAVU_006G113700g PE=3 SV=1	23	10	13	10	534	57.4	8.91	32.53	18.6811933333333	18.2685133333333	0.412679999999998	1.33115632056842	Up	0.000342550662972614	0.00217329031486306
V7C009	PHAVU_004G0542001g	Uncharacterized protein (Fragment) OS=Phaseolus vulgaris OX=3885 GN=PHAVU_004G0542001g PE=4 SV=1	7	1	2	1	97	10.9	9.09	3.26	15.34297	13.9980533333333	1.34491666666667	2.54015523571992	Up	0.000343602471653964	0.00217805454667517
V7BJY0	PHAVU_007G2328001g	C2 domain-containing protein (Fragment) OS=Phaseolus vulgaris OX=3885 GN=PHAVU_007G2328001g PE=4 SV=1	4	3	3	3	643	71.9	5.21	5.15	14.91756	15.4479833333333	-0.530423333333333	0.692351545934952	Down	0.000344497207094413	0.00218158684158738
V7AXG6	PHAVU_009G116600g	chitinase OS=Phaseolus vulgaris OX=3885 GN=PHAVU_009G116600g PE=4 SV=1	75	16	97	5	327	35.3	8.03	223.3	19.9974866666667	20.82334	-0.825853333333331	0.564148418036285	Down	0.000345265859105554	0.00218158684158738
V7CM99	PHAVU_002G157200g	Glutathione peroxidase OS=Phaseolus vulgaris OX=3885 GN=PHAVU_002G157200g PE=3 SV=1	52	7	17	6	170	19.1	5.1	30.15	17.9594933333333	17.2927733333333	0.666720000000002	1.58745973585629	Up	0.000345338463182746	0.00218158684158738
V7BD95	PHAVU_007G080700g	Sphingomyelin synthase-like domain-containing protein OS=Phaseolus vulgaris OX=3885 GN=PHAVU_007G080700g PE=3 SV=1	3	1	1	1	425	47.8	9.41	3.51	13.81692	13.62982	0.187099999999999	1.13847293927083	Up	0.000345910679586464	0.00218158684158738
V7ANJ2	PHAVU_011G209500g	Annexin OS=Phaseolus vulgaris OX=3885 GN=PHAVU_011G209500g PE=3 SV=1	26	6	7	6	321	36.1	5.73	12.1	16.6161466666667	16.9507533333333	-0.334606666666669	0.793000309072386	Down	0.000345993689172758	0.00218158684158738
V7CL42	PHAVU_002G122300g	AP-4 complex subunit epsilon OS=Phaseolus vulgaris OX=3885 GN=PHAVU_002G122300g PE=3 SV=1	31	24	33	24	974	106.6	5.8	66.92	19.0378666666667	18.8274966666667	0.210369999999998	1.15698487135533	Up	0.000346152013935413	0.00218158684158738
V7CWM6	PHAVU_001G060300g	Pericentrin/AKAP-450 centrosomal targeting domain-containing protein OS=Phaseolus vulgaris OX=3885 GN=PHAVU_001G060300g PE=4 SV=1	3	7	8	7	3081	347.7	4.87	9.7	16.25546	16.9103	-0.65484	0.63514592730092	Down	0.000346269274897624	0.00218158684158738
V7C321	PHAVU_004G073700g	valine--tRNA ligase OS=Phaseolus vulgaris OX=3885 GN=PHAVU_004G073700g PE=4 SV=1	11	8	10	7	820	93.9	5.85	23.52	18.1548766666667	18.43378	-0.278903333333332	0.824217309147147	Down	0.000347155414604069	0.00218526786636422
V7CCJ3	PHAVU_003G133900g	U1-type domain-containing protein OS=Phaseolus vulgaris OX=3885 GN=PHAVU_003G133900g PE=4 SV=1	4	1	1	1	315	35.1	9.04	2.73	12.3669466666667	13.59847	-1.23152333333334	0.425867537333072	Down	0.000348246212049046	0.00218857546149362
V7BEP6	PHAVU_007G146300g	UDP-glucuronate decarboxylase OS=Phaseolus vulgaris OX=3885 GN=PHAVU_007G146300g PE=3 SV=1	36	14	20	5	429	47.9	8.81	47.57	17.7455	18.4154833333333	-0.669983333333334	0.628513948096824	Down	0.000348285527233133	0.00218857546149362
V7AWJ1	PHAVU_009G174700g	Ribosomal protein L18e/L15P domain-containing protein OS=Phaseolus vulgaris OX=3885 GN=PHAVU_009G174700g PE=3 SV=1	44	6	16	3	147	16.6	10.49	26.73	16.46142	16.9926933333333	-0.531273333333335	0.691943749784699	Down	0.000349180917419475	0.0021921492023772
V7D0X3	PHAVU_001G223500g	GDSL esterase/lipase OS=Phaseolus vulgaris OX=3885 GN=PHAVU_001G223500g PE=3 SV=1	27	8	12	8	361	39.1	8.5	22.15	17.80217	17.3170166666667	0.485153333333333	1.39973462507982	Up	0.000349459894950032	0.0021921492023772
V7BAL9	PHAVU_008G236000g	H15 domain-containing protein OS=Phaseolus vulgaris OX=3885 GN=PHAVU_008G236000g PE=4 SV=1	48	7	15	3	176	18.8	10.33	42.29	18.9227133333333	18.2251866666667	0.697526666666668	1.62172215358232	Up	0.000350345693878241	0.00219580301124207
V7C499	PHAVU_004G176100g	Cytosine-specific methyltransferase OS=Phaseolus vulgaris OX=3885 GN=PHAVU_004G176100g PE=3 SV=1	6	4	5	4	877	98.9	5.29	9.04	14.7792933333333	15.38349	-0.604196666666667	0.657837580676661	Down	0.000350789008022602	0.002196679609927
V7B9Z8	PHAVU_007G004600g	Pyruvate carboxyltransferase domain-containing protein OS=Phaseolus vulgaris OX=3885 GN=PHAVU_007G004600g PE=3 SV=1	30	10	18	10	435	47.6	7.21	39.22	18.47502	18.0485133333333	0.426506666666668	1.34397533969314	Up	0.000351587573348128	0.0021984804604068
V7AUY2	PHAVU_009G100900g	Plasma membrane ATPase OS=Phaseolus vulgaris OX=3885 GN=PHAVU_009G100900g PE=3 SV=1	40	32	85	9	951	104.4	7.06	220.49	17.27738	17.9182	-0.640819999999998	0.641348315169256	Down	0.000351869874825547	0.0021984804604068
V7BI54	PHAVU_007G252400g	HP domain-containing protein OS=Phaseolus vulgaris OX=3885 GN=PHAVU_007G252400g PE=4 SV=1	40	28	51	22	982	107.8	5.76	126.26	19.9554466666667	19.6598533333333	0.295593333333333	1.22738965873148	Up	0.000351987685261981	0.0021984804604068
U5U069	NA	lactoylglutathione lyase OS=Phaseolus vulgaris OX=3885 PE=2 SV=1	39	8	24	5	280	31.5	5.72	57.89	18.04203	18.73262	-0.69059	0.619600408326777	Down	0.000352670096280311	0.00220070781748004
V7BCK2	PHAVU_007G002500g	ENTH domain-containing protein OS=Phaseolus vulgaris OX=3885 GN=PHAVU_007G002500g PE=4 SV=1	15	10	14	8	858	92.6	6.37	31.05	18.7485733333333	17.5344966666667	1.21407666666667	2.31992258940002	Up	0.00035295231055316	0.00220070781748004
T2DLR6	NA	ADP-ribosylation factor GTPase-activating protein AGD11-like protein OS=Phaseolus vulgaris OX=3885 PE=2 SV=1	36	5	8	5	165	18.7	7.05	12.17	16.9697466666667	16.3270633333333	0.642683333333331	1.56123026285724	Up	0.000353335942038305	0.00220120385922142
V7BER7	PHAVU_007G032500g	PB1 domain-containing protein OS=Phaseolus vulgaris OX=3885 GN=PHAVU_007G032500g PE=4 SV=1	6	4	4	4	727	79.1	6.07	13.08	17.6478166666667	17.14913	0.498686666666668	1.41292674248437	Up	0.000355881399809364	0.00221366306572672
V7CX98	PHAVU_001G182500g	Glycosyltransferase OS=Phaseolus vulgaris OX=3885 GN=PHAVU_001G182500g PE=3 SV=1	11	5	6	3	490	55.2	5.35	19.86	16.5870733333333	17.2625866666667	-0.675513333333335	0.626109400210884	Down	0.000355947480108565	0.00221366306572672
V7CTL4	PHAVU_002G303900g	Uncharacterized protein OS=Phaseolus vulgaris OX=3885 GN=PHAVU_002G303900g PE=4 SV=1	5	2	3	2	496	54.3	6.54	5.98	12.8627066666667	14.4120833333333	-1.54937666666667	0.341657649502719	Down	0.000356323934256252	0.00221410211165752
V7BDJ0	PHAVU_007G111000g	G protein gamma domain-containing protein OS=Phaseolus vulgaris OX=3885 GN=PHAVU_007G111000g PE=4 SV=1	33	2	2	2	106	12	7.31	2.96	15.37601	14.5829866666667	0.793023333333332	1.7327017363111	Up	0.000356923633847053	0.00221568834620214
V7ATW9	PHAVU_009G094200g	Cellulose synthase OS=Phaseolus vulgaris OX=3885 GN=PHAVU_009G094200g PE=3 SV=1	8	6	6	3	1084	122.2	6.76	8.78	15.90467	16.8025566666667	-0.897886666666668	0.536672300735269	Down	0.000357205719252837	0.00221568834620214
V7CPT6	PHAVU_002G302000g	SH3 domain-containing protein OS=Phaseolus vulgaris OX=3885 GN=PHAVU_002G302000g PE=4 SV=1	21	23	31	23	1183	128.4	5.57	61.22	19.22671	19.0425166666667	0.184193333333337	1.13618151251421	Up	0.000357587969397522	0.00221568834620214
V7CP90	PHAVU_002G213400g	fructose-bisphosphatase OS=Phaseolus vulgaris OX=3885 GN=PHAVU_002G213400g PE=3 SV=1	39	12	15	12	399	44	6.62	26.9	17.9440933333333	17.69187	0.25222333333333	1.19104121169293	Up	0.000358007774150558	0.00221568834620214
V7BLS0	PHAVU_006G080700g	Cation efflux protein cytoplasmic domain-containing protein OS=Phaseolus vulgaris OX=3885 GN=PHAVU_006G080700g PE=4 SV=1	7	2	2	2	413	46.1	5.69	1.7	13.843	14.2900833333333	-0.447083333333333	0.733524300834861	Down	0.000358109595946471	0.00221568834620214
V7CIX5	PHAVU_002G054100g	Glycosyltransferase OS=Phaseolus vulgaris OX=3885 GN=PHAVU_002G054100g PE=3 SV=1	36	14	22	14	475	53	6.54	46.98	18.45276	17.8503266666667	0.602433333333334	1.51827521937403	Up	0.000359195126679614	0.00222050685058388
V7ACT9	PHAVU_011G000200g	Cytochrome P450 OS=Phaseolus vulgaris OX=3885 GN=PHAVU_011G000200g PE=3 SV=1	28	12	14	12	525	59.9	9.14	32.48	17.0227466666667	18.3633433333333	-1.34059666666667	0.394857317929664	Down	0.000359513951675829	0.00222056695933655
V7C605	PHAVU_003G047100g	Glycosyltransferase OS=Phaseolus vulgaris OX=3885 GN=PHAVU_003G047100g PE=3 SV=1	18	7	8	7	474	52.9	5.97	18.3	15.6948366666667	17.1657	-1.47086333333333	0.360766345534021	Down	0.000359939462358964	0.00222056695933655
V7AVK3	PHAVU_009G118900g	Uncharacterized protein OS=Phaseolus vulgaris OX=3885 GN=PHAVU_009G118900g PE=3 SV=1	22	4	8	4	278	29.7	9.11	16.88	17.6602733333333	16.77632	0.883953333333334	1.84542529061307	Up	0.000360349047349949	0.00222056695933655
V7B9P1	PHAVU_008G269000g	Ribonucloprotein OS=Phaseolus vulgaris OX=3885 GN=PHAVU_008G269000g PE=3 SV=1	32	3	10	3	128	13.9	7.12	24.37	17.95973	18.4199733333333	-0.460243333333334	0.726863651271246	Down	0.000360543830249247	0.00222056695933655
V7CTY3	PHAVU_001G021900g	Protein WEAK CHLOROPLAST MOVEMENT UNDER BLUE LIGHT 1 OS=Phaseolus vulgaris OX=3885 GN=PHAVU_001G021900g PE=3 SV=1	9	7	7	7	1044	115	5.1	14.46	15.7992233333333	15.15644	0.642783333333334	1.56133848284331	Up	0.000361025619434952	0.00222056695933655
V7AV71	PHAVU_009G106100g	AB hydrolase-1 domain-containing protein OS=Phaseolus vulgaris OX=3885 GN=PHAVU_009G106100g PE=4 SV=1	10	5	9	5	426	48.3	8.19	21.29	17.8493533333333	17.07797	0.771383333333333	1.70690567176977	Up	0.00036104535310666	0.00222056695933655
V7BP48	PHAVU_006G034200g	HSF-type DNA-binding domain-containing protein OS=Phaseolus vulgaris OX=3885 GN=PHAVU_006G034200g PE=3 SV=1	2	1	1	1	487	54.5	5.64	1.66	14.05414	13.56297	0.49117	1.40558431750591	Up	0.000362437623369946	0.00222612962293204
V7BSE7	PHAVU_006G168300g	Serine hydroxymethyltransferase OS=Phaseolus vulgaris OX=3885 GN=PHAVU_006G168300g PE=3 SV=1	53	24	71	24	526	57.1	7.53	175.59	20.72375	20.02171	0.702039999999997	1.62680350020935	Up	0.000362564832910191	0.00222612962293204
V7CVR6	PHAVU_001G063300g	Thioredoxin domain-containing protein OS=Phaseolus vulgaris OX=3885 GN=PHAVU_001G063300g PE=4 SV=1	5	2	2	2	261	29.8	6.8	2.58	14.1340466666667	14.6255833333333	-0.491536666666667	0.711267097872962	Down	0.00036342554058165	0.00222821316940289
V7BKZ8	PHAVU_007G263200g	Uncharacterized protein OS=Phaseolus vulgaris OX=3885 GN=PHAVU_007G263200g PE=3 SV=1	23	3	5	3	145	16.9	6.58	8.74	14.9213266666667	14.6526	0.268726666666668	1.20474404228861	Up	0.00036381081057753	0.00222821316940289
V7BM14	PHAVU_006G088900g	Serine/threonine-protein phosphatase OS=Phaseolus vulgaris OX=3885 GN=PHAVU_006G088900g PE=3 SV=1	33	9	12	6	402	45.4	6.71	24.75	16.1136366666667	15.90517	0.208466666666668	1.1554594790685	Up	0.000363921359997708	0.00222821316940289
V7C6Z0	PHAVU_004G148000g	Dihydroorotate dehydrogenase domain-containing protein OS=Phaseolus vulgaris OX=3885 GN=PHAVU_004G148000g PE=4 SV=1	38	16	34	16	425	46.2	6.14	90.43	20.18666	19.8514966666667	0.335163333333334	1.26152022254713	Up	0.000364135402597543	0.00222821316940289
V7CKP5	PHAVU_002G110800g	H15 domain-containing protein OS=Phaseolus vulgaris OX=3885 GN=PHAVU_002G110800g PE=3 SV=1	22	5	10	5	193	21.1	10.36	17.34	18.15816	17.0988133333333	1.05934666666667	2.08398756135897	Up	0.00036487105717543	0.00223082903960552
V7BF15	PHAVU_007G158000g	glutamate N-acetyltransferase (Fragment) OS=Phaseolus vulgaris OX=3885 GN=PHAVU_007G158000g PE=3 SV=1	24	7	19	7	506	53.1	6.84	29.09	17.0296733333333	17.49075	-0.461076666666671	0.7264439195974	Down	0.000365418342879945	0.0022322897756185
V7BKG9	PHAVU_007G248100g	Methyltransferase OS=Phaseolus vulgaris OX=3885 GN=PHAVU_007G248100g PE=3 SV=1	7	4	4	4	605	68.9	7.25	5.16	14.6183466666667	15.0379	-0.419553333333333	0.747656067098019	Down	0.000366457175227583	0.00223377859030777
V7CGY3	PHAVU_002G071200g	Carbonic anhydrase OS=Phaseolus vulgaris OX=3885 GN=PHAVU_002G071200g PE=3 SV=1	60	12	16	10	256	27.9	5.24	41.52	18.0262433333333	17.7362066666667	0.290036666666666	1.22267135197453	Up	0.000366746974475612	0.00223377859030777
V7BLJ3	PHAVU_007G277400g	Uncharacterized protein OS=Phaseolus vulgaris OX=3885 GN=PHAVU_007G277400g PE=4 SV=1	22	8	10	8	324	37	8.48	12.27	17.2294033333333	17.5522133333333	-0.32281	0.799511117405877	Down	0.000366849551971938	0.00223377859030777
V7BBM1	PHAVU_007G054100g	WPP domain-containing protein OS=Phaseolus vulgaris OX=3885 GN=PHAVU_007G054100g PE=4 SV=1	45	17	34	17	530	57.6	4.79	104.18	19.41833	18.9584933333333	0.459836666666668	1.37538609630914	Up	0.000366896359148493	0.00223377859030777
V7CSJ3	PHAVU_002G277300g	MACPF domain-containing protein OS=Phaseolus vulgaris OX=3885 GN=PHAVU_002G277300g PE=4 SV=1	10	5	6	5	587	65.1	9	11.8	16.2700266666667	16.11648	0.153546666666667	1.11230055110978	Up	0.000367370954061804	0.00223478851802806
Q506K1	PIP2;1	Putative aquaporin OS=Phaseolus vulgaris OX=3885 GN=PIP2;1 PE=2 SV=1	25	5	40	1	285	30.4	7.33	100.98	16.5693	16.1387733333333	0.430526666666669	1.34772548438932	Up	0.000368593707889935	0.00224034412377434
V7BL48	PHAVU_006G060300g	DNA damage-inducible protein 1 OS=Phaseolus vulgaris OX=3885 GN=PHAVU_006G060300g PE=3 SV=1	30	9	21	9	404	43.9	5.02	66.33	18.2953	18.0467366666667	0.248563333333333	1.18802346649892	Up	0.00036997103167586	0.00224682910931338
V7CZM8	PHAVU_001G174300g	60S ribosomal protein L4 C-terminal domain-containing protein OS=Phaseolus vulgaris OX=3885 GN=PHAVU_001G174300g PE=3 SV=1	45	16	44	10	402	44.4	10.61	94.36	19.8828533333333	20.2687933333333	-0.385940000000002	0.765280211358767	Down	0.000371069805366521	0.00224937232879937
V7C8P2	PHAVU_003G022200g	Uncharacterized protein OS=Phaseolus vulgaris OX=3885 GN=PHAVU_003G022200g PE=4 SV=1	9	5	5	5	821	89.1	5.53	5.49	15.37184	15.95056	-0.578720000000001	0.669557564422392	Down	0.000371309579370683	0.00224937232879937
V7CLK6	PHAVU_002G209300g	CG-1 domain-containing protein OS=Phaseolus vulgaris OX=3885 GN=PHAVU_002G209300g PE=3 SV=1	16	10	12	10	1086	121.6	5.99	18.68	17.1648366666667	16.71138	0.453456666666668	1.36931718434366	Up	0.000371428911087094	0.00224937232879937
V7CPE9	PHAVU_002G291700g	PLAC8 family protein OS=Phaseolus vulgaris OX=3885 GN=PHAVU_002G291700g PE=4 SV=1	8	1	3	1	212	23	4.97	6.42	15.08063	14.78722	0.29341	1.22553356722586	Up	0.000371815032350356	0.00224937232879937
V7CF77	PHAVU_002G022100g	AB hydrolase-1 domain-containing protein OS=Phaseolus vulgaris OX=3885 GN=PHAVU_002G022100g PE=4 SV=1	14	3	4	3	264	29.9	5.86	11.1	14.4530333333333	14.9074666666667	-0.454433333333332	0.729796767888864	Down	0.000371943455943203	0.00224937232879937
V7BY26	PHAVU_005G113600g	Peroxisome biogenesis protein 22 OS=Phaseolus vulgaris OX=3885 GN=PHAVU_005G113600g PE=4 SV=1	51	11	17	11	278	30.8	7.42	41.8	17.5357633333333	17.99989	-0.464126666666665	0.72490976755153	Down	0.000372377099896361	0.00225011504686958
V7BAU8	PHAVU_007G008700g	Uncharacterized protein OS=Phaseolus vulgaris OX=3885 GN=PHAVU_007G008700g PE=4 SV=1	24	13	15	13	676	75.9	5.01	34.53	17.5544966666667	17.8686433333333	-0.314146666666669	0.804326597667416	Down	0.000373643705456109	0.00225440143135096
V7BZ19	PHAVU_005G142800g	UBC core domain-containing protein (Fragment) OS=Phaseolus vulgaris OX=3885 GN=PHAVU_005G142800g PE=3 SV=1	7	1	3	1	229	26	6.2	7.44	15.27453	14.92937	0.34516	1.27029185460184	Up	0.000373944680490718	0.00225440143135096
V7B8F8	PHAVU_008G254800g	alpha-1,2-Mannosidase OS=Phaseolus vulgaris OX=3885 GN=PHAVU_008G254800g PE=3 SV=1	22	11	16	11	576	65.2	7.27	42.26	17.8157433333333	18.1558466666667	-0.340103333333335	0.78998472701604	Down	0.00037402073754006	0.00225440143135096
V7CLP4	PHAVU_002G208600g	RRM domain-containing protein OS=Phaseolus vulgaris OX=3885 GN=PHAVU_002G208600g PE=4 SV=1	7	2	5	2	268	31.2	11.21	11.51	16.0530066666667	16.57107	-0.51806333333333	0.698308610286673	Down	0.000375587224750169	0.00225967653497168
V7BK60	PHAVU_007G239400g	N-acetyltransferase domain-containing protein OS=Phaseolus vulgaris OX=3885 GN=PHAVU_007G239400g PE=4 SV=1	3	1	2	1	230	25.7	6.39	6.64	15.4579633333333	16.0864166666667	-0.628453333333335	0.646869531610254	Down	0.000375802645897874	0.00225967653497168
V7AEB0	PHAVU_011G026600g	Translocon-associated protein subunit alpha OS=Phaseolus vulgaris OX=3885 GN=PHAVU_011G026600g PE=3 SV=1	23	4	49	4	259	27.9	5.16	98.25	18.4106566666667	18.2894133333333	0.121243333333336	1.08767182843886	Up	0.000375832372994322	0.00225967653497168
V7AE97	PHAVU_011G046100g	Ras-related protein Rab7 OS=Phaseolus vulgaris OX=3885 GN=PHAVU_011G046100g PE=4 SV=1	73	12	33	6	206	23	5.19	89.61	19.7496433333333	19.3947733333333	0.354870000000002	1.27887033818728	Up	0.000376412960827188	0.00226031631408264
V7AVK2	PHAVU_009G060700g	AAA+ ATPase domain-containing protein OS=Phaseolus vulgaris OX=3885 GN=PHAVU_009G060700g PE=3 SV=1	67	21	47	6	398	44.6	8.19	103.3	19.5547733333333	19.3552966666667	0.199476666666666	1.14828174365355	Up	0.000376610563240811	0.00226031631408264
V7C6J0	PHAVU_004G170700g	Fe2OG dioxygenase domain-containing protein OS=Phaseolus vulgaris OX=3885 GN=PHAVU_004G170700g PE=3 SV=1	18	5	5	5	330	37.5	5.96	11.46	16.83426	16.2517766666667	0.582483333333332	1.49742457165021	Up	0.000376875506437041	0.00226031631408264
V7BFX0	PHAVU_007G159700g	UDP-glucuronate decarboxylase OS=Phaseolus vulgaris OX=3885 GN=PHAVU_007G159700g PE=3 SV=1	22	8	12	5	423	47.5	9.06	28.34	16.2895233333333	16.82875	-0.539226666666668	0.688139676364333	Down	0.000378221643924499	0.0022665119870608
V7BZG0	PHAVU_005G120800g	Late embryogenesis abundant protein LEA-2 subgroup domain-containing protein OS=Phaseolus vulgaris OX=3885 GN=PHAVU_005G120800g PE=4 SV=1	7	2	2	2	292	32.6	9.95	2.32	15.5245433333333	15.0172133333333	0.507330000000001	1.42141713892212	Up	0.000379293506481127	0.00227088993022703
V7CJX9	PHAVU_002G153400g	Phospholipase D OS=Phaseolus vulgaris OX=3885 GN=PHAVU_002G153400g PE=3 SV=1	16	8	10	6	850	96	8.05	20.92	15.1174466666667	14.7064433333333	0.411003333333333	1.32961018022999	Up	0.00037957961259493	0.00227088993022703
V7CM78	PHAVU_002G155500g	Thaumatin-like protein OS=Phaseolus vulgaris OX=3885 GN=PHAVU_002G155500g PE=3 SV=1	36	5	29	5	242	26.1	6.67	86.69	19.0019233333333	18.3953133333333	0.60661	1.52267706272994	Up	0.000380559057323368	0.00227434211980902
V7B8Y1	PHAVU_008G247400g	Trans-cinnamate 4-monooxygenase OS=Phaseolus vulgaris OX=3885 GN=PHAVU_008G247400g PE=3 SV=1	53	24	55	18	505	57.7	8.9	136.75	19.9501133333333	20.23521	-0.285096666666668	0.820686617495406	Down	0.000380957398711254	0.00227434211980902
V7BSI2	PHAVU_005G029500g	Translation initiation factor eIF-2B subunit beta OS=Phaseolus vulgaris OX=3885 GN=PHAVU_005G029500g PE=3 SV=1	19	7	8	5	414	44.7	6.35	22.13	16.26668	16.0986633333333	0.168016666666666	1.12351288228645	Up	0.000381204651657176	0.00227434211980902
V7CGU6	PHAVU_002G068000g	Thioredoxin domain-containing protein OS=Phaseolus vulgaris OX=3885 GN=PHAVU_002G068000g PE=4 SV=1	6	1	2	1	128	14.6	8.72	5.05	15.3249566666667	15.8889266666667	-0.563969999999999	0.67643818151544	Down	0.000381613489274459	0.00227434211980902
T2DMZ6	PHAVU_006G183600g	Auxin-repressed protein OS=Phaseolus vulgaris OX=3885 GN=PHAVU_006G183600g PE=2 SV=1	71	5	13	5	116	12.7	9.63	11.53	16.7820566666667	16.3717766666667	0.41028	1.32894371207353	Up	0.000381727541865998	0.00227434211980902
V7AUA0	PHAVU_009G023800g	Protein kinase domain-containing protein OS=Phaseolus vulgaris OX=3885 GN=PHAVU_009G023800g PE=4 SV=1	1	1	1	1	904	98.5	7.17	2.3	14.2962866666667	13.7308233333333	0.565463333333334	1.47986270297112	Up	0.000382111399548595	0.00227475692543773
V7AUX4	PHAVU_009G012300g	Uncharacterized protein OS=Phaseolus vulgaris OX=3885 GN=PHAVU_009G012300g PE=4 SV=1	21	20	27	19	1116	121.3	5.47	64.4	19.4267	18.8469666666667	0.579733333333333	1.49457296735832	Up	0.000383005331367852	0.00227820508937706
B3KYI2	as3	Asparagine synthetase [glutamine-hydrolyzing] OS=Phaseolus vulgaris OX=3885 GN=as3 PE=2 SV=1	9	4	4	3	570	64.6	6.64	2.72	15.6156166666667	15.1453733333333	0.470243333333332	1.38534310842977	Up	0.000383679077578288	0.00228033895122268
V7BH19	PHAVU_007G187300g	NAD-dependent epimerase/dehydratase domain-containing protein OS=Phaseolus vulgaris OX=3885 GN=PHAVU_007G187300g PE=3 SV=1	55	20	38	10	376	42.6	6.54	99.71	20.11856	19.6239166666667	0.494643333333332	1.40897238241408	Up	0.000384176390858841	0.00228142156966952
V7CYK7	PHAVU_001G156200g	tryptophan synthase OS=Phaseolus vulgaris OX=3885 GN=PHAVU_001G156200g PE=3 SV=1	62	9	15	9	270	28.5	5.53	44.02	17.6191833333333	17.2166633333333	0.402520000000003	1.32181475013412	Up	0.000384518552916181	0.00228158180701658
V7AVM1	PHAVU_009G061600g	Cytochrome P450 82C4 OS=Phaseolus vulgaris OX=3885 GN=PHAVU_009G061600g PE=3 SV=1	4	2	2	2	528	59.6	6.96	4.47	15.6716366666667	13.5357933333333	2.13584333333333	4.39493958446255	Up	0.000384898618834737	0.00228196650429538
V7D053	PHAVU_001G190000g	Probable cytosolic iron-sulfur protein assembly protein CIAO1 homolog OS=Phaseolus vulgaris OX=3885 GN=PHAVU_001G190000g PE=3 SV=1	33	8	10	8	341	37.6	4.97	29.4	17.0417466666667	16.8490866666667	0.19266	1.14286896369788	Up	0.000385842942342368	0.00228488212378389
V7BJX9	PHAVU_007G231400g	EF-hand domain-containing protein OS=Phaseolus vulgaris OX=3885 GN=PHAVU_007G231400g PE=4 SV=1	34	22	36	22	801	89.4	6.43	71.13	19.1600666666667	18.5974233333333	0.56264333333333	1.47697287752437	Up	0.000386021665615098	0.00228488212378389
V7CFU2	PHAVU_003G229900g	Uncharacterized protein OS=Phaseolus vulgaris OX=3885 GN=PHAVU_003G229900g PE=4 SV=1	13	5	9	5	516	58.5	5.4	9.21	15.8699633333333	15.24555	0.624413333333333	1.54158381850481	Up	0.000387115193695329	0.00228766646246102
V7BZJ1	PHAVU_004G035500g	Glycosyltransferase OS=Phaseolus vulgaris OX=3885 GN=PHAVU_004G035500g PE=4 SV=1	21	7	11	7	452	51.3	6.07	26.25	18.10403	17.2519366666667	0.852093333333336	1.80511823099131	Up	0.000387124107820797	0.00228766646246102
V7BH61	PHAVU_007G191100g	Rab-GAP TBC domain-containing protein OS=Phaseolus vulgaris OX=3885 GN=PHAVU_007G191100g PE=4 SV=1	6	2	2	2	435	49.4	6.86	2.44	13.9774033333333	13.2153566666667	0.762046666666667	1.69589478526456	Up	0.000388018564265695	0.0022910818815003
V7C7G1	PHAVU_004G165900g	Protein kinase domain-containing protein OS=Phaseolus vulgaris OX=3885 GN=PHAVU_004G165900g PE=3 SV=1	22	7	9	7	437	48.2	4.55	19.65	16.1642233333333	15.61394	0.550283333333333	1.46437325846262	Up	0.000389163564781588	0.00229596988219553
E2JFD6	O6FAD	Omega-6 fatty acid desaturase OS=Phaseolus vulgaris OX=3885 GN=O6FAD PE=2 SV=1	12	4	6	4	383	44.1	8.63	17.26	17.1147133333333	18.2644233333333	-1.14971	0.450715821796514	Down	0.000389878242148112	0.00229784120448509
V7CWK8	PHAVU_001G058800g	C2H2-type domain-containing protein OS=Phaseolus vulgaris OX=3885 GN=PHAVU_001G058800g PE=3 SV=1	15	6	9	6	413	47.1	5.74	13.48	16.7221433333333	17.1868233333333	-0.464680000000001	0.724631787927237	Down	0.000390176328599224	0.00229784120448509
V7CPY7	PHAVU_002G298700g	Dynamin-related protein 5A OS=Phaseolus vulgaris OX=3885 GN=PHAVU_002G298700g PE=3 SV=1	38	24	42	13	610	68.4	7.99	113.17	19.7824866666667	19.9943033333333	-0.211816666666664	0.863449276132051	Down	0.000390481350443905	0.00229784120448509
V7AYQ5	PHAVU_009G229800g	Protein kinase domain-containing protein OS=Phaseolus vulgaris OX=3885 GN=PHAVU_009G229800g PE=3 SV=1	13	3	3	3	356	39.7	5.83	3.17	15.5812933333333	14.8024933333333	0.778799999999999	1.71570319740353	Up	0.000390750452095751	0.00229784120448509
H2FH48	GSTU2-2	glutathione transferase OS=Phaseolus vulgaris OX=3885 GN=GSTU2-2 PE=2 SV=1	48	12	42	11	225	25.6	5.38	108.47	19.69449	20.1505766666667	-0.456086666666668	0.728960897403082	Down	0.000391193842859252	0.00229858135426796
V7CD41	PHAVU_003G150000g	Sialidase domain-containing protein OS=Phaseolus vulgaris OX=3885 GN=PHAVU_003G150000g PE=4 SV=1	6	2	2	2	321	35.9	7.74	6.02	15.9807666666667	15.4267566666667	0.55401	1.46816081251411	Up	0.00039351066840728	0.00230830158353312
V7CET2	PHAVU_003G200700g	Pantothenate kinase 2 OS=Phaseolus vulgaris OX=3885 GN=PHAVU_003G200700g PE=3 SV=1	30	20	28	15	867	96	6.35	77.78	19.1000633333333	18.7852966666667	0.314766666666667	1.24381047016167	Up	0.000393902224435592	0.00230830158353312
V7AKA1	PHAVU_011G104200g	Protein DETOXIFICATION OS=Phaseolus vulgaris OX=3885 GN=PHAVU_011G104200g PE=3 SV=1	11	5	8	5	517	56.1	5.71	13.9	16.4171066666667	17.50241	-1.08530333333334	0.471293165963964	Down	0.000394028846830418	0.00230830158353312
V7CF41	PHAVU_003G241100g	DUS-like FMN-binding domain-containing protein OS=Phaseolus vulgaris OX=3885 GN=PHAVU_003G241100g PE=4 SV=1	5	2	3	2	402	46.1	7.24	4.05	13.2300966666667	13.86181	-0.631713333333334	0.645409476763139	Down	0.000394123602327246	0.00230830158353312
V7BVN9	PHAVU_005G125500g	Fatty acyl-CoA reductase OS=Phaseolus vulgaris OX=3885 GN=PHAVU_005G125500g PE=3 SV=1	8	3	4	3	491	55.5	8.15	7.18	15.8728033333333	16.6854733333333	-0.812670000000001	0.569327226740065	Down	0.00039451576835488	0.00230873051505333
V7AL80	PHAVU_011G134200g	Acetohydroxy-acid reductoisomerase OS=Phaseolus vulgaris OX=3885 GN=PHAVU_011G134200g PE=3 SV=1	20	10	24	6	577	63	7.03	59.97	16.4691033333333	17.3757166666667	-0.906613333333333	0.533435841084141	Down	0.00039491670725339	0.00230921005154062
V7CBV6	PHAVU_003G145400g	NADPH--cytochrome P450 reductase OS=Phaseolus vulgaris OX=3885 GN=PHAVU_003G145400g PE=3 SV=1	25	14	18	13	707	78.4	5.44	50.81	17.7876633333333	18.48132	-0.693656666666666	0.618284752688036	Down	0.000396794568957175	0.00231831790531154
V7BK12	PHAVU_007G235000g	CP-type G domain-containing protein OS=Phaseolus vulgaris OX=3885 GN=PHAVU_007G235000g PE=4 SV=1	14	8	9	8	593	67.1	8.85	15.03	16.1974666666667	16.8613733333333	-0.663906666666666	0.631166847277209	Down	0.000397327433095067	0.00231955910336709
V7CFR7	PHAVU_002G035700g	peptidylprolyl isomerase (Fragment) OS=Phaseolus vulgaris OX=3885 GN=PHAVU_002G035700g PE=4 SV=1	6	3	3	3	494	54.3	5.94	4.09	15.4610533333333	16.15207	-0.691016666666668	0.619417193062604	Down	0.000397748335673384	0.00232014520704241
V7C8D2	PHAVU_003G051700g	Isoflavone synthase OS=Phaseolus vulgaris OX=3885 GN=PHAVU_003G051700g PE=3 SV=1	43	25	82	18	521	59	8.72	218.51	20.67781	21.18888	-0.511069999999997	0.7017018154091	Down	0.000398250163443781	0.00232120203958899
V7AZ08	PHAVU_009G130500g	UDP-sugar pyrophosphorylase OS=Phaseolus vulgaris OX=3885 GN=PHAVU_009G130500g PE=4 SV=1	27	14	25	14	600	66.1	5.69	65.45	19.02067	18.38741	0.63326	1.55106591791893	Up	0.000398768665521446	0.00232202949739637
V7BKT4	PHAVU_006G053400g	Uncharacterized protein OS=Phaseolus vulgaris OX=3885 GN=PHAVU_006G053400g PE=3 SV=1	4	2	2	2	545	61.1	5.29	7.03	16.34244	16.06003	0.282409999999999	1.21622487343926	Up	0.000399033664147132	0.00232202949739637
V7BK63	PHAVU_006G033500g	RRM domain-containing protein OS=Phaseolus vulgaris OX=3885 GN=PHAVU_006G033500g PE=4 SV=1	7	6	11	1	853	93.5	6.4	23.97	17.8522666666667	17.4510966666667	0.401169999999997	1.32057844223525	Up	0.000399554716811957	0.00232319405221025
V7B0I2	PHAVU_008G019800g	Ribosomal protein L7Ae/L30e/S12e/Gadd45 domain-containing protein OS=Phaseolus vulgaris OX=3885 GN=PHAVU_008G019800g PE=3 SV=1	49	7	24	1	112	12.4	9.54	70.29	18.9006566666667	19.26888	-0.368223333333333	0.774735990320788	Down	0.000400863370532491	0.00232893253554149
V7BLW1	PHAVU_006G0865002g	FACT complex subunit (Fragment) OS=Phaseolus vulgaris OX=3885 GN=PHAVU_006G0865002g PE=3 SV=1	6	2	2	2	324	37.2	7.66	5.91	14.9587133333333	16.2963433333333	-1.33763	0.395670112902011	Down	0.000401546299097317	0.0023293292984
V7BEJ1	PHAVU_007G141100g	K Homology domain-containing protein OS=Phaseolus vulgaris OX=3885 GN=PHAVU_007G141100g PE=4 SV=1	47	13	22	13	335	36.1	6.58	53.02	18.4637166666667	18.8974233333333	-0.433706666666666	0.740357165465773	Down	0.000401575212654124	0.0023293292984
V7BPD8	PHAVU_006G159200g	procollagen-proline 4-dioxygenase OS=Phaseolus vulgaris OX=3885 GN=PHAVU_006G159200g PE=3 SV=1	18	5	7	3	297	33.1	6	14.13	17.0148966666667	16.7083466666667	0.306550000000001	1.23674665716199	Up	0.000403259839305373	0.00233722816391641
O24320	PHAVU_010G134900g	Lipoxygenase OS=Phaseolus vulgaris OX=3885 GN=PHAVU_010G134900g PE=2 SV=2	57	45	149	33	865	96.3	7.02	326.97	20.7765533333333	22.2527833333333	-1.47623	0.359426827434734	Down	0.00040463645352652	0.002342947208535
V7BP67	PHAVU_006G153100g	Peptidase A1 domain-containing protein OS=Phaseolus vulgaris OX=3885 GN=PHAVU_006G153100g PE=3 SV=1	31	9	36	2	433	46.2	7.88	95.05	17.64501	18.39062	-0.745610000000003	0.596415641865208	Down	0.000404893902179484	0.002342947208535
V7AES0	PHAVU_011G061800g	Major facilitator superfamily (MFS) profile domain-containing protein OS=Phaseolus vulgaris OX=3885 GN=PHAVU_011G061800g PE=3 SV=1	7	3	4	3	558	60	9.29	10.64	16.4951566666667	16.1088666666667	0.386289999999999	1.30702795668449	Up	0.000406148997832631	0.00234833274385816
V7CFS3	PHAVU_003G227800g	Ras-related protein RABH1b OS=Phaseolus vulgaris OX=3885 GN=PHAVU_003G227800g PE=4 SV=1	52	10	23	5	206	22.9	7.14	51.14	17.2325933333333	17.14322	0.0893733333333344	1.06390794999805	Up	0.000408557607236194	0.00235553803446217
V7AZX4	PHAVU_009G244200g	Isoflavone 2'-hydroxylase OS=Phaseolus vulgaris OX=3885 GN=PHAVU_009G244200g PE=3 SV=1	19	9	15	7	500	57.7	8.31	37.15	16.70486	18.01606	-1.3112	0.40298554621496	Down	0.000408639830724578	0.00235553803446217
V7CUM1	PHAVU_001G041600g	Transmembrane 9 superfamily member OS=Phaseolus vulgaris OX=3885 GN=PHAVU_001G041600g PE=3 SV=1	21	12	18	6	637	73.2	7.62	39.83	16.7642633333333	17.8813733333333	-1.11711	0.461016406871739	Down	0.000408664592869558	0.00235553803446217
V7BSC6	PHAVU_005G024700g	Methyltransferase domain-containing protein OS=Phaseolus vulgaris OX=3885 GN=PHAVU_005G024700g PE=4 SV=1	9	3	3	3	599	66.7	4.83	6.7	14.9444	15.6510433333333	-0.706643333333334	0.612744131361322	Down	0.000408696749728483	0.00235553803446217
V7CLG0	PHAVU_002G199800g	FAD-binding PCMH-type domain-containing protein OS=Phaseolus vulgaris OX=3885 GN=PHAVU_002G199800g PE=3 SV=1	8	4	5	3	536	59.9	7.85	10.06	15.14448	16.2540366666667	-1.10955666666667	0.463436420877025	Down	0.000409589482982718	0.00235814391851181
V7C660	PHAVU_004G127500g	phosphopyruvate hydratase OS=Phaseolus vulgaris OX=3885 GN=PHAVU_004G127500g PE=3 SV=1	67	21	49	17	445	47.9	6.23	133.53	19.5298266666667	18.7989	0.730926666666665	1.659704804924	Up	0.000409986775356133	0.00235814391851181
V7BYF2	PHAVU_004G012400g	Eukaryotic translation initiation factor 3 subunit G OS=Phaseolus vulgaris OX=3885 GN=PHAVU_004G012400g PE=3 SV=1	33	8	13	3	293	32.5	8.22	24.31	15.1578966666667	15.3158866666667	-0.157990000000002	0.896272912038293	Down	0.00041044352156574	0.00235814391851181
V7CM15	PHAVU_002G112900g	S-acyltransferase OS=Phaseolus vulgaris OX=3885 GN=PHAVU_002G112900g PE=3 SV=1	7	2	3	2	350	40.2	8.24	9.01	16.47913	16.0685766666667	0.410553333333333	1.32919551790686	Up	0.000410451904589706	0.00235814391851181
V7BHG7	PHAVU_007G231700g	Ammonium transporter OS=Phaseolus vulgaris OX=3885 GN=PHAVU_007G231700g PE=3 SV=1	10	3	5	3	500	53.7	6.74	14.21	15.8759	15.4030566666667	0.472843333333334	1.38784200082498	Up	0.000411505026679229	0.00236059949255912
V7BQ58	PHAVU_006G102300g	Barwin domain-containing protein OS=Phaseolus vulgaris OX=3885 GN=PHAVU_006G102300g PE=4 SV=1	24	4	5	4	147	16.3	8.12	13.86	15.8743766666667	18.0411333333333	-2.16675666666667	0.222710785679932	Down	0.000411531504297501	0.00236059949255912
V7CV79	PHAVU_001G057200g	Uncharacterized protein OS=Phaseolus vulgaris OX=3885 GN=PHAVU_001G057200g PE=3 SV=1	49	13	21	13	321	33.8	10.15	42.6	18.3009033333333	19.07445	-0.773546666666668	0.584977618748608	Down	0.000412564910233665	0.00236447154063112
V7BBE9	PHAVU_008G226500g	Coronatine-insensitive protein 1 OS=Phaseolus vulgaris OX=3885 GN=PHAVU_008G226500g PE=4 SV=1	15	6	10	4	585	66.3	6.11	26.07	16.8168833333333	16.0082833333333	0.808599999999998	1.75151094085838	Up	0.000413323161518566	0.00236447154063112
V7CH05	PHAVU_003G264300g	VWFA domain-containing protein OS=Phaseolus vulgaris OX=3885 GN=PHAVU_003G264300g PE=3 SV=1	44	13	26	5	402	42.7	4.72	91.56	17.77204	16.7599433333333	1.01209666666667	2.01684004207084	Up	0.000413351816218155	0.00236447154063112
V7C642	PHAVU_003G0500000g	PABS domain-containing protein (Fragment) OS=Phaseolus vulgaris OX=3885 GN=PHAVU_003G0500000g PE=4 SV=1	3	1	1	1	271	30	5.2	3.17	14.25452	14.80795	-0.553430000000001	0.681398180404121	Down	0.000413586916647308	0.00236447154063112
V7BT44	PHAVU_006G152000g	3-dehydrosphinganine reductase OS=Phaseolus vulgaris OX=3885 GN=PHAVU_006G152000g PE=4 SV=1	4	2	2	2	327	35.1	9.03	5.4	16.8962133333333	16.5873066666667	0.308906666666665	1.23876855462466	Up	0.000413839679787213	0.00236447154063112
V7ACQ3	PHAVU_011G002200g	Patellin-3 OS=Phaseolus vulgaris OX=3885 GN=PHAVU_011G002200g PE=3 SV=1	44	22	35	20	478	54.8	5.2	96.97	20.00046	19.6330433333333	0.367416666666667	1.29004077524454	Up	0.000417720410818808	0.00238476187217457
V7C7P8	PHAVU_003G023500g	nicotinate-nucleotide diphosphorylase (carboxylating) OS=Phaseolus vulgaris OX=3885 GN=PHAVU_003G023500g PE=3 SV=1	6	3	3	3	373	40.7	6.76	7.15	15.74002	15.46781	0.272209999999999	1.20765636625034	Up	0.000418549840144421	0.0023876140999255
V7C9Z1	PHAVU_003G059500g	Mitogen-activated protein kinase OS=Phaseolus vulgaris OX=3885 GN=PHAVU_003G059500g PE=3 SV=1	40	12	25	9	394	45	5.92	56.62	19.1524833333333	18.73985	0.412633333333332	1.33111326252646	Up	0.000419999591500517	0.00239399767155295
V7C611	PHAVU_004G122700g	Enoyl reductase (ER) domain-containing protein OS=Phaseolus vulgaris OX=3885 GN=PHAVU_004G122700g PE=3 SV=1	34	10	17	10	364	39.2	6.52	35.15	18.7584233333333	18.1158233333333	0.642600000000002	1.56114008526546	Up	0.000420401472965191	0.00239440303917783
V7AWD8	PHAVU_009G086800g	Transmembrane 9 superfamily member OS=Phaseolus vulgaris OX=3885 GN=PHAVU_009G086800g PE=3 SV=1	25	14	25	9	636	73	7.77	50.77	18.7981566666667	19.47942	-0.681263333333334	0.623618947176302	Down	0.000420796648646245	0.0023947696065646
V7AW12	PHAVU_009G160000g	Thioesterase domain-containing protein OS=Phaseolus vulgaris OX=3885 GN=PHAVU_009G160000g PE=3 SV=1	12	2	8	2	154	16.4	8.97	6.17	17.7202766666667	17.2702833333333	0.449993333333335	1.36603394432263	Up	0.000422504282594464	0.00240259898012673
V7AI20	PHAVU_011G1647001g	Protein kinase domain-containing protein (Fragment) OS=Phaseolus vulgaris OX=3885 GN=PHAVU_011G1647001g PE=4 SV=1	8	4	4	3	647	72.1	7.28	9.48	15.72835	15.29019	0.438160000000002	1.35487522962474	Up	0.000423569173426712	0.00240676392969856
V7AFM1	PHAVU_011G086900g	Cyclin-dependent kinases regulatory subunit OS=Phaseolus vulgaris OX=3885 GN=PHAVU_011G086900g PE=3 SV=1	20	2	2	2	88	10.6	9.09	4.93	16.0838833333333	16.5217466666667	-0.437863333333333	0.738227131870032	Down	0.000424981081261487	0.00241289258607992
V5N8I6	NA	Alpha-galactosidase OS=Phaseolus vulgaris OX=3885 PE=2 SV=1	25	9	17	8	420	46	5.44	33.44	17.92821	18.3782066666667	-0.449996666666667	0.732044539352887	Down	0.00042543557233121	0.00241358002202635
V7ANU4	PHAVU_010G001200g	LIMR family protein OS=Phaseolus vulgaris OX=3885 GN=PHAVU_010G001200g PE=4 SV=1	4	2	3	1	508	56.3	8.84	9.72	15.2177566666667	14.8507133333333	0.367043333333333	1.2897069882005	Up	0.000426963623220538	0.00242035212881243
V7CST2	PHAVU_002G321200g	Nucleoporin Nup133/Nup155-like N-terminal domain-containing protein OS=Phaseolus vulgaris OX=3885 GN=PHAVU_002G321200g PE=3 SV=1	26	26	37	26	1486	162.9	6.25	88.55	18.95976	19.2888066666667	-0.329046666666667	0.79606234823827	Down	0.000428388011672003	0.00242652646048015
V7BTC2	PHAVU_006G196200g	4-hydroxy-4-methyl-2-oxoglutarate aldolase (Fragment) OS=Phaseolus vulgaris OX=3885 GN=PHAVU_006G196200g PE=3 SV=1	24	6	8	5	268	29.6	9.11	22.68	17.9891633333333	17.5830866666667	0.406076666666667	1.32507743149014	Up	0.000429300779328002	0.00242865369049044
V7B0N0	PHAVU_008G024100g	Amino acid transporter transmembrane domain-containing protein OS=Phaseolus vulgaris OX=3885 GN=PHAVU_008G024100g PE=3 SV=1	6	2	2	2	466	50.3	7.46	5.66	13.78156	14.63847	-0.856909999999999	0.552133866410159	Down	0.000429434552262434	0.00242865369049044
V7CZB7	PHAVU_001G241200g	Uncharacterized protein OS=Phaseolus vulgaris OX=3885 GN=PHAVU_001G241200g PE=3 SV=1	25	7	38	5	289	30.8	8.38	78.65	19.55918	18.92794	0.631240000000002	1.54889570132069	Up	0.000430766278495021	0.00243428344264282
V7B3T8	PHAVU_008G039000g	Pectinesterase OS=Phaseolus vulgaris OX=3885 GN=PHAVU_008G039000g PE=4 SV=1	19	4	9	4	316	35.4	6.62	16.99	16.9666733333333	16.4860866666667	0.480586666666667	1.39531094909975	Up	0.000432069307897165	0.00243829591399286
V7B7P2	PHAVU_008G235900g	CCAAT-binding factor domain-containing protein OS=Phaseolus vulgaris OX=3885 GN=PHAVU_008G235900g PE=3 SV=1	7	3	5	3	606	67.2	8.21	10.62	13.9516866666667	14.6680633333333	-0.716376666666665	0.608624085700074	Down	0.00043248211650299	0.00243829591399286
V7CQP6	PHAVU_002G222200g	Uncharacterized protein OS=Phaseolus vulgaris OX=3885 GN=PHAVU_002G222200g PE=4 SV=1	2	1	1	1	414	46.5	5.1	2.08	13.4339966666667	14.1155533333333	-0.681556666666667	0.623492163882669	Down	0.000432674407314514	0.00243829591399286
V7CU66	PHAVU_001G029800g	Pre-mRNA-processing protein 40A OS=Phaseolus vulgaris OX=3885 GN=PHAVU_001G029800g PE=4 SV=1	12	8	8	8	887	100.6	6.14	18.78	16.5557466666667	16.8928433333333	-0.337096666666664	0.791632821348568	Down	0.000432823628882556	0.00243829591399286
V7AKY9	PHAVU_011G188500g	SUN domain-containing protein OS=Phaseolus vulgaris OX=3885 GN=PHAVU_011G188500g PE=4 SV=1	29	8	12	8	465	50.6	8.4	30.8	18.1186766666667	17.5823033333333	0.536373333333334	1.45032209134593	Up	0.000433209830272882	0.00243857384241477
V7D180	PHAVU_001G220900g	Tr-type G domain-containing protein OS=Phaseolus vulgaris OX=3885 GN=PHAVU_001G220900g PE=3 SV=1	4	2	2	2	719	77.2	8.28	7.52	14.5629	15.3085866666667	-0.745686666666666	0.59638394841442	Down	0.000435785553383828	0.00245116676064144
V7CYY9	PHAVU_001G126200g	Peroxisomal nicotinamide adenine dinucleotide carrier OS=Phaseolus vulgaris OX=3885 GN=PHAVU_001G126200g PE=3 SV=1	9	3	6	3	364	39.4	9.83	15.97	16.59227	16.0384033333333	0.553866666666664	1.46801495637406	Up	0.000436952882345847	0.00245582446840186
V7CUK1	PHAVU_001G039700g	SHSP domain-containing protein OS=Phaseolus vulgaris OX=3885 GN=PHAVU_001G039700g PE=3 SV=1	27	4	8	2	158	17.8	6.8	19.19	15.05141	15.9456766666667	-0.894266666666669	0.538020605876168	Down	0.000437481465868907	0.00245688776681538
V7BUA3	PHAVU_005G082800g	Beta-glucosidase 18-like OS=Phaseolus vulgaris OX=3885 GN=PHAVU_005G082800g PE=3 SV=1	17	8	11	6	530	60.2	6.58	22.84	17.8153966666667	17.4611933333333	0.354203333333334	1.27827951112835	Up	0.000437886593616483	0.00245725662882924
V7CFB4	PHAVU_003G2541001g	Major facilitator superfamily (MFS) profile domain-containing protein (Fragment) OS=Phaseolus vulgaris OX=3885 GN=PHAVU_003G2541001g PE=4 SV=1	9	1	1	1	117	12.5	5.87	2.43	14.8694733333333	14.1843533333333	0.68512	1.6078357119394	Up	0.000438624951320789	0.0024594934334711
V7BUZ9	PHAVU_006G205500g	Glycosyltransferase OS=Phaseolus vulgaris OX=3885 GN=PHAVU_006G205500g PE=3 SV=1	9	4	4	3	490	54.9	5.43	12.78	16.8898	16.0777966666667	0.812003333333333	1.75564765162175	Up	0.000440784455951359	0.00246968937819805
V7BJJ4	PHAVU_007G219100g	HMA domain-containing protein OS=Phaseolus vulgaris OX=3885 GN=PHAVU_007G219100g PE=4 SV=1	21	7	9	7	318	35.8	8.72	26.09	18.64841	17.83431	0.814099999999996	1.75820098680569	Up	0.000445069495633523	0.0024917695892429
V7C9I0	PHAVU_003G077700g	RRM domain-containing protein OS=Phaseolus vulgaris OX=3885 GN=PHAVU_003G077700g PE=4 SV=1	23	9	12	6	398	44.3	6.55	32.58	18.0021333333333	18.3768133333333	-0.374680000000001	0.771276468327618	Down	0.000445551670383251	0.00249254137705128
V7AHX1	PHAVU_011G160300g	26S proteasome non-ATPase regulatory subunit 5 OS=Phaseolus vulgaris OX=3885 GN=PHAVU_011G160300g PE=4 SV=1	20	9	11	9	522	57	5.33	25.51	17.3679033333333	17.12259	0.245313333333335	1.18535018459061	Up	0.000447337764756087	0.00250060083325816
V7CGQ8	PHAVU_003G259300g	DUF1640 domain-containing protein OS=Phaseolus vulgaris OX=3885 GN=PHAVU_003G259300g PE=4 SV=1	12	3	4	3	235	26.3	8.92	10.95	16.5656266666667	16.2903866666667	0.27524	1.21019539492091	Up	0.000448821685153313	0.00250621658725796
V7CUH0	PHAVU_002G331600g	RING-type domain-containing protein OS=Phaseolus vulgaris OX=3885 GN=PHAVU_002G331600g PE=3 SV=1	7	6	6	6	1078	116.5	8.15	14.25	16.5928833333333	16.80324	-0.210356666666666	0.864323524674672	Down	0.000449034799512858	0.00250621658725796
V7CAX6	PHAVU_003G188800g	ribulose-phosphate 3-epimerase OS=Phaseolus vulgaris OX=3885 GN=PHAVU_003G188800g PE=3 SV=1	19	3	5	3	280	29.9	7.85	10.01	14.6703766666667	13.9362233333333	0.734153333333333	1.66342098000805	Up	0.000451245357587871	0.00251438667956883
V7BXN9	PHAVU_005G062800g	60S ribosomal protein L18a-like protein OS=Phaseolus vulgaris OX=3885 GN=PHAVU_005G062800g PE=4 SV=1	5	1	1	1	164	17.6	6.98	2	14.9575933333333	13.9652133333333	0.992379999999999	1.98946428513337	Up	0.000451309001368497	0.00251438667956883
V7BZX6	PHAVU_005G169700g	Uncharacterized protein OS=Phaseolus vulgaris OX=3885 GN=PHAVU_005G169700g PE=4 SV=1	14	6	6	6	464	52.5	7.62	17.16	16.0283666666667	16.7597566666667	-0.731390000000001	0.602323310992576	Down	0.000451646857650207	0.00251438667956883
V7CVC6	PHAVU_001G051700g	DEAD-box ATP-dependent RNA helicase 56 OS=Phaseolus vulgaris OX=3885 GN=PHAVU_001G051700g PE=4 SV=1	48	16	23	5	426	48	5.86	41.6	16.1195366666667	16.38528	-0.265743333333337	0.831770063574874	Down	0.000451887977637664	0.00251438667956883
V7BM92	PHAVU_007G260200g	Nudix hydrolase domain-containing protein OS=Phaseolus vulgaris OX=3885 GN=PHAVU_007G260200g PE=4 SV=1	6	1	1	1	218	24.1	6.33	3.68	14.5444333333333	13.7106633333333	0.833769999999999	1.78233682214193	Up	0.000453808056967736	0.00252286002426189
V7B6V4	PHAVU_008G206600g	Argonaute 4 OS=Phaseolus vulgaris OX=3885 GN=PHAVU_008G206600g PE=3 SV=1	22	20	30	4	904	100.9	8.98	49.74	16.1682066666667	17.17494	-1.00673333333333	0.497671841697994	Down	0.00045410783417782	0.00252286002426189
V7BVG6	PHAVU_005G118100g	Uncharacterized protein OS=Phaseolus vulgaris OX=3885 GN=PHAVU_005G118100g PE=3 SV=1	23	9	17	3	418	46.3	6.35	42.98	15.6183633333333	16.1152766666667	-0.496913333333334	0.708621265807668	Down	0.000455894003332848	0.00253006221069127
V7CP66	PHAVU_002G280200g	Calnexin OS=Phaseolus vulgaris OX=3885 GN=PHAVU_002G280200g PE=3 SV=1	48	27	78	6	541	61.4	4.94	183.49	18.1309566666667	18.45376	-0.322803333333333	0.79951481194026	Down	0.000456103216597887	0.00253006221069127
V7BJ61	PHAVU_006G007600g	Cobalamin-independent methionine synthase MetE C-terminal/archaeal domain-containing protein OS=Phaseolus vulgaris OX=3885 GN=PHAVU_006G007600g PE=4 SV=1	16	6	19	3	412	46.9	8.87	57.72	16.4214466666667	16.9278666666667	-0.506419999999999	0.703967143428782	Down	0.000456698479001571	0.00253142441768176
V7BVA9	PHAVU_005G112800g	Gnk2-homologous domain-containing protein OS=Phaseolus vulgaris OX=3885 GN=PHAVU_005G112800g PE=4 SV=1	62	15	36	15	253	28.4	6.52	89.56	18.7058533333333	19.7366166666667	-1.03076333333333	0.4894511105389	Down	0.000457680495744646	0.00253338247311132
V7AR02	PHAVU_009G009900g	Prostaglandin E synthase 2 OS=Phaseolus vulgaris OX=3885 GN=PHAVU_009G009900g PE=3 SV=1	16	4	4	3	305	34.4	8.98	7.1	14.9006	15.6468633333333	-0.746263333333333	0.596145612515925	Down	0.000457751661117504	0.00253338247311132
V7AEV7	PHAVU_011G065300g	Osmotin-like protein OS=Phaseolus vulgaris OX=3885 GN=PHAVU_011G065300g PE=3 SV=1	20	4	7	1	248	26.4	7.18	17.52	16.62403	17.0821866666667	-0.458156666666667	0.727915723612829	Down	0.000461162956233448	0.00254998126435985
V7CB92	PHAVU_003G200200g	Peroxisomal membrane protein PEX14 OS=Phaseolus vulgaris OX=3885 GN=PHAVU_003G200200g PE=3 SV=1	15	6	8	4	498	54.4	5.97	27.78	18.0102433333333	17.1699633333333	0.84028	1.79039759066999	Up	0.000461919767315212	0.00254998126435985
V7ASC6	PHAVU_009G026300g	GrpE protein homolog OS=Phaseolus vulgaris OX=3885 GN=PHAVU_009G026300g PE=3 SV=1	3	1	1	1	303	34.4	9.45	2.96	15.61477	15.94308	-0.32831	0.796468936135948	Down	0.000462075278104321	0.00254998126435985
V7BPR0	PHAVU_006G090700g	ACB domain-containing protein OS=Phaseolus vulgaris OX=3885 GN=PHAVU_006G090700g PE=3 SV=1	25	14	18	14	670	72.5	5.31	34.07	17.9707633333333	18.1543633333333	-0.183599999999998	0.880503107021492	Down	0.000462159886564459	0.00254998126435985
V7BPH4	PHAVU_006G083300g	STI1 domain-containing protein OS=Phaseolus vulgaris OX=3885 GN=PHAVU_006G083300g PE=4 SV=1	42	12	21	12	300	33	4.79	55.34	19.1654633333333	18.08664	1.07882333333334	2.11231256951349	Up	0.000463992204642489	0.00255591415738951
V7CXD0	PHAVU_001G118600g	Cytochrome P450 OS=Phaseolus vulgaris OX=3885 GN=PHAVU_001G118600g PE=3 SV=1	3	2	2	1	529	60.5	8.07	4.01	14.4716233333333	13.48797	0.983653333333333	1.97746660819462	Up	0.000464239044960426	0.00255591415738951
V7AQF3	PHAVU_010G139400g	DEAD-box ATP-dependent RNA helicase 20 OS=Phaseolus vulgaris OX=3885 GN=PHAVU_010G139400g PE=3 SV=1	33	16	23	15	507	56.2	8.65	49.3	18.82708	19.0195733333333	-0.192493333333335	0.875092038519727	Down	0.000464376144020635	0.00255591415738951
V7AQU4	PHAVU_009G004600g	Plectin/S10 N-terminal domain-containing protein OS=Phaseolus vulgaris OX=3885 GN=PHAVU_009G004600g PE=3 SV=1	33	6	21	1	180	19.8	9.67	44.59	16.6367133333333	17.2321733333333	-0.595459999999999	0.661833397493257	Down	0.000464647469419062	0.00255591415738951
V7C8D1	PHAVU_003G044700g	CYTH domain-containing protein OS=Phaseolus vulgaris OX=3885 GN=PHAVU_003G044700g PE=4 SV=1	9	4	5	2	662	74.3	7.55	8.91	13.1932533333333	13.8939833333333	-0.700729999999998	0.61526080750087	Down	0.00046520327367984	0.00255702847241334
V7CZ62	PHAVU_001G169900g	Eukaryotic translation initiation factor 3 subunit A OS=Phaseolus vulgaris OX=3885 GN=PHAVU_001G169900g PE=3 SV=1	46	38	65	38	954	111.7	9.23	162.83	20.0354433333333	20.18086	-0.145416666666666	0.904118220268949	Down	0.000466194613033721	0.00256053323501602
V7B9G5	PHAVU_008G260700g	Uncharacterized protein OS=Phaseolus vulgaris OX=3885 GN=PHAVU_008G260700g PE=3 SV=1	3	1	1	1	371	43.3	8.65	2.49	12.7837	13.91262	-1.12892	0.457257899808876	Down	0.000467582940097951	0.00256260083256375
V7CJJ9	PHAVU_002G041900g	Nucleotide-diphospho-sugar transferase domain-containing protein OS=Phaseolus vulgaris OX=3885 GN=PHAVU_002G041900g PE=4 SV=1	24	5	8	5	259	30.1	6.32	11.11	16.67673	17.1056366666667	-0.42890666666667	0.742824514869674	Down	0.000468689218538971	0.00256260083256375
V7CWZ1	PHAVU_001G099300g	t-SNARE coiled-coil homology domain-containing protein OS=Phaseolus vulgaris OX=3885 GN=PHAVU_001G099300g PE=3 SV=1	32	5	9	5	266	29.4	5.54	17.9	18.27003	17.79618	0.473850000000002	1.38881073072185	Up	0.000468816439029076	0.00256260083256375
V7BYY8	PHAVU_005G139800g	Protein kinase domain-containing protein OS=Phaseolus vulgaris OX=3885 GN=PHAVU_005G139800g PE=4 SV=1	17	11	15	7	837	92.4	6.4	23.34	17.0631933333333	16.62936	0.433833333333332	1.350818022904	Up	0.000469225873597353	0.00256260083256375
V7CGX5	PHAVU_003G294800g	RRM domain-containing protein OS=Phaseolus vulgaris OX=3885 GN=PHAVU_003G294800g PE=4 SV=1	27	7	7	7	363	39.3	7.4	14.88	16.3345166666667	16.9059833333333	-0.571466666666669	0.672932326895092	Down	0.000469342931884761	0.00256260083256375
V7BY02	PHAVU_005G182100g	NAD-dependent epimerase/dehydratase domain-containing protein OS=Phaseolus vulgaris OX=3885 GN=PHAVU_005G182100g PE=3 SV=1	36	12	23	12	337	37	7.06	53.4	18.061	18.78194	-0.720940000000002	0.606702011626995	Down	0.00046945604956077	0.00256260083256375
V7BBF7	PHAVU_007G053900g	RNA methyltransferase OS=Phaseolus vulgaris OX=3885 GN=PHAVU_007G053900g PE=3 SV=1	4	1	1	1	342	38.3	6.47	4.81	13.2060133333333	13.77926	-0.573246666666668	0.672102573637689	Down	0.000469698461139009	0.00256260083256375
V7CCT3	PHAVU_003G173800g	40S ribosomal protein S11 N-terminal domain-containing protein OS=Phaseolus vulgaris OX=3885 GN=PHAVU_003G173800g PE=3 SV=1	50	9	12	2	159	17.8	10.65	22.8	17.8092166666667	18.25603	-0.446813333333331	0.733661592562786	Down	0.000469719952931043	0.00256260083256375
V7CLE1	PHAVU_002G197800g	Stress up-regulated Nod 19 protein OS=Phaseolus vulgaris OX=3885 GN=PHAVU_002G197800g PE=4 SV=1	26	9	13	9	425	47.3	6.57	20.99	17.06848	17.61345	-0.544969999999999	0.685405654951584	Down	0.000469757052743762	0.00256260083256375
V7CBE1	PHAVU_003G209500g	Nop domain-containing protein OS=Phaseolus vulgaris OX=3885 GN=PHAVU_003G209500g PE=3 SV=1	39	19	38	19	553	61.4	8.63	92.46	19.1999066666667	20.0093933333333	-0.809486666666668	0.570584844781032	Down	0.00047143039041898	0.00256979261765286
V7CL64	PHAVU_002G086400g	Peroxisomal adenine nucleotide carrier 1-like protein OS=Phaseolus vulgaris OX=3885 GN=PHAVU_002G086400g PE=3 SV=1	13	4	7	4	318	34.8	9.73	16.26	16.4272066666667	16.1595733333333	0.267633333333333	1.20383138382699	Up	0.000473352935813573	0.00257833100252405
V7AFS9	PHAVU_011G092700g	Vesicle-fusing ATPase OS=Phaseolus vulgaris OX=3885 GN=PHAVU_011G092700g PE=3 SV=1	26	10	18	1	435	48.5	8.15	31.91	14.9962133333333	14.7142633333333	0.28195	1.21583714474845	Up	0.000474490813859991	0.00258258571543795
V7CAP1	PHAVU_003G081500g	Calcium permeable stress-gated cation channel 1 OS=Phaseolus vulgaris OX=3885 GN=PHAVU_003G081500g PE=3 SV=1	9	5	5	5	774	88.1	8.75	16.58	17.2276833333333	16.8681433333333	0.359540000000003	1.2830167453955	Up	0.000477362623582568	0.0025960110121618
V7AE59	PHAVU_011G042200g	Nop domain-containing protein OS=Phaseolus vulgaris OX=3885 GN=PHAVU_011G042200g PE=3 SV=1	31	12	20	12	556	61.4	8.91	48.15	17.55023	18.4041433333333	-0.853913333333335	0.553281912716979	Down	0.000477674632987915	0.0025960110121618
V7CTV4	PHAVU_001G008500g	60S acidic ribosomal protein P1 OS=Phaseolus vulgaris OX=3885 GN=PHAVU_001G008500g PE=3 SV=1	48	2	6	1	114	11.5	4.41	13.98	14.66955	13.9663233333333	0.703226666666666	1.62814215293261	Up	0.000478285391426387	0.00259738030647833
V7AIQ2	PHAVU_011G178400g	Glutathione S-transferase OS=Phaseolus vulgaris OX=3885 GN=PHAVU_011G178400g PE=3 SV=1	36	14	30	14	219	25.4	5.43	71.66	19.9457466666667	20.36444	-0.41869333333333	0.748101882659259	Down	0.000479540977248607	0.00260224672736332
V7C3Y9	PHAVU_004G165200g	HAUS augmin-like complex subunit 1 OS=Phaseolus vulgaris OX=3885 GN=PHAVU_004G165200g PE=3 SV=1	3	1	1	1	281	31.7	6.34	2.13	13.8753733333333	14.3524266666667	-0.477053333333332	0.718443528468778	Down	0.000481086765622789	0.00260808143602354
V7C2L3	PHAVU_004G061900g	Major facilitator superfamily (MFS) profile domain-containing protein OS=Phaseolus vulgaris OX=3885 GN=PHAVU_004G061900g PE=3 SV=1	3	2	3	2	547	57.2	9.55	6.69	17.49421	16.6966	0.797609999999999	1.73821916839333	Up	0.000481675843225607	0.00260808143602354
V7B9I5	PHAVU_008G285800g	Uncharacterized protein OS=Phaseolus vulgaris OX=3885 GN=PHAVU_008G285800g PE=4 SV=1	1	1	1	1	1222	137.3	7.3	2.2	11.9486766666667	12.9707466666667	-1.02207	0.49240932901848	Down	0.000481960158556357	0.00260808143602354
V7BDA8	PHAVU_007G105500g	Amino acid transporter transmembrane domain-containing protein OS=Phaseolus vulgaris OX=3885 GN=PHAVU_007G105500g PE=3 SV=1	3	2	2	2	461	50.4	8.72	2.38	15.9814633333333	15.3192	0.662263333333332	1.58256343934789	Up	0.000482057323027973	0.00260808143602354
V7BL72	PHAVU_007G267400g	RNA helicase OS=Phaseolus vulgaris OX=3885 GN=PHAVU_007G267400g PE=4 SV=1	10	7	9	7	1031	115.1	8.35	7.24	15.41557	15.83723	-0.421660000000001	0.746565113949159	Down	0.000482880096599229	0.00260970925525994
V7BXV4	PHAVU_005G068100g	EF-hand domain-containing protein OS=Phaseolus vulgaris OX=3885 GN=PHAVU_005G068100g PE=4 SV=1	16	7	18	7	576	63.2	5.16	59.39	19.0596566666667	18.60315	0.456506666666666	1.37221511847814	Up	0.000483220324404502	0.00260970925525994
Q9ZP43	PHAVU_010G017600g	Alpha-amylase OS=Phaseolus vulgaris OX=3885 GN=PHAVU_010G017600g PE=2 SV=1	56	16	31	16	420	46.8	5.72	56.77	18.57663	20.04833	-1.4717	0.360557185829248	Down	0.000483506698568952	0.00260970925525994
V7BXL7	PHAVU_005G099400g	Uncharacterized protein OS=Phaseolus vulgaris OX=3885 GN=PHAVU_005G099400g PE=4 SV=1	16	3	3	3	194	20.6	10.78	5.07	15.2471133333333	15.65789	-0.410776666666667	0.752218312235601	Down	0.000483800223865014	0.00260970925525994
V7BSA8	PHAVU_006G126700g	Uncharacterized protein OS=Phaseolus vulgaris OX=3885 GN=PHAVU_006G126700g PE=4 SV=1	11	3	3	3	368	40.6	5.52	4.88	15.3835733333333	16.20374	-0.820166666666667	0.566376508488348	Down	0.000487594155312529	0.00262821600171809
V7D2Q2	PHAVU_001G266300g	HSF-type DNA-binding domain-containing protein OS=Phaseolus vulgaris OX=3885 GN=PHAVU_001G266300g PE=3 SV=1	2	1	2	1	441	49.8	5.99	1.89	13.49312	12.4281933333333	1.06492666666667	2.09206353563328	Up	0.000488250537886372	0.00262979586589244
V7BMG2	PHAVU_006G0994001g	Uncharacterized protein (Fragment) OS=Phaseolus vulgaris OX=3885 GN=PHAVU_006G0994001g PE=3 SV=1	21	4	5	3	312	34.2	8.38	14.3	16.0059333333333	15.4977866666667	0.508146666666669	1.42222198858183	Up	0.000488805747014289	0.00263053169868427
V7CKK8	PHAVU_002G170300g	Expansin OS=Phaseolus vulgaris OX=3885 GN=PHAVU_002G170300g PE=3 SV=1	10	2	3	2	312	33.7	9.29	9.92	15.49876	16.1945466666667	-0.695786666666669	0.617372588445443	Down	0.000489113919937703	0.00263053169868427
V7B4Z8	PHAVU_008G072600g	Methyltransferase OS=Phaseolus vulgaris OX=3885 GN=PHAVU_008G072600g PE=3 SV=1	10	4	4	4	592	66.3	8.27	9.07	15.75002	16.5651866666667	-0.815166666666665	0.56834282528751	Down	0.000490512174140802	0.00263609326548275
V7BH57	PHAVU_007G103200g	R3H domain-containing protein OS=Phaseolus vulgaris OX=3885 GN=PHAVU_007G103200g PE=4 SV=1	8	4	5	4	462	51.7	7.75	5.08	15.9648066666667	15.71238	0.252426666666667	1.19120908878404	Up	0.000491666384533532	0.00264033602198683
V7CWZ0	PHAVU_001G172300g	Cation-transporting P-type ATPase N-terminal domain-containing protein OS=Phaseolus vulgaris OX=3885 GN=PHAVU_001G172300g PE=4 SV=1	28	25	53	23	1059	116.1	5.34	119.49	19.7373133333333	20.17243	-0.435116666666666	0.739633940101576	Down	0.000496553937777259	0.00266460634215684
V7B1P1	PHAVU_008G061600g	Uncharacterized protein OS=Phaseolus vulgaris OX=3885 GN=PHAVU_008G061600g PE=4 SV=1	24	6	10	6	268	30.3	5.78	25.87	17.5166066666667	17.6899566666667	-0.173350000000003	0.886781144606511	Down	0.000498185640180009	0.00266942644689334
V7C6H8	PHAVU_004G176700g	Thioredoxin domain-containing protein OS=Phaseolus vulgaris OX=3885 GN=PHAVU_004G176700g PE=4 SV=1	7	1	1	1	218	24.1	8.56	3.69	13.78365	13.38706	0.39659	1.3163927627834	Up	0.000498468256278513	0.00266942644689334
V7BXQ1	PHAVU_005G063500g	Cytochrome P450 OS=Phaseolus vulgaris OX=3885 GN=PHAVU_005G063500g PE=3 SV=1	14	6	9	5	515	58.8	8.34	9.82	14.9305333333333	15.75801	-0.827476666666668	0.56351399020122	Down	0.000498583363414935	0.00266942644689334
V7BX96	PHAVU_005G169200g	Protein PLANT CADMIUM RESISTANCE 8 OS=Phaseolus vulgaris OX=3885 GN=PHAVU_005G169200g PE=4 SV=1	20	2	2	2	163	18.3	6.28	4.13	13.64829	12.38374	1.26455	2.40252259637499	Up	0.00049892719749229	0.00266942644689334
V7CE52	PHAVU_003G178200g	Prephenate/arogenate dehydrogenase domain-containing protein OS=Phaseolus vulgaris OX=3885 GN=PHAVU_003G178200g PE=4 SV=1	2	2	2	2	731	82.9	7.21	1.7	13.0009566666667	14.00854	-1.00758333333333	0.497378712199946	Down	0.000500196675012595	0.00267424204609762
V7BVE1	PHAVU_005G031500g	Xanthoxin dehydrogenase OS=Phaseolus vulgaris OX=3885 GN=PHAVU_005G031500g PE=3 SV=1	35	7	14	7	280	29.5	6.16	24.96	17.6788233333333	18.1937233333333	-0.514900000000001	0.699841440428559	Down	0.000500847116798405	0.0026744071902717
V7CFV3	PHAVU_003G269300g	Ubiquilin OS=Phaseolus vulgaris OX=3885 GN=PHAVU_003G269300g PE=4 SV=1	20	8	14	4	535	56.8	4.84	38.87	15.8001	16.6954366666667	-0.895336666666665	0.537621721425598	Down	0.000501021952547481	0.0026744071902717
V7BNG5	PHAVU_006G133700g	Endoglucanase OS=Phaseolus vulgaris OX=3885 GN=PHAVU_006G133700g PE=3 SV=1	5	3	3	3	619	68.4	8.76	4.55	14.90073	15.5907866666667	-0.690056666666667	0.619829503617225	Down	0.000501433957912992	0.0026744071902717
K7W5D2	PHAVU_009G201500g	TATA-binding protein-associated phosphoprotein Dr1 protein OS=Phaseolus vulgaris OX=3885 GN=PHAVU_009G201500g PE=2 SV=1	26	3	3	3	156	17.5	4.73	5.54	16.2394966666667	15.5433166666667	0.69618	1.62020908245832	Up	0.000501949361947469	0.0026744071902717
V7CTC6	PHAVU_002G329400g	Thaumatin-like protein OS=Phaseolus vulgaris OX=3885 GN=PHAVU_002G329400g PE=3 SV=1	17	3	5	3	248	26.5	8.87	15.47	14.7722	15.8753533333333	-1.10315333333333	0.465497932970324	Down	0.000502074785409483	0.0026744071902717
V7ARW6	PHAVU_009G042100g	Ribosomal protein L10e/L16 domain-containing protein OS=Phaseolus vulgaris OX=3885 GN=PHAVU_009G042100g PE=3 SV=1	52	12	24	3	221	25	10.49	66.56	17.3062266666667	17.72852	-0.422293333333332	0.746237448856701	Down	0.000503620282700566	0.00267986428900939
V7CKZ1	PHAVU_002G080800g	DUF569 domain-containing protein OS=Phaseolus vulgaris OX=3885 GN=PHAVU_002G080800g PE=4 SV=1	8	4	4	3	511	57.1	7.18	4.7	15.25616	14.94403	0.31213	1.24153936052178	Up	0.00050383965980685	0.00267986428900939
V7B244	PHAVU_008G075000g	FAS1 domain-containing protein OS=Phaseolus vulgaris OX=3885 GN=PHAVU_008G075000g PE=3 SV=1	9	4	7	4	419	43.2	6.35	22.19	17.6654333333333	18.38237	-0.716936666666669	0.608387886546203	Down	0.00050720192893356	0.00269466983422605
V7BNM0	PHAVU_006G138400g	Tudor domain-containing protein OS=Phaseolus vulgaris OX=3885 GN=PHAVU_006G138400g PE=4 SV=1	13	19	23	17	1663	186.5	7.5	43.23	18.63205	18.30775	0.324300000000001	1.25205678947598	Up	0.000507367728146168	0.00269466983422605
V7CZU2	PHAVU_001G192600g	mRNA-decapping enzyme-like protein OS=Phaseolus vulgaris OX=3885 GN=PHAVU_001G192600g PE=3 SV=1	14	6	9	6	358	39.6	5.49	20.8	18.0390766666667	17.7268233333333	0.312253333333334	1.24164550196453	Up	0.000508212613780946	0.00269717823398847
V7CLG8	PHAVU_002G200600g	FAD-binding PCMH-type domain-containing protein OS=Phaseolus vulgaris OX=3885 GN=PHAVU_002G200600g PE=3 SV=1	10	5	6	2	540	60.8	8.87	12.19	14.7417333333333	16.9654533333333	-2.22372	0.214088617682868	Down	0.000509738305024563	0.00270329347258081
V7AM14	PHAVU_010G063900g	Dirigent protein OS=Phaseolus vulgaris OX=3885 GN=PHAVU_010G063900g PE=3 SV=1	25	5	11	4	189	20.6	7.47	21.39	16.82598	17.3216266666667	-0.495646666666669	0.709243698866046	Down	0.000510779222569518	0.00270683074098151
V7C7C4	PHAVU_004G162200g	Aldehyde dehydrogenase domain-containing protein OS=Phaseolus vulgaris OX=3885 GN=PHAVU_004G162200g PE=3 SV=1	47	23	47	20	502	54.6	7.01	116.47	19.2087033333333	19.6432666666667	-0.434563333333333	0.739917674776493	Down	0.000511498629163214	0.0027086602607992
V7C777	PHAVU_003G009300g	Cytochrome P450 71D11 OS=Phaseolus vulgaris OX=3885 GN=PHAVU_003G009300g PE=3 SV=1	1	1	3	1	457	51.7	6.99	2.19	15.60439	14.9154766666667	0.688913333333334	1.61206881866088	Up	0.000512626129897788	0.00271264660404246
T2DNR2	PHAVU_011G071300g	L-ascorbate peroxidase OS=Phaseolus vulgaris OX=3885 GN=PHAVU_011G071300g PE=2 SV=1	62	13	70	13	250	27.1	5.83	175.7	20.7357466666667	20.277	0.458746666666666	1.37434734271915	Up	0.000517006728706724	0.00273382885983051
V7CPX5	PHAVU_002G297900g	Nucleoside diphosphate kinase OS=Phaseolus vulgaris OX=3885 GN=PHAVU_002G297900g PE=3 SV=1	27	7	15	7	238	25.6	9.38	30.49	18.6543766666667	19.1145566666667	-0.460179999999998	0.726895560792712	Down	0.000518083226976484	0.00273752151830859
T2DNE3	NA	SMARCC C-terminal domain-containing protein OS=Phaseolus vulgaris OX=3885 PE=2 SV=1	19	4	5	4	197	21	5.14	14.06	17.55565	16.7559	0.79975	1.74079944289766	Up	0.000518674064198415	0.00273864445713518
V7C534	PHAVU_003G018100g	Microtubule-associated protein 70-2 OS=Phaseolus vulgaris OX=3885 GN=PHAVU_003G018100g PE=3 SV=1	6	3	4	3	605	67.7	8.87	3.27	14.70107	15.3280766666667	-0.627006666666666	0.647518507249448	Down	0.000519375287054665	0.00273942962753603
V7BDP9	PHAVU_007G001400g	CBM20 domain-containing protein OS=Phaseolus vulgaris OX=3885 GN=PHAVU_007G001400g PE=4 SV=1	16	10	12	10	952	105.7	6.46	29.52	16.8251733333333	17.20606	-0.380886666666669	0.767965461298844	Down	0.000519579621302247	0.00273942962753603
V7AZ70	PHAVU_009G166100g	Acetolactate synthase OS=Phaseolus vulgaris OX=3885 GN=PHAVU_009G166100g PE=3 SV=1	13	9	10	4	643	69.3	6.58	23.53	15.92148	16.71371	-0.79223	0.577450825503497	Down	0.000520379992311034	0.00274108065737538
V7B2T9	PHAVU_008G068100g	Phosphomannomutase OS=Phaseolus vulgaris OX=3885 GN=PHAVU_008G068100g PE=3 SV=1	46	11	17	11	247	27.9	5.87	36.19	19.2718666666667	18.9558833333333	0.315983333333332	1.24485985411413	Up	0.000520650076514871	0.00274108065737538
V7B9S1	PHAVU_008G211700g	Serine/threonine protein phosphatase 2A regulatory subunit OS=Phaseolus vulgaris OX=3885 GN=PHAVU_008G211700g PE=3 SV=1	13	7	7	6	536	60.7	8.13	11.72	16.4373933333333	15.9231533333333	0.514239999999999	1.42824155550928	Up	0.000521232358468974	0.00274215192075356
V7BDF3	PHAVU_007G108000g	Methyltransferase OS=Phaseolus vulgaris OX=3885 GN=PHAVU_007G108000g PE=3 SV=1	28	13	17	8	621	70.3	6.05	36.33	17.0281933333333	17.7127933333333	-0.6846	0.622178307193024	Down	0.000522513333345673	0.00274689471320939
V7BUP8	PHAVU_005G0893001g	RRM domain-containing protein (Fragment) OS=Phaseolus vulgaris OX=3885 GN=PHAVU_005G0893001g PE=4 SV=1	40	2	3	2	85	9.6	10.33	6.75	14.3577033333333	14.9568866666667	-0.599183333333333	0.660127528162478	Down	0.000523425075172938	0.00274969094279891
V7BGT1	PHAVU_007G207400g	Eukaryotic translation initiation factor 3 subunit M OS=Phaseolus vulgaris OX=3885 GN=PHAVU_007G207400g PE=3 SV=1	58	17	40	17	410	46.2	5.02	75.07	18.62534	18.7809333333333	-0.155593333333336	0.897763076328535	Down	0.000526107440376697	0.00276111254273633
V7C069	PHAVU_005G178500g	Protein kinase domain-containing protein OS=Phaseolus vulgaris OX=3885 GN=PHAVU_005G178500g PE=3 SV=1	30	8	12	8	366	40.8	6.54	24.87	17.9088833333333	17.4401	0.468783333333331	1.38394185744098	Up	0.000526962909475518	0.00276111254273633
V7AS34	PHAVU_009G019600g	Fe2OG dioxygenase domain-containing protein OS=Phaseolus vulgaris OX=3885 GN=PHAVU_009G019600g PE=4 SV=1	28	5	5	5	289	33	7.55	5.54	15.8191133333333	15.22685	0.592263333333333	1.50761006663791	Up	0.000527048951354629	0.00276111254273633
V7C6S0	PHAVU_004G176900g	Uncharacterized protein OS=Phaseolus vulgaris OX=3885 GN=PHAVU_004G176900g PE=4 SV=1	31	11	21	11	448	49.7	5.95	60.35	19.00026	18.3959033333333	0.604356666666668	1.52030066246776	Up	0.000527124952902557	0.00276111254273633
V7BSS7	PHAVU_006G180900g	O-methyltransferase domain-containing protein OS=Phaseolus vulgaris OX=3885 GN=PHAVU_006G180900g PE=4 SV=1	22	5	9	5	354	39.9	6.15	16.46	16.2337833333333	16.6962133333333	-0.462429999999998	0.725762791725779	Down	0.000528649353225583	0.00276709520462762
V7BB40	PHAVU_007G039400g	Glycosyltransferase OS=Phaseolus vulgaris OX=3885 GN=PHAVU_007G039400g PE=3 SV=1	12	5	5	5	474	52.5	5.33	13.64	16.27353	16.9051466666667	-0.631616666666666	0.645452723375359	Down	0.000530785095451246	0.00277626683957483
V7AFW3	PHAVU_011G095600g	Vesicle-associated membrane protein 714 OS=Phaseolus vulgaris OX=3885 GN=PHAVU_011G095600g PE=3 SV=1	35	7	8	6	220	25.1	9.01	17.95	16.6089666666667	16.3277833333333	0.281183333333335	1.21519120492585	Up	0.000531883570927213	0.00277871025106862
V7CIK6	PHAVU_002G048400g	Pectinesterase OS=Phaseolus vulgaris OX=3885 GN=PHAVU_002G048400g PE=3 SV=1	21	9	10	6	549	60.8	6.87	12.68	15.3804066666667	15.8470633333333	-0.466656666666665	0.723639634590531	Down	0.000532060208346843	0.00277871025106862
V7ART1	PHAVU_009G039400g	Ribosomal protein L6 alpha-beta domain-containing protein OS=Phaseolus vulgaris OX=3885 GN=PHAVU_009G039400g PE=3 SV=1	70	13	40	7	193	21.8	9.41	112.6	20.2993633333333	20.5377666666667	-0.238403333333334	0.84768294532212	Down	0.000533221136207908	0.00277871025106862
V7AL62	PHAVU_010G032200g	Carboxypeptidase OS=Phaseolus vulgaris OX=3885 GN=PHAVU_010G032200g PE=3 SV=1	20	7	11	7	497	55	5.33	17.38	17.47217	17.0432333333333	0.428936666666665	1.34624096891453	Up	0.00053350766663688	0.00277871025106862
V7AJQ5	PHAVU_011G184200g	Bet v I/Major latex protein domain-containing protein OS=Phaseolus vulgaris OX=3885 GN=PHAVU_011G184200g PE=3 SV=1	68	9	16	8	158	18.2	5.81	44.49	17.2359266666667	19.3359433333333	-2.10001666666667	0.23325555319482	Down	0.000533547083252035	0.00277871025106862
V7C493	PHAVU_004G1083002g	EF-hand domain-containing protein (Fragment) OS=Phaseolus vulgaris OX=3885 GN=PHAVU_004G1083002g PE=3 SV=1	10	4	9	4	502	58.2	4.74	21.66	18.1462233333333	17.2568933333333	0.889330000000001	1.85231569264249	Up	0.000533555359716174	0.00277871025106862
V7C5P2	PHAVU_004G145000g	Transmembrane 9 superfamily member OS=Phaseolus vulgaris OX=3885 GN=PHAVU_004G145000g PE=3 SV=1	19	10	16	7	594	68.2	7.75	45.87	17.2493133333333	17.9371766666667	-0.687863333333333	0.620772548832541	Down	0.00053500262023302	0.00278424440536796
V7CJE6	PHAVU_002G141900g	Uncharacterized protein (Fragment) OS=Phaseolus vulgaris OX=3885 GN=PHAVU_002G141900g PE=3 SV=1	20	2	6	2	119	13.2	6.95	10.91	16.3696066666667	15.4915533333333	0.878053333333332	1.83789370868052	Up	0.000536651607385939	0.00278902947007668
V7CDE8	PHAVU_003G190700g	Zinc finger C2HC5-type domain-containing protein OS=Phaseolus vulgaris OX=3885 GN=PHAVU_003G190700g PE=4 SV=1	3	2	2	2	430	47.6	7.17	4.5	15.4740566666667	15.7770866666667	-0.30303	0.81054826483273	Down	0.000537154153241709	0.00278902947007668
V7CMZ1	PHAVU_002G244400g	Complex 1 LYR protein OS=Phaseolus vulgaris OX=3885 GN=PHAVU_002G244400g PE=4 SV=1	17	2	2	2	110	12.7	9.7	2.17	14.22639	15.0939033333333	-0.867513333333333	0.548090740384685	Down	0.000537431467221424	0.00278902947007668
V7BHI1	PHAVU_007G147900g	Cytochrome b561 domain-containing protein OS=Phaseolus vulgaris OX=3885 GN=PHAVU_007G147900g PE=4 SV=1	4	1	1	1	224	24.1	8.47	3.12	16.1539233333333	15.2777666666667	0.876156666666668	1.8354790740868	Up	0.000537463200822899	0.00278902947007668
V7ATB0	PHAVU_010G163000g	Protein kinase domain-containing protein OS=Phaseolus vulgaris OX=3885 GN=PHAVU_010G163000g PE=3 SV=1	27	7	12	7	363	40.5	9.23	15.22	18.1328666666667	17.9367466666667	0.196119999999997	1.14561318344266	Up	0.000539516780549359	0.00279768049741892
T2DPE3	NA	Uncharacterized protein OS=Phaseolus vulgaris OX=3885 PE=2 SV=1	28	8	31	8	327	36.2	4.26	115.88	20.97571	18.8288266666667	2.14688333333333	4.42870018700038	Up	0.000541799488487479	0.00280750644034421
V7AV65	PHAVU_009G105500g	S5 DRBM domain-containing protein OS=Phaseolus vulgaris OX=3885 GN=PHAVU_009G105500g PE=3 SV=1	32	10	13	10	494	56.7	6.62	23.95	17.5890733333333	17.80318	-0.214106666666666	0.862079804188124	Down	0.000542276660968053	0.00280796906205131
V7B1G5	PHAVU_008G055700g	Uncharacterized protein OS=Phaseolus vulgaris OX=3885 GN=PHAVU_008G055700g PE=4 SV=1	10	2	3	2	252	29.1	6.4	1.74	14.7744066666667	14.29065	0.483756666666666	1.39838020391139	Up	0.000543158371492685	0.00281052426821698
V7BNW8	PHAVU_006G0279001g	Disease resistance protein (Fragment) OS=Phaseolus vulgaris OX=3885 GN=PHAVU_006G0279001g PE=4 SV=1	9	2	4	1	168	18.9	4.94	6.45	14.6216966666667	13.8766433333333	0.745053333333333	1.67603622764589	Up	0.000544015326576035	0.00281294782077423
Q1KSI8	NA	Nitrite transporter-like protein (Fragment) OS=Phaseolus vulgaris OX=3885 PE=2 SV=1	11	1	1	1	87	9.4	9.91	2.99	12.22991	14.00856	-1.77865	0.291455998623736	Down	0.000545447473244237	0.00281833994205213
V7AJB6	PHAVU_011G196500g	Transcription factor CBF/NF-Y/archaeal histone domain-containing protein OS=Phaseolus vulgaris OX=3885 GN=PHAVU_011G196500g PE=4 SV=1	26	5	5	5	295	32.4	5.43	10.74	15.75916	15.1387966666667	0.620363333333334	1.53726228201759	Up	0.000546317201836666	0.00282082041661599
V7CB34	PHAVU_003G129800g	VWFA domain-containing protein OS=Phaseolus vulgaris OX=3885 GN=PHAVU_003G129800g PE=4 SV=1	3	2	2	2	753	82.9	6.54	2.47	14.0684533333333	13.22858	0.839873333333333	1.78989298478201	Up	0.00054719703936229	0.00282183471906448
V7CTN8	PHAVU_001G004000g	Enoyl reductase (ER) domain-containing protein OS=Phaseolus vulgaris OX=3885 GN=PHAVU_001G004000g PE=3 SV=1	14	4	5	4	359	38.8	6.58	4.63	14.7951	16.3774633333333	-1.58236333333334	0.333934409804329	Down	0.000547293265031984	0.00282183471906448
V7B8T6	PHAVU_008G182200g	NADPH--cytochrome P450 reductase OS=Phaseolus vulgaris OX=3885 GN=PHAVU_008G182200g PE=3 SV=1	22	11	12	9	685	76	5.48	29.28	16.47488	16.98575	-0.510870000000001	0.701799098679093	Down	0.000549892620900367	0.00283321899124396
A4F2M4	PvSSIII	Starch synthase III OS=Phaseolus vulgaris OX=3885 GN=PvSSIII PE=2 SV=1	2	2	2	2	1165	132.1	5.85	1.94	15.0232266666667	15.3951133333333	-0.371886666666667	0.772771253608046	Down	0.000550371633258768	0.00283367016583231
V7C976	PHAVU_003G1387000g	Vesicle transport protein (Fragment) OS=Phaseolus vulgaris OX=3885 GN=PHAVU_003G1387000g PE=3 SV=1	14	2	2	2	189	21	5.6	6.91	15.0065866666667	14.5616033333333	0.444983333333333	1.36129839007295	Up	0.000551662658696853	0.00283829849773029
D2DW93	NA	Cyclin-like F-box OS=Phaseolus vulgaris OX=3885 PE=4 SV=1	2	1	1	1	384	44	8.6	2.08	14.1679533333333	15.04799	-0.880036666666667	0.543353621539743	Down	0.000552574271822325	0.00283924150552247
V7CM32	PHAVU_002G222300g	riboflavin kinase OS=Phaseolus vulgaris OX=3885 GN=PHAVU_002G222300g PE=4 SV=1	23	6	9	6	377	41.5	6.04	16.98	16.9007233333333	16.4982166666667	0.402506666666667	1.32180253402834	Up	0.000552660346235053	0.00283924150552247
V7AYV4	PHAVU_009G1265000g	L-ascorbate peroxidase (Fragment) OS=Phaseolus vulgaris OX=3885 GN=PHAVU_009G1265000g PE=3 SV=1	68	17	46	17	266	29.3	5.95	113.7	18.5184866666667	18.8175433333333	-0.299056666666665	0.812783676563553	Down	0.000553022589140308	0.00283924150552247
V7AXS8	PHAVU_009G204100g	Peptidase S49 domain-containing protein OS=Phaseolus vulgaris OX=3885 GN=PHAVU_009G204100g PE=3 SV=1	4	2	4	1	668	74.1	8.07	6.97	13.5983366666667	13.2759966666667	0.322340000000001	1.25035693953699	Up	0.000553556357249763	0.00283996773219775
V7CST7	PHAVU_002G321700g	Dynamin-related protein 1C OS=Phaseolus vulgaris OX=3885 GN=PHAVU_002G321700g PE=3 SV=1	40	26	34	21	617	69.3	8.03	72.72	19.0954433333333	19.42489	-0.329446666666669	0.795841663484193	Down	0.000554155130171759	0.00284029923169002
V7ANF3	PHAVU_010G101800g	Glycosyltransferase OS=Phaseolus vulgaris OX=3885 GN=PHAVU_010G101800g PE=3 SV=1	15	4	4	3	474	52.3	6.38	2.93	14.4148466666667	15.9987666666667	-1.58392	0.333574289192843	Down	0.000554405693380025	0.00284029923169002
T2DNC9	PHAVU_001G239700g	Pollen-specific protein SF3-like isoform 1 OS=Phaseolus vulgaris OX=3885 GN=PHAVU_001G239700g PE=2 SV=1	13	3	5	3	194	21.1	8.82	12.29	17.9991733333333	17.6046566666667	0.394516666666668	1.3145023003719	Up	0.000556044228992009	0.00284667904785937
V7B0A3	PHAVU_009G197300g	Ethanolamine kinase OS=Phaseolus vulgaris OX=3885 GN=PHAVU_009G197300g PE=4 SV=1	14	5	8	5	377	43.9	5.33	13.02	17.23048	17.6049466666667	-0.374466666666667	0.771390526490397	Down	0.00055742913423155	0.00285175229872946
V7AS39	PHAVU_009G020000g	Methyltransferase OS=Phaseolus vulgaris OX=3885 GN=PHAVU_009G020000g PE=3 SV=1	32	12	16	12	363	40.3	6.29	38.41	18.3272866666667	19.35686	-1.02957333333334	0.489854998460672	Down	0.000560304588126594	0.00286384190476504
V7AIE3	PHAVU_011G169300g	Protein kinase domain-containing protein OS=Phaseolus vulgaris OX=3885 GN=PHAVU_011G169300g PE=4 SV=1	5	5	6	4	1030	113.4	5.3	11.93	16.1610033333333	15.4385133333333	0.722490000000001	1.65002742086879	Up	0.000560583503115355	0.00286384190476504
V7CCM3	PHAVU_003G174100g	Tr-type G domain-containing protein OS=Phaseolus vulgaris OX=3885 GN=PHAVU_003G174100g PE=4 SV=1	38	29	42	29	986	109.9	5.14	88.74	19.05941	19.60003	-0.540620000000001	0.687475402162426	Down	0.000562127814147734	0.00286970609775419
V7BUG2	PHAVU_005G004400g	FAD-binding PCMH-type domain-containing protein OS=Phaseolus vulgaris OX=3885 GN=PHAVU_005G004400g PE=3 SV=1	23	10	13	10	529	59.8	8.38	26.65	18.37106	17.98483	0.386230000000001	1.30697360005023	Up	0.000564755079357037	0.00288108669447892
V7CLS6	PHAVU_002G132600g	Major facilitator superfamily (MFS) profile domain-containing protein OS=Phaseolus vulgaris OX=3885 GN=PHAVU_002G132600g PE=4 SV=1	12	5	5	5	536	58	8.87	17.72	17.00086	16.4135533333333	0.587306666666667	1.50243925920479	Up	0.000568437047579889	0.00289782801931748
V7BXT5	PHAVU_005G0665001g	Mannosyltransferase (Fragment) OS=Phaseolus vulgaris OX=3885 GN=PHAVU_005G0665001g PE=3 SV=1	6	2	2	2	492	55.6	8.59	4.91	14.9135433333333	15.26951	-0.355966666666667	0.781345932888111	Down	0.000571288100600512	0.00290683212060834
V7ADN6	PHAVU_011G006500g	Uncharacterized protein OS=Phaseolus vulgaris OX=3885 GN=PHAVU_011G006500g PE=3 SV=1	3	1	1	1	314	35.3	4.88	2.36	15.4717933333333	14.8321633333333	0.63963	1.55792955452403	Up	0.000571486669557283	0.00290683212060834
V7BB75	PHAVU_007G042300g	Thioredoxin domain-containing protein OS=Phaseolus vulgaris OX=3885 GN=PHAVU_007G042300g PE=4 SV=1	49	8	14	8	213	24.5	5.44	25.05	17.8492533333333	17.4484266666667	0.400826666666667	1.32026420766737	Up	0.000571605788645827	0.00290683212060834
V7CT96	PHAVU_002G295300g	6-phosphogluconate dehydrogenase, decarboxylating OS=Phaseolus vulgaris OX=3885 GN=PHAVU_002G295300g PE=3 SV=1	31	11	42	7	492	53.4	6.13	85.37	18.0310133333333	18.69499	-0.663976666666667	0.631136223613704	Down	0.000571809495751662	0.00290683212060834
V7AIP1	PHAVU_011G056400g	Beta-glucosidase OS=Phaseolus vulgaris OX=3885 GN=PHAVU_011G056400g PE=3 SV=1	4	2	2	2	495	57.3	7.28	2.79	15.27971	14.48863	0.791079999999999	1.73036933055949	Up	0.000573153775893153	0.00291162118153722
V7CEG0	PHAVU_003G228800g	ribose-phosphate diphosphokinase OS=Phaseolus vulgaris OX=3885 GN=PHAVU_003G228800g PE=3 SV=1	32	8	15	6	408	44.1	8.22	45.81	17.9733066666667	17.60942	0.363886666666666	1.28688814966921	Up	0.000574782906102484	0.00291784954928182
V7CQE2	PHAVU_002G321100g	Vacuolar protein 14 C-terminal Fig4-binding domain-containing protein OS=Phaseolus vulgaris OX=3885 GN=PHAVU_002G321100g PE=3 SV=1	9	5	8	5	719	80.7	6.02	17.22	15.9991133333333	15.427	0.572113333333334	1.48669977004259	Up	0.000575252937706149	0.00291818921937969
V7BIM9	PHAVU_007G150700g	RRM domain-containing protein OS=Phaseolus vulgaris OX=3885 GN=PHAVU_007G150700g PE=4 SV=1	4	1	2	1	275	29.6	5.81	2.08	14.2345133333333	14.7048366666667	-0.470323333333333	0.721802810927016	Down	0.000576846906258211	0.00292422601848963
V7BES0	PHAVU_007G126100g	Zeta toxin domain-containing protein OS=Phaseolus vulgaris OX=3885 GN=PHAVU_007G126100g PE=4 SV=1	31	12	16	12	520	58.3	7.39	35.12	18.1939766666667	17.7669933333333	0.426983333333332	1.34441946272024	Up	0.000581324242672119	0.00294486087662944
V7B2K6	PHAVU_009G227600g	O-fucosyltransferase family protein OS=Phaseolus vulgaris OX=3885 GN=PHAVU_009G227600g PE=3 SV=1	1	1	1	1	598	68.2	8.97	2.31	14.2559833333333	14.7786733333333	-0.522690000000001	0.696072748914974	Down	0.000581752383501014	0.00294496888403066
V7BW78	PHAVU_005G059100g	Fe2OG dioxygenase domain-containing protein OS=Phaseolus vulgaris OX=3885 GN=PHAVU_005G059100g PE=3 SV=1	7	3	3	3	362	40.1	5.52	7.88	16.4657966666667	12.8859666666667	3.57983	11.9573849073635	Up	0.000585660044935693	0.00295966679622203
V7CJ21	PHAVU_002G057800g	Agenet domain-containing protein OS=Phaseolus vulgaris OX=3885 GN=PHAVU_002G057800g PE=4 SV=1	7	10	11	9	2169	232.2	5.39	23.15	17.5482133333333	16.9276533333333	0.620560000000001	1.53747185427486	Up	0.000585852851506951	0.00295966679622203
V7C225	PHAVU_004G045900g	Hexosyltransferase OS=Phaseolus vulgaris OX=3885 GN=PHAVU_004G045900g PE=3 SV=1	11	5	6	4	546	62.4	8.47	16.19	16.1549466666667	16.8341066666667	-0.67916	0.624528796525902	Down	0.000586171346520149	0.00295966679622203
T2DP01	PHAVU_009G032500g	14-3-3 protein OS=Phaseolus vulgaris OX=3885 GN=PHAVU_009G032500g PE=2 SV=1	74	20	118	7	259	29.1	4.75	301.54	19.7179766666667	19.5325033333333	0.185473333333331	1.13719001232825	Up	0.000586291226106146	0.00295966679622203
V7BW59	PHAVU_005G016400g	Alpha/beta hydrolase fold-3 domain-containing protein OS=Phaseolus vulgaris OX=3885 GN=PHAVU_005G016400g PE=3 SV=1	43	12	30	12	336	37.8	6.24	60.44	18.0008533333333	18.8613866666667	-0.860533333333333	0.550748920267708	Down	0.000588939330256438	0.00297096293500095
T2DNM5	PHAVU_003G012300g	Serine/threonine-protein kinase SRK2E-like isoform 1 OS=Phaseolus vulgaris OX=3885 GN=PHAVU_003G012300g PE=2 SV=1	19	7	7	3	364	41.3	5.11	17.86	15.4357833333333	14.8588933333333	0.576890000000001	1.49163029122919	Up	0.000589564578540824	0.00297204594990043
V7CEJ5	PHAVU_003G297100g	DUF4005 domain-containing protein OS=Phaseolus vulgaris OX=3885 GN=PHAVU_003G297100g PE=3 SV=1	16	9	10	9	532	59.4	10.77	24.5	17.5244	17.7794466666667	-0.255046666666665	0.837960028846758	Down	0.000590373910756905	0.0029740547946898
V7BNE8	PHAVU_006G051300g	40S ribosomal protein S8 OS=Phaseolus vulgaris OX=3885 GN=PHAVU_006G051300g PE=3 SV=1	36	6	10	3	218	24.7	10.4	27.12	14.64051	15.1046866666667	-0.464176666666665	0.724884644528804	Down	0.000591691223947985	0.0029780896501202
V7CCW3	PHAVU_003G141900g	Uncharacterized protein OS=Phaseolus vulgaris OX=3885 GN=PHAVU_003G141900g PE=4 SV=1	19	6	7	6	387	43.7	7.27	14.91	17.273	17.1214433333333	0.151556666666668	1.11076734267632	Up	0.000591997652510425	0.0029780896501202
V7C9D9	PHAVU_003G148800g	ADP-ribosylation factor 1 OS=Phaseolus vulgaris OX=3885 GN=PHAVU_003G148800g PE=3 SV=1	64	8	13	8	182	20.3	5.38	21.18	17.7785933333333	18.2074133333333	-0.428820000000002	0.742869139725602	Down	0.000592531863870698	0.00297870705733332
V7C5Y1	PHAVU_004G150200g	Aldose 1-epimerase OS=Phaseolus vulgaris OX=3885 GN=PHAVU_004G150200g PE=3 SV=1	23	6	16	6	339	37	6	36.79	17.8458766666667	17.66731	0.178566666666665	1.13175891167005	Up	0.000592985941622734	0.00297874270039507
V7AMN8	PHAVU_010G021100g	Endoplasmic reticulum transmembrane protein OS=Phaseolus vulgaris OX=3885 GN=PHAVU_010G021100g PE=3 SV=1	11	3	4	3	219	24.7	8.78	11.36	16.5658633333333	16.2313833333333	0.334479999999999	1.26092284425584	Up	0.000593636542988965	0.00297874270039507
V7CNW7	PHAVU_002G276900g	Protein kinase domain-containing protein OS=Phaseolus vulgaris OX=3885 GN=PHAVU_002G276900g PE=3 SV=1	2	1	1	1	595	67.2	6.42	3.22	14.1918733333333	13.6596766666667	0.532196666666668	1.44612941594681	Up	0.000593773410232088	0.00297874270039507
V7CHS7	PHAVU_002G088300g	Peptidyl-prolyl cis-trans isomerase OS=Phaseolus vulgaris OX=3885 GN=PHAVU_002G088300g PE=3 SV=1	29	5	8	5	226	25.4	7.87	18.91	17.2189133333333	17.4824133333333	-0.263500000000001	0.833064438988843	Down	0.000594855296152395	0.00298029013859037
V7B225	PHAVU_008G065700g	Cyclic nucleotide-binding domain-containing protein (Fragment) OS=Phaseolus vulgaris OX=3885 GN=PHAVU_008G065700g PE=3 SV=1	33	11	25	10	425	48.1	7.58	53.27	18.70547	18.3488933333333	0.356576666666665	1.2803841001426	Up	0.000594905270101269	0.00298029013859037
V7B535	PHAVU_008G153200g	Protease Do-like PDZ domain-containing protein OS=Phaseolus vulgaris OX=3885 GN=PHAVU_008G153200g PE=3 SV=1	4	2	3	2	568	62.3	6.77	7.41	15.31782	15.66381	-0.345989999999999	0.786767898794175	Down	0.000595484889957731	0.00298113078727802
V7B0X9	PHAVU_008G033500g	RRM domain-containing protein OS=Phaseolus vulgaris OX=3885 GN=PHAVU_008G033500g PE=4 SV=1	26	4	8	4	235	24.2	5.14	12.51	16.0544533333333	16.8660733333333	-0.811619999999998	0.569741736502945	Down	0.000599016070944197	0.00299673623881482
V7AKW6	PHAVU_010G024400g	peptidylprolyl isomerase OS=Phaseolus vulgaris OX=3885 GN=PHAVU_010G024400g PE=4 SV=1	45	6	10	6	155	17	7.24	22.62	17.50923	18.12098	-0.611750000000001	0.654402425201767	Down	0.000599884447492625	0.0029990079526237
V7AX11	PHAVU_009G072800g	Calcium-transporting ATPase OS=Phaseolus vulgaris OX=3885 GN=PHAVU_009G072800g PE=3 SV=1	7	5	5	5	1001	109.6	5.81	10.76	14.3212066666667	14.7171366666667	-0.39593	0.759999302702342	Down	0.000601210251650033	0.0030016307038653
V7AF03	PHAVU_011G069200g	PGG domain-containing protein OS=Phaseolus vulgaris OX=3885 GN=PHAVU_011G069200g PE=4 SV=1	2	1	1	1	546	58.9	9.35	2.63	13.39913	13.0304866666667	0.368643333333333	1.2911381124578	Up	0.000601614633575164	0.0030016307038653
V7BTW3	PHAVU_006G212200g	Ribosome assembly factor mrt4 OS=Phaseolus vulgaris OX=3885 GN=PHAVU_006G212200g PE=3 SV=1	10	2	3	2	229	26.2	8.92	7.93	16.3772833333333	17.0598966666667	-0.682613333333332	0.623035669504302	Down	0.000601704014183528	0.0030016307038653
V7CG52	PHAVU_003G241200g	Fe2OG dioxygenase domain-containing protein OS=Phaseolus vulgaris OX=3885 GN=PHAVU_003G241200g PE=3 SV=1	17	4	5	4	331	37.2	5.86	6.99	15.2378433333333	14.7850566666667	0.452786666666668	1.36868140929322	Up	0.000602067658794366	0.0030016307038653
V7CAE0	PHAVU_003G109000g	Bet v I/Major latex protein domain-containing protein OS=Phaseolus vulgaris OX=3885 GN=PHAVU_003G109000g PE=3 SV=1	90	12	32	12	160	18	4.75	92.33	18.9418466666667	19.6868	-0.744953333333331	0.596687172165152	Down	0.000604964352106867	0.00301221037609628
V7CJD0	PHAVU_002G067300g	RRM domain-containing protein OS=Phaseolus vulgaris OX=3885 GN=PHAVU_002G067300g PE=4 SV=1	5	1	1	1	187	20.7	9.66	1.73	14.6013533333333	14.2642833333333	0.337070000000001	1.26318855064968	Up	0.0006053216721737	0.00301221037609628
V7CXK8	PHAVU_001G085600g	Uncharacterized protein OS=Phaseolus vulgaris OX=3885 GN=PHAVU_001G085600g PE=4 SV=1	16	4	5	4	301	32	7.52	10.72	16.5581833333333	15.8867533333333	0.671429999999999	1.59265082163586	Up	0.000605438057358764	0.00301221037609628
V7C1Q5	PHAVU_004G027000g	Aldose 1-epimerase OS=Phaseolus vulgaris OX=3885 GN=PHAVU_004G027000g PE=3 SV=1	13	4	5	4	368	40.5	9.39	16.26	17.3405633333333	16.6350366666667	0.705526666666668	1.63073987000129	Up	0.000607286810759215	0.00301933325761398
V7ASC7	PHAVU_009G049100g	Probable 6-phosphogluconolactonase OS=Phaseolus vulgaris OX=3885 GN=PHAVU_009G049100g PE=3 SV=1	24	7	10	4	294	32.5	5.78	30.04	17.0336566666667	16.5544366666667	0.479219999999998	1.39398979530162	Up	0.000607704753681314	0.00301933748242899
V7BN64	PHAVU_006G121000g	CCHC-type domain-containing protein OS=Phaseolus vulgaris OX=3885 GN=PHAVU_006G121000g PE=3 SV=1	12	11	13	11	1137	127	6.9	30.33	18.4447733333333	18.1239666666667	0.320806666666666	1.2490287340269	Up	0.000610308188707545	0.00303019271471462
V7BZD8	PHAVU_004G033700g	DEAD-box ATP-dependent RNA helicase 38 OS=Phaseolus vulgaris OX=3885 GN=PHAVU_004G033700g PE=4 SV=1	60	22	45	22	495	54.8	5.55	104.76	19.84801	19.5815833333333	0.266426666666671	1.20282492310865	Up	0.00061108437052046	0.00303190322565068
V7C1Y7	PHAVU_004G036100g	EF-hand domain-containing protein OS=Phaseolus vulgaris OX=3885 GN=PHAVU_004G036100g PE=4 SV=1	9	4	5	1	461	51.9	5.94	11.46	14.01316	14.4546333333333	-0.441473333333333	0.736382203879849	Down	0.000611490359089652	0.00303190322565068
V7BAC2	PHAVU_007G020800g	Glycosyltransferase OS=Phaseolus vulgaris OX=3885 GN=PHAVU_007G020800g PE=3 SV=1	11	5	6	4	494	55.3	5.58	10.28	16.2202233333333	17.21225	-0.992026666666668	0.50277099693204	Down	0.000612079006893187	0.00303274464811758
V7BJB2	PHAVU_006G013300g	N-acetyltransferase domain-containing protein OS=Phaseolus vulgaris OX=3885 GN=PHAVU_006G013300g PE=3 SV=1	13	2	4	2	203	23	5.44	5.68	15.2053833333333	14.82917	0.376213333333334	1.29793067957441	Up	0.000613847030799162	0.00303886048115425
V7ALE3	PHAVU_010G038800g	Enoyl reductase (ER) domain-containing protein OS=Phaseolus vulgaris OX=3885 GN=PHAVU_010G038800g PE=4 SV=1	21	5	8	4	342	37.8	5.59	19.9	15.1113533333333	15.7776133333333	-0.666259999999999	0.630138123157377	Down	0.00061470544365971	0.00303886048115425
V7CVD8	PHAVU_001G127300g	Fe2OG dioxygenase domain-containing protein OS=Phaseolus vulgaris OX=3885 GN=PHAVU_001G127300g PE=3 SV=1	19	4	6	4	314	35.8	5.57	15.86	17.24371	16.2882733333333	0.955436666666667	1.93916648085067	Up	0.000614907980603783	0.00303886048115425
V7CBL4	PHAVU_003G135900g	Serine aminopeptidase S33 domain-containing protein OS=Phaseolus vulgaris OX=3885 GN=PHAVU_003G135900g PE=4 SV=1	36	9	16	8	312	34.9	6.76	26.4	18.4120133333333	18.0132533333333	0.398759999999999	1.31837427766971	Up	0.000615373261657036	0.00303886048115425
V7CIL7	PHAVU_002G045800g	Survival protein SurE-like phosphatase/nucleotidase domain-containing protein OS=Phaseolus vulgaris OX=3885 GN=PHAVU_002G045800g PE=3 SV=1	34	6	8	6	300	32.2	6.01	20.37	16.7913066666667	16.4413366666667	0.349970000000003	1.27453412385167	Up	0.000615731558906218	0.00303886048115425
V7CK73	PHAVU_002G161200g	Calcium-dependent protein kinase OS=Phaseolus vulgaris OX=3885 GN=PHAVU_002G161200g PE=4 SV=1	21	10	15	5	502	56.7	6.51	46.87	17.30896	17.59306	-0.284100000000002	0.821253773805366	Down	0.000615832066010953	0.00303886048115425
V7CYR7	PHAVU_001G218600g	Glycoside hydrolase family 19 catalytic domain-containing protein OS=Phaseolus vulgaris OX=3885 GN=PHAVU_001G218600g PE=4 SV=1	35	7	10	7	281	30.8	7.58	28.6	17.9583533333333	17.5906733333333	0.36768	1.29027626627572	Up	0.000616651755357982	0.00304083246392127
V7C5A5	PHAVU_004G133400g	Chloride channel protein OS=Phaseolus vulgaris OX=3885 GN=PHAVU_004G133400g PE=3 SV=1	3	2	2	2	807	87.7	6.79	5.25	15.2012066666667	14.7863133333333	0.414893333333334	1.33320010236533	Up	0.000618692341408196	0.00304881814802855
V7ANQ5	PHAVU_010G089400g	Anion-transporting ATPase-like domain-containing protein OS=Phaseolus vulgaris OX=3885 GN=PHAVU_010G089400g PE=3 SV=1	26	7	17	7	354	39.8	4.97	39.84	18.10034	17.9352	0.165140000000001	1.12127488194245	Up	0.000621583970358481	0.00306098391933676
V7BHL0	PHAVU_007G150400g	Isopropylmalate dehydrogenase-like domain-containing protein OS=Phaseolus vulgaris OX=3885 GN=PHAVU_007G150400g PE=3 SV=1	41	12	33	12	359	39.4	7.08	74.25	19.1566466666667	19.2942633333333	-0.137616666666666	0.909019616710367	Down	0.000623132710862812	0.00306619993826365
V7CH59	PHAVU_002G007200g	Peptidase M20 dimerisation domain-containing protein OS=Phaseolus vulgaris OX=3885 GN=PHAVU_002G007200g PE=4 SV=1	36	14	30	14	435	47.7	5.2	84.94	19.44494	19.8535933333333	-0.408653333333334	0.753326229100142	Down	0.000623524187520834	0.00306619993826365
V7AQS4	PHAVU_009G011100g	Catalase OS=Phaseolus vulgaris OX=3885 GN=PHAVU_009G011100g PE=3 SV=1	41	17	61	10	492	56.5	7.28	131.43	20.3417433333333	19.9876533333333	0.354089999999999	1.27817909767738	Up	0.000623913870570847	0.00306619993826365
V7BQ45	PHAVU_006G062800g	RuvB-like helicase OS=Phaseolus vulgaris OX=3885 GN=PHAVU_006G062800g PE=3 SV=1	34	15	23	15	465	51.1	5.72	49.7	18.1069933333333	18.4099333333333	-0.302940000000003	0.810598831041957	Down	0.000625919471150122	0.00307396950587227
V7B709	PHAVU_008G211800g	MD-2-related lipid-recognition domain-containing protein OS=Phaseolus vulgaris OX=3885 GN=PHAVU_008G211800g PE=4 SV=1	14	2	4	2	177	19.8	6	6.55	14.2592533333333	14.82317	-0.563916666666666	0.676463188442642	Down	0.000626388268520928	0.00307418622089695
V7AFY6	PHAVU_011G071400g	Mitogen-activated protein kinase OS=Phaseolus vulgaris OX=3885 GN=PHAVU_011G071400g PE=3 SV=1	39	9	15	9	328	37.4	7.17	33.5	17.5727866666667	17.1785366666667	0.39425	1.31425935120897	Up	0.000627817709803439	0.00307911409299938
V7BGN9	PHAVU_007G206100g	Uncharacterized protein OS=Phaseolus vulgaris OX=3885 GN=PHAVU_007G206100g PE=4 SV=1	47	40	72	40	963	105.2	4.31	196.56	21.3828866666667	20.15091	1.23197666666667	2.34888595256767	Up	0.000629811271662106	0.00308680013240487
V7CY85	PHAVU_001G209600g	Sucrose synthase OS=Phaseolus vulgaris OX=3885 GN=PHAVU_001G209600g PE=3 SV=1	38	31	83	30	815	92.5	6.71	167.64	20.21295	21.1915866666667	-0.978636666666667	0.507459057451716	Down	0.000631145487860703	0.00309124640502275
V7CZP6	NSH1	Nucleoside hydrolase 1 OS=Phaseolus vulgaris OX=3885 GN=NSH1 PE=2 SV=1	35	9	20	9	334	35.7	4.98	28.25	18.0146833333333	17.7831933333333	0.231490000000001	1.17404686633676	Up	0.000632682414609462	0.00309404395723975
V7AHZ5	PHAVU_011G035200g	HECT-type E3 ubiquitin transferase OS=Phaseolus vulgaris OX=3885 GN=PHAVU_011G035200g PE=3 SV=1	13	19	26	15	1878	202	6.4	53.05	18.2956433333333	18.6140166666667	-0.318373333333334	0.801973608819854	Down	0.00063298512108994	0.00309404395723975
V7C6R1	PHAVU_003G071100g	DUF569 domain-containing protein OS=Phaseolus vulgaris OX=3885 GN=PHAVU_003G071100g PE=4 SV=1	12	5	9	4	489	54.9	6.68	24.4	16.6151933333333	16.4113533333333	0.20384	1.15175990100551	Up	0.000632998908781886	0.00309404395723975
V7B7H8	PHAVU_008G111400g	Protein SSUH2 homolog OS=Phaseolus vulgaris OX=3885 GN=PHAVU_008G111400g PE=4 SV=1	33	11	13	11	427	47.2	6.99	29.25	17.88873	17.5561533333333	0.332576666666665	1.25926041804048	Up	0.00063373402134335	0.0030955469504079
V7CR33	PHAVU_001G000500g	Protein kinase domain-containing protein OS=Phaseolus vulgaris OX=3885 GN=PHAVU_001G000500g PE=3 SV=1	7	2	3	1	312	35.7	8.62	9.72	14.8016066666667	15.55973	-0.758123333333334	0.591264951813229	Down	0.000637675039450358	0.00311269697274521
T2DMR3	NA	Photosystem I reaction center subunit II, chloroplastic OS=Phaseolus vulgaris OX=3885 PE=2 SV=1	29	3	5	3	207	22.8	9.52	4.14	14.8568233333333	15.04082	-0.183996666666667	0.880261047395678	Down	0.000638535649869242	0.00311277743690331
V7CBS7	PHAVU_003G219100g	Bifunctional inhibitor/plant lipid transfer protein/seed storage helical domain-containing protein OS=Phaseolus vulgaris OX=3885 GN=PHAVU_003G219100g PE=3 SV=1	26	4	10	4	131	13.9	8.6	23.98	18.7441166666667	17.6863	1.05781666666667	2.08177863241055	Up	0.000638834913867648	0.00311277743690331
V7CZ27	PHAVU_001G234600g	AT-hook motif nuclear-localized protein OS=Phaseolus vulgaris OX=3885 GN=PHAVU_001G234600g PE=4 SV=1	4	1	2	1	287	30.4	5.8	2.95	14.68367	13.77899	0.904680000000001	1.8721291972688	Up	0.000638981526624991	0.00311277743690331
V7D224	PHAVU_001G259800g	FAD-binding domain-containing protein OS=Phaseolus vulgaris OX=3885 GN=PHAVU_001G259800g PE=4 SV=1	7	6	6	6	703	78.1	6.24	7.11	16.26563	16.6790866666667	-0.413456666666665	0.750822262665801	Down	0.00063995286516333	0.00311541277129613
V7CFW3	PHAVU_003G232200g	Protein CROWDED NUCLEI 4 OS=Phaseolus vulgaris OX=3885 GN=PHAVU_003G232200g PE=3 SV=1	21	21	25	21	1046	120.7	5.66	62.56	19.0543033333333	18.4928	0.561503333333334	1.47580625258363	Up	0.000641709794685406	0.00312094760789725
V7CDN1	PHAVU_003G205300g	Pentacotripeptide-repeat region of PRORP domain-containing protein OS=Phaseolus vulgaris OX=3885 GN=PHAVU_003G205300g PE=3 SV=1	3	2	2	2	631	72.7	8.21	2.88	14.2022033333333	14.92124	-0.719036666666666	0.60750295582773	Down	0.000641952063566653	0.00312094760789725
V7CIC5	PHAVU_002G112500g	Protein kinase domain-containing protein OS=Phaseolus vulgaris OX=3885 GN=PHAVU_002G112500g PE=4 SV=1	6	3	3	3	572	64.7	6.38	3.27	15.6621566666667	14.9913966666667	0.67076	1.5919113526012	Up	0.000642518283843953	0.00312160393070227
V7CR75	PHAVU_002G266000g	RNA cytidine acetyltransferase OS=Phaseolus vulgaris OX=3885 GN=PHAVU_002G266000g PE=3 SV=1	14	7	7	7	638	71.6	7.81	12.06	16.8725433333333	17.52822	-0.655676666666668	0.634777691914536	Down	0.000645513686278886	0.00313405337020312
V7CR81	PHAVU_002G238800g	non-specific serine/threonine protein kinase OS=Phaseolus vulgaris OX=3885 GN=PHAVU_002G238800g PE=3 SV=1	8	4	4	3	512	57.8	7.83	5.73	16.7674666666667	16.60588	0.161586666666668	1.11851659918667	Up	0.000646613054942214	0.00313728679941467
V7CHJ5	PHAVU_003G282100g	Bifunctional inhibitor/plant lipid transfer protein/seed storage helical domain-containing protein OS=Phaseolus vulgaris OX=3885 GN=PHAVU_003G282100g PE=3 SV=1	54	5	9	5	119	12.3	10.02	18.7	16.2877566666667	17.20435	-0.916593333333331	0.52975847453876	Down	0.000647597781613602	0.00313996004092489
P83959	NA	Thaumatin-like protein (Fragment) OS=Phaseolus vulgaris OX=3885 PE=1 SV=1	77	1	7	1	30	3.2	8.24	30.86	16.54399	15.70475	0.83924	1.78910740635168	Up	0.000650549168705326	0.00315215892386737
V7AR36	PHAVU_010G157400g	glycerol kinase OS=Phaseolus vulgaris OX=3885 GN=PHAVU_010G157400g PE=3 SV=1	25	12	19	12	521	56.2	6.7	43.2	18.97411	18.44429	0.529820000000001	1.44374905277947	Up	0.000654028426614652	0.00316689751188192
V7BDC9	PHAVU_008G284200g	Phytochromobilin:ferredoxin oxidoreductase OS=Phaseolus vulgaris OX=3885 GN=PHAVU_008G284200g PE=3 SV=1	2	1	2	1	327	37.8	7.44	3.68	14.2527233333333	14.0109	0.241823333333334	1.18248618884683	Up	0.000655387264982399	0.00317135588984464
V7BWQ8	PHAVU_005G074400g	Uncharacterized protein OS=Phaseolus vulgaris OX=3885 GN=PHAVU_005G074400g PE=4 SV=1	29	9	22	9	345	37.7	5.24	43.56	18.8685733333333	18.38935	0.479223333333334	1.39399301610566	Up	0.000659675030925999	0.00318796050946484
V7CC57	PHAVU_003G159700g	Protein kinase domain-containing protein OS=Phaseolus vulgaris OX=3885 GN=PHAVU_003G159700g PE=4 SV=1	18	11	16	8	645	70	8.44	43.47	17.92126	17.48598	0.435279999999999	1.35217323898237	Up	0.000660246936317645	0.00318796050946484
V7BCT5	PHAVU_007G090000g	Transmembrane protein OS=Phaseolus vulgaris OX=3885 GN=PHAVU_007G090000g PE=4 SV=1	1	1	1	1	698	80.6	7.05	2.22	15.1167666666667	16.06078	-0.944013333333334	0.519784913732808	Down	0.000660287456032493	0.00318796050946484
V7CV72	PHAVU_001G122900g	Pentacotripeptide-repeat region of PRORP domain-containing protein OS=Phaseolus vulgaris OX=3885 GN=PHAVU_001G122900g PE=3 SV=1	5	3	3	3	610	69.8	6.57	9.1	15.87379	16.14669	-0.2729	0.827654182706329	Down	0.000660580296200755	0.00318796050946484
V7CYI6	PHAVU_001G114100g	Uncharacterized protein OS=Phaseolus vulgaris OX=3885 GN=PHAVU_001G114100g PE=4 SV=1	79	10	28	10	97	11.1	7.31	51.59	18.5711966666667	20.35203	-1.78083333333333	0.291015251058805	Down	0.000663210967280036	0.00319826177249257
V7AR07	PHAVU_009G018000g	FYVE-type domain-containing protein OS=Phaseolus vulgaris OX=3885 GN=PHAVU_009G018000g PE=4 SV=1	10	4	5	4	566	62.1	6.68	12.15	17.19476	16.76863	0.426129999999997	1.34362449310536	Up	0.000663598450377654	0.00319826177249257
V7CBJ5	PHAVU_003G141600g	Uncharacterized protein OS=Phaseolus vulgaris OX=3885 GN=PHAVU_003G141600g PE=4 SV=1	7	1	1	1	148	16.8	9.11	2.03	13.8608033333333	15.0677333333333	-1.20693	0.433189446173169	Down	0.00066508454292756	0.0032014492339435
E9NZT0	PHAVU_001G204100g	Ribosomal protein L19 OS=Phaseolus vulgaris OX=3885 GN=PHAVU_001G204100g PE=3 SV=1	32	6	21	2	209	24.5	11.44	37.54	18.8133866666667	19.1102433333333	-0.296856666666667	0.814024055235059	Down	0.0006651443083093	0.0032014492339435
V7C514	PHAVU_004G133600g	T-complex protein 1 subunit gamma OS=Phaseolus vulgaris OX=3885 GN=PHAVU_004G133600g PE=3 SV=1	51	30	59	19	555	60.2	6.33	132.67	20.5518766666667	20.9294166666667	-0.377540000000003	0.769749003658509	Down	0.000666299740576263	0.00320487961596782
V7BMN1	PHAVU_006G028800g	Pectate lyase superfamily protein domain-containing protein OS=Phaseolus vulgaris OX=3885 GN=PHAVU_006G028800g PE=3 SV=1	8	3	4	3	456	49.4	8.31	6.34	15.8481966666667	15.4673066666667	0.380889999999999	1.30214490219649	Up	0.000667716148091892	0.00320955989112697
V7B2S3	PHAVU_008G086900g	peroxidase OS=Phaseolus vulgaris OX=3885 GN=PHAVU_008G086900g PE=3 SV=1	57	8	15	8	190	19.7	7.18	44.45	19.1802966666667	18.1519666666667	1.02833	2.03966186197828	Up	0.000670692479680685	0.00321864650778783
V7ANT5	PHAVU_010G000500g	PHD finger protein ALFIN-LIKE OS=Phaseolus vulgaris OX=3885 GN=PHAVU_010G000500g PE=3 SV=1	7	2	2	1	237	26.6	5.76	4.49	16.2565466666667	15.7734666666667	0.483080000000003	1.39772447600456	Up	0.000670892507968724	0.00321864650778783
V7BC60	PHAVU_007G071800g	Signal peptide peptidase-like 1 OS=Phaseolus vulgaris OX=3885 GN=PHAVU_007G071800g PE=3 SV=1	3	1	1	1	372	41.3	7.9	2	14.0471333333333	14.22311	-0.175976666666667	0.885168080671495	Down	0.00067094040340542	0.00321864650778783
V7B7N7	PHAVU_008G235600g	H15 domain-containing protein OS=Phaseolus vulgaris OX=3885 GN=PHAVU_008G235600g PE=4 SV=1	49	7	16	3	178	18.9	10.49	43.11	17.07969	16.17996	0.899729999999998	1.86571678198985	Up	0.000672884345058122	0.00322583428733493
V7CM28	PHAVU_002G142900g	Fibronectin type III-like domain-containing protein OS=Phaseolus vulgaris OX=3885 GN=PHAVU_002G142900g PE=4 SV=1	19	11	14	10	774	84.9	5.74	16.26	16.8402233333333	16.66023	0.179993333333332	1.13287865027275	Up	0.000674389700155043	0.00323091134309885
V7AK75	PHAVU_010G006400g	Tubulin beta chain OS=Phaseolus vulgaris OX=3885 GN=PHAVU_010G006400g PE=3 SV=1	62	20	84	4	449	50.6	4.79	202.15	16.5537633333333	17.67556	-1.12179666666667	0.459521202060302	Down	0.00067568980226758	0.003234998993793
V7C3M6	PHAVU_004G154200g	Bifunctional inhibitor/plant lipid transfer protein/seed storage helical domain-containing protein OS=Phaseolus vulgaris OX=3885 GN=PHAVU_004G154200g PE=4 SV=1	13	1	1	1	92	9.8	8.9	2.4	14.45412	15.5484666666667	-1.09434666666667	0.468348170053258	Down	0.000676955986582352	0.00323746542007642
T2DQ10	NA	DUF642 domain-containing protein OS=Phaseolus vulgaris OX=3885 PE=2 SV=1	31	8	19	8	367	40	8.87	65.6	17.4405666666667	18.7771366666667	-1.33657	0.395960932807437	Down	0.000677420478225289	0.00323746542007642
V7BAY6	PHAVU_008G212500g	Protein kinase domain-containing protein OS=Phaseolus vulgaris OX=3885 GN=PHAVU_008G212500g PE=4 SV=1	10	6	7	6	661	72.7	5.38	11.58	16.42051	15.82574	0.59477	1.51023179939965	Up	0.000677546637852712	0.00323746542007642
V7BNQ6	PHAVU_006G060100g	K Homology domain-containing protein OS=Phaseolus vulgaris OX=3885 GN=PHAVU_006G060100g PE=4 SV=1	10	2	3	2	220	24.8	9.51	7.45	14.43413	15.45897	-1.02484	0.491464801440962	Down	0.000678330122788275	0.00323907108104507
D2X5V9	PHAVU_006G093200g	Nuclear factor Y subunit C OS=Phaseolus vulgaris OX=3885 GN=PHAVU_006G093200g PE=2 SV=1	10	2	4	2	260	29	6.6	6.85	16.9537233333333	16.1683333333333	0.78539	1.72355818145622	Up	0.000679081452413982	0.00324052118261359
V7CIY8	PHAVU_002G025100g	Cytochrome P450 OS=Phaseolus vulgaris OX=3885 GN=PHAVU_002G025100g PE=3 SV=1	2	1	1	1	506	57.6	7.05	2.04	12.6994733333333	14.75624	-2.05676666666667	0.24035410246641	Down	0.0006800128337118	0.00324282799949916
V7B9D4	PHAVU_008G257800g	NAD-dependent epimerase/dehydratase domain-containing protein OS=Phaseolus vulgaris OX=3885 GN=PHAVU_008G257800g PE=3 SV=1	58	17	34	10	320	35.1	5.97	103.34	19.6076566666667	19.2666566666667	0.341000000000001	1.26663425372322	Up	0.000680642719065857	0.00324369495939285
V7ASY4	PHAVU_009G064800g	Protein WEAK CHLOROPLAST MOVEMENT UNDER BLUE LIGHT 1 OS=Phaseolus vulgaris OX=3885 GN=PHAVU_009G064800g PE=3 SV=1	23	17	20	17	972	107.3	4.98	45.83	18.3560033333333	17.66691	0.689093333333332	1.61226996338085	Up	0.0006818689534121	0.00324601580399529
V7BUJ4	PHAVU_005G007600g	Pectinesterase inhibitor domain-containing protein OS=Phaseolus vulgaris OX=3885 GN=PHAVU_005G007600g PE=4 SV=1	21	3	8	3	189	20.5	8.28	24.05	17.0246233333333	17.5142966666667	-0.489673333333336	0.712186338527642	Down	0.000682158872495737	0.00324601580399529
V7BII6	PHAVU_007G260000g	Actin OS=Phaseolus vulgaris OX=3885 GN=PHAVU_007G260000g PE=3 SV=1	42	13	88	1	377	41.7	5.49	217.51	17.5647833333333	17.3222666666667	0.242516666666667	1.18305460705272	Up	0.000682474934891675	0.00324601580399529
V7CHT6	PHAVU_003G289100g	Very-long-chain (3R)-3-hydroxyacyl-CoA dehydratase OS=Phaseolus vulgaris OX=3885 GN=PHAVU_003G289100g PE=3 SV=1	6	1	1	1	221	25.5	9.44	2.97	14.7432733333333	15.0240733333333	-0.280800000000001	0.8231344480339	Down	0.000685271241711995	0.00325598482287649
V7CKE6	PHAVU_002G168000g	Nodulin-related protein 1 OS=Phaseolus vulgaris OX=3885 GN=PHAVU_002G168000g PE=4 SV=1	76	6	19	6	116	12	5.1	41.4	19.1867133333333	17.5809766666667	1.60573666666667	3.04351118266093	Up	0.00068547048902663	0.00325598482287649
V7CKZ8	PHAVU_002G081300g	Leucine-rich repeat-containing N-terminal plant-type domain-containing protein OS=Phaseolus vulgaris OX=3885 GN=PHAVU_002G081300g PE=4 SV=1	5	2	2	2	356	40.7	8.72	4.25	15.0335933333333	15.75535	-0.721756666666668	0.606358672885559	Down	0.000686396797302208	0.00325824682994799
V7B0A7	PHAVU_009G197800g	Enoyl reductase (ER) domain-containing protein OS=Phaseolus vulgaris OX=3885 GN=PHAVU_009G197800g PE=4 SV=1	24	6	6	6	371	40.7	8.22	17.06	17.15574	16.7348833333333	0.420856666666666	1.3387222468489	Up	0.000687314791644958	0.00325863055740763
V7CT95	PHAVU_001G000800g	NADH:flavin oxidoreductase/NADH oxidase N-terminal domain-containing protein OS=Phaseolus vulgaris OX=3885 GN=PHAVU_001G000800g PE=3 SV=1	14	5	8	5	393	44	5.72	5.25	15.5294933333333	16.08055	-0.551056666666666	0.68252005016134	Down	0.000687759426195149	0.00325863055740763
V7BXX9	PHAVU_005G070300g	O-methyltransferase domain-containing protein OS=Phaseolus vulgaris OX=3885 GN=PHAVU_005G070300g PE=4 SV=1	63	18	44	18	354	39.4	5.8	97.55	19.7010066666667	20.01109	-0.310083333333331	0.806595167112679	Down	0.000687828082845539	0.00325863055740763
V7B9P7	PHAVU_008G291100g	Protein kinase domain-containing protein OS=Phaseolus vulgaris OX=3885 GN=PHAVU_008G291100g PE=4 SV=1	33	12	21	11	538	60.9	6.38	58.67	18.7531166666667	18.2674733333333	0.485643333333332	1.40021011465675	Up	0.000690017686249977	0.00326686594556153
V7CKP8	PHAVU_002G1740000g	Caffeoyl-CoA O-methyltransferase (Fragment) OS=Phaseolus vulgaris OX=3885 GN=PHAVU_002G1740000g PE=3 SV=1	29	2	3	2	96	10.7	9.14	2.99	15.4794433333333	13.8759566666667	1.60348666666667	3.03876827940421	Up	0.000691691193706052	0.00327227279464546
V7CVJ3	PHAVU_001G057800g	Lunapark domain-containing protein OS=Phaseolus vulgaris OX=3885 GN=PHAVU_001G057800g PE=4 SV=1	2	1	1	1	397	44.2	7.99	2.66	13.95341	14.71875	-0.76534	0.588314704119822	Down	0.000692499950443087	0.00327227279464546
V7AUQ6	PHAVU_009G123200g	YbaK/aminoacyl-tRNA synthetase-associated domain-containing protein OS=Phaseolus vulgaris OX=3885 GN=PHAVU_009G123200g PE=3 SV=1	41	12	22	12	352	38.1	8.28	68.53	18.9542066666667	18.6606633333333	0.293543333333336	1.22564683581148	Up	0.000692799365751254	0.00327227279464546
V7ARP2	PHAVU_010G084400g	DUF1499 family protein OS=Phaseolus vulgaris OX=3885 GN=PHAVU_010G084400g PE=4 SV=1	35	7	18	7	221	25.1	7.99	45.04	17.56078	17.04285	0.51793	1.43189926333001	Up	0.000692967840059607	0.00327227279464546
V7BQX7	PHAVU_006G205600g	Glycosyltransferase OS=Phaseolus vulgaris OX=3885 GN=PHAVU_006G205600g PE=3 SV=1	6	3	4	2	491	55.2	5.71	5.66	14.2840066666667	13.57477	0.709236666666666	1.63493883824734	Up	0.000694107633419179	0.00327331750042409
V7AWC5	PHAVU_009G139500g	4-alpha-glucanotransferase OS=Phaseolus vulgaris OX=3885 GN=PHAVU_009G139500g PE=3 SV=1	23	10	12	10	562	63.2	6.43	27.18	17.3820433333333	17.2578133333333	0.124229999999997	1.08992585854155	Up	0.000694238211806332	0.00327331750042409
V7CRE6	PHAVU_002G244100g	SH3 domain-containing protein OS=Phaseolus vulgaris OX=3885 GN=PHAVU_002G244100g PE=4 SV=1	24	9	10	9	348	39	7.08	18.89	17.86119	17.2990733333333	0.562116666666668	1.47643379587973	Up	0.000694545611362261	0.00327331750042409
V7BJN7	PHAVU_007G223300g	Ribosome production factor 2 homolog OS=Phaseolus vulgaris OX=3885 GN=PHAVU_007G223300g PE=3 SV=1	11	3	3	3	314	35.7	9.72	2.25	14.3736766666667	15.0237	-0.650023333333333	0.637270006731752	Down	0.000702354129561584	0.00330591880806521
V7CKJ3	PHAVU_002G174800g	Mannosyl-oligosaccharide glucosidase OS=Phaseolus vulgaris OX=3885 GN=PHAVU_002G174800g PE=3 SV=1	20	13	18	13	849	98	6.89	46.99	17.2030566666667	17.67006	-0.467003333333334	0.723465771372466	Down	0.000702376450725832	0.00330591880806521
V7C6Y3	PHAVU_003G078400g	Calcium-dependent protein kinase OS=Phaseolus vulgaris OX=3885 GN=PHAVU_003G078400g PE=4 SV=1	32	14	27	13	546	60.7	6.11	53.58	19.2692	19.0713333333333	0.19786666666667	1.14700101392501	Up	0.000704632168675129	0.00331301032951756
V7C0C0	PHAVU_005G145500g	Uncharacterized protein OS=Phaseolus vulgaris OX=3885 GN=PHAVU_005G145500g PE=4 SV=1	10	3	6	3	283	31.8	5.33	7.19	16.40769	16.79638	-0.38869	0.763822858262978	Down	0.000704798440041034	0.00331301032951756
A4GGB5	accD	Acetyl-coenzyme A carboxylase carboxyl transferase subunit beta, chloroplastic OS=Phaseolus vulgaris OX=3885 GN=accD PE=3 SV=1	35	14	26	14	474	54.4	5.25	61.99	19.3606833333333	19.70799	-0.347306666666665	0.786050187516135	Down	0.000706416854895475	0.00331818414182818
[truncated: 5,698 more rows]
